# Supplementary material for: Histone lactylation in macrophages is predictive for gene expression changes during ischemia induced-muscle regeneration
Source: Mol Metab. 2024 Mar 22;83:101923. doi: 10.1016/j.molmet.2024.101923 (PMC11002880; doi:10.1016/j.molmet.2024.101923)
Supplement: Supplementary file 1 — Supplementary Table 1. GO analysis of the 2000 genes linked to the highest dELS H3K18la peaks. List of Gene Ontology terms that are enriched among genes linked to the highest dELS H3K18la peaks. The table is the direct result from the enrichGO function from the clusterProfiler package (see methods). [file mmc1.zip]

Archive with 1 entries (1 files):
- Table_S1_Fig3I_GO_table.txt
