# Supplementary material for: Histone lactylation in macrophages is predictive for gene expression changes during ischemia induced-muscle regeneration
Source: Mol Metab. 2024 Mar 22;83:101923. doi: 10.1016/j.molmet.2024.101923 (PMC11002880; doi:10.1016/j.molmet.2024.101923)
Supplement: Supplementary file 1 — Supplementary Table 1. GO analysis of the 2000 genes linked to the highest dELS H3K18la peaks. List of Gene Ontology terms that are enriched among genes linked to the highest dELS H3K18la peaks. The table is the direct result from the enrichGO function from the clusterProfiler package (see methods). [file mmc1.zip › Table_S1_Fig3I_GO_table.txt]

ID	Description	GeneRatio	BgRatio	pvalue	p.adjust	qvalue	geneID	Count
GO:0001667	GO:0001667	ameboidal-type cell migration	120/1938	452/28814	4.27193640996982e-40	2.62852247305443e-36	1.10755572397428e-36	21803/79221/17260/15116/15368/11651/19015/14389/12540/19016/11482/16414/20683/13836/21812/20355/14673/74030/15184/23790/93759/71371/20855/26397/16398/70097/11541/18858/22411/18024/11749/20692/216190/66313/19279/17311/20971/17395/21939/14462/13614/19878/13618/238328/14756/20354/30955/66214/14026/19141/15251/67338/16416/18613/216560/18015/26406/14314/212307/56233/13731/107321/17886/15200/18810/1537…	120
GO:0010631	GO:0010631	epithelial cell migration	87/1938	313/28814	6.03815363475177e-31	1.85763796573138e-27	7.82735389599664e-28	21803/79221/17260/15368/11651/19015/14389/19016/11482/16414/20683/13836/21812/74030/15184/23790/93759/20855/26397/16398/70097/11541/18024/20692/19279/17395/21939/14462/19878/238328/14756/30955/66214/14026/19141/15251/16416/18613/216560/18015/26406/14314/212307/56233/13731/107321/17886/15200/15370/14645/18186/16412/11350/22349/16410/26921/381290/20684/72674/18128/69601/54485/24136/56426/67916/1843…	87
GO:0090132	GO:0090132	epithelium migration	87/1938	315/28814	1.01086421032978e-30	2.07328249538638e-27	8.73599491242897e-28	21803/79221/17260/15368/11651/19015/14389/19016/11482/16414/20683/13836/21812/74030/15184/23790/93759/20855/26397/16398/70097/11541/18024/20692/19279/17395/21939/14462/19878/238328/14756/30955/66214/14026/19141/15251/16416/18613/216560/18015/26406/14314/212307/56233/13731/107321/17886/15200/15370/14645/18186/16412/11350/22349/16410/26921/381290/20684/72674/18128/69601/54485/24136/56426/67916/1843…	87
GO:0090130	GO:0090130	tissue migration	87/1938	317/28814	1.68415654126056e-30	2.59065379959406e-27	1.09159935819073e-27	21803/79221/17260/15368/11651/19015/14389/19016/11482/16414/20683/13836/21812/74030/15184/23790/93759/20855/26397/16398/70097/11541/18024/20692/19279/17395/21939/14462/19878/238328/14756/30955/66214/14026/19141/15251/16416/18613/216560/18015/26406/14314/212307/56233/13731/107321/17886/15200/15370/14645/18186/16412/11350/22349/16410/26921/381290/20684/72674/18128/69601/54485/24136/56426/67916/1843…	87
GO:0010632	GO:0010632	regulation of epithelial cell migration	73/1938	241/28814	9.38554398341896e-29	1.15498504259954e-25	4.8666515434023e-26	21803/79221/17260/15368/11651/14389/19016/11482/20683/13836/74030/15184/23790/93759/20855/26397/16398/70097/11541/18024/20692/19279/17395/21939/14462/19878/238328/14756/30955/66214/14026/19141/15251/16416/18015/26406/212307/56233/13731/15200/14645/18186/11350/22349/26921/381290/20684/72674/18128/69601/54485/56426/67916/18438/50754/21814/20351/13636/20779/54357/384009/11426/114715/11601/11502/1086…	73
GO:0007264	GO:0007264	small GTPase mediated signal transduction	100/1938	431/28814	2.09151961542124e-28	2.14485336561448e-25	9.03756633821493e-26	21844/22325/64143/244668/13433/11853/15368/12540/110279/17925/14673/12614/117600/216963/94176/19157/16706/13860/72318/109689/12175/17311/69288/11303/21858/74194/110596/19878/71704/24064/59079/246710/30955/14569/68339/13449/64652/19418/74563/18208/18613/14674/18015/212307/18596/104215/16443/223601/268970/24001/223864/12053/12549/19731/11352/19730/71085/78255/56350/18186/16412/11350/93840/16410/269…	100
GO:0010563	GO:0010563	negative regulation of phosphorus metabolic process	103/1938	457/28814	3.96217133745207e-28	3.04740502991783e-25	1.2840563163348e-25	18519/21803/19062/19088/16337/11651/19016/12398/15451/15937/15170/19060/23790/108083/93759/171580/19165/233328/216963/67605/18768/215748/21929/11540/109689/17762/73914/15378/54401/74747/14783/64383/52023/50523/14245/19878/210992/24064/18753/20354/23882/238871/14586/19645/24056/14694/18613/18015/56637/19090/105855/208650/64144/19255/52662/67742/97998/50873/22436/16210/14682/19252/110355/18810/1973…	103
GO:0045936	GO:0045936	negative regulation of phosphate metabolic process	103/1938	457/28814	3.96217133745207e-28	3.04740502991783e-25	1.2840563163348e-25	18519/21803/19062/19088/16337/11651/19016/12398/15451/15937/15170/19060/23790/108083/93759/171580/19165/233328/216963/67605/18768/215748/21929/11540/109689/17762/73914/15378/54401/74747/14783/64383/52023/50523/14245/19878/210992/24064/18753/20354/23882/238871/14586/19645/24056/14694/18613/18015/56637/19090/105855/208650/64144/19255/52662/67742/97998/50873/22436/16210/14682/19252/110355/18810/1973…	103
GO:1901652	GO:1901652	response to peptide	95/1938	420/28814	3.73081664431862e-26	2.55063497916583e-23	1.0747370052581e-23	18519/19062/71660/79221/16001/16337/11651/12491/72183/19016/20683/17274/16535/12287/17246/108083/93759/67972/11541/21929/20393/83431/63873/18024/216190/14360/17395/18799/14783/13614/14245/18035/19878/13618/14756/59079/18753/213053/20787/19645/20851/19325/19141/14599/56637/19090/104215/19697/83433/16452/19255/20411/64898/110355/11820/15370/13838/11545/18761/107508/14130/16401/72674/18128/67092/192…	95
GO:0042326	GO:0042326	negative regulation of phosphorylation	91/1938	400/28814	2.70145033083553e-25	1.6622023885631e-22	7.00386543668201e-23	18519/21803/19062/19088/16337/11651/19016/12398/15937/15170/19060/23790/108083/93759/171580/19165/233328/216963/67605/18768/215748/21929/11540/109689/17762/73914/15378/74747/14783/64383/52023/50523/24064/18753/20354/23882/238871/14586/19645/24056/14694/18613/18015/56637/19090/208650/64144/19255/52662/67742/97998/50873/22436/16210/14682/19252/110355/18810/19733/63913/53416/18115/17131/93742/208727…	91
GO:0033002	GO:0033002	muscle cell proliferation	71/1938	259/28814	4.33582681680069e-25	2.42530385488861e-22	1.02192741146221e-22	21803/22402/16001/17260/16160/14465/13433/15368/11651/19015/19016/17261/21812/14673/17246/93759/22355/16398/16153/13982/21929/327826/17395/17268/20181/13614/15902/59027/238871/17420/20851/15251/16416/78943/14674/56637/70417/67367/19090/18596/17869/16452/14682/18569/15200/21416/110355/68050/18712/12633/208727/18128/21814/18706/16159/20779/16194/13874/18160/17125/16168/15446/17390/20312/108655/1847…	71
GO:0043542	GO:0043542	endothelial cell migration	66/1938	228/28814	7.06852119254172e-25	3.62438424147577e-22	1.5271726050202e-22	21803/79221/17260/15368/11651/19016/11482/16414/20683/13836/21812/74030/15184/93759/20855/26397/70097/11541/18024/20692/21939/14462/19878/238328/14756/30955/66214/19141/15251/16416/18613/18015/26406/14314/56233/13731/107321/17886/15370/14645/18186/16412/11350/16410/381290/20684/18128/69601/54485/56426/67916/18438/50754/20351/13636/114715/11601/108655/78560/14182/67784/19303/11745/23871/12927/73230	66
GO:0022407	GO:0022407	regulation of cell-cell adhesion	99/1938	468/28814	7.82554482111699e-25	3.70389056033329e-22	1.56067343274584e-22	328365/15216/12550/16197/21803/20375/16160/11651/16414/50723/18106/12505/15170/12522/60533/58205/18132/21960/16153/11492/21929/11540/234839/63873/11486/20971/67245/22778/14462/14538/15519/17909/18753/20963/238871/20851/11847/66214/11774/50932/70417/105855/19697/223601/12394/208650/16452/19255/65113/65960/246707/12511/94185/12524/12015/12053/547431/12504/269152/11352/18761/16403/17131/12477/11689/…	99
GO:0032970	GO:0032970	regulation of actin filament-based process	92/1938	414/28814	8.94134668759722e-25	3.92972186919898e-22	1.65582984147007e-22	21803/19062/15162/66616/17260/11853/12540/22388/98660/21812/76709/12614/20855/12343/234686/13860/22411/20971/69288/56431/74194/13614/19878/68732/18753/246710/238871/26401/76884/66214/14026/544963/13039/76820/20741/16416/18613/18596/12978/105855/211401/30948/223601/268970/223864/50873/65970/17886/225115/15163/17916/18761/27360/22218/93742/18186/18484/11350/22349/93840/108100/227753/24088/228785/23…	92
GO:1901653	GO:1901653	cellular response to peptide	78/1938	313/28814	1.61263371017691e-24	6.6150234791457e-22	2.78731005485315e-22	18519/19062/71660/79221/16001/16337/11651/12491/72183/19016/20683/17274/17246/108083/93759/67972/20393/83431/18024/216190/14360/14783/13614/14245/19878/14756/18753/213053/20787/19645/20851/19325/19141/14599/56637/19090/104215/19697/83433/16452/19255/20411/64898/110355/11820/15370/13838/11545/18761/107508/14130/16401/72674/19271/19262/18718/11747/29815/18033/20544/229877/19260/16451/20779/229709/5…	78
GO:0051090	GO:0051090	regulation of DNA-binding transcription factor activity	94/1938	436/28814	2.86850231310769e-24	1.10311842078448e-21	4.6481060507791e-22	21803/15162/16001/15982/20375/15368/11651/15903/12491/19016/16414/11542/69296/217069/15184/93759/12289/71371/83396/14084/16153/13982/21929/109689/73914/15378/21939/19223/67245/13614/26443/18035/212085/15902/59079/20963/15460/67154/73086/18755/19645/66214/22031/14283/19697/16452/21416/72512/15163/11820/17691/18712/19231/108116/24069/93679/18761/12633/22218/17131/16978/208727/14130/21934/22033/1618…	94
GO:0018212	GO:0018212	peptidyl-tyrosine modification	79/1938	327/28814	6.92806306450296e-24	2.50755129622863e-21	1.05658324011584e-21	16402/21803/15162/16001/16337/16160/18011/12491/16414/12505/15170/19165/233328/226419/14360/17311/15378/21939/52023/18753/20354/20963/24056/16428/18003/16416/18613/14599/18596/12978/83433/208650/16452/13548/19255/67742/76303/15200/15163/11820/12504/13838/11352/98878/18186/228357/68833/19264/16412/11350/208092/11302/11477/19271/67916/54635/16183/50754/21682/14191/19260/13636/22022/13844/56792/1615…	79
GO:0045785	GO:0045785	positive regulation of cell adhesion	99/1938	482/28814	8.14391527010724e-24	2.78386170316499e-21	1.17300955030843e-21	328365/16402/12550/16197/21803/16160/12491/12540/16414/50723/18106/12505/76709/15170/74030/12522/60533/58205/110829/16398/11492/22288/234839/11486/20971/22778/14462/14538/15519/13132/68732/17909/20963/238871/20851/11774/18003/16416/56637/70417/105855/67896/19697/223601/12394/16452/246707/12511/13731/12524/12015/12053/547431/12504/13838/269152/18761/16403/17131/18186/54519/11689/19264/16412/11350/…	99
GO:0018108	GO:0018108	peptidyl-tyrosine phosphorylation	78/1938	324/28814	1.69868756511188e-23	5.5010655727018e-21	2.31793211793383e-21	16402/21803/15162/16001/16337/16160/18011/12491/16414/12505/15170/19165/233328/226419/14360/17311/15378/21939/52023/18753/20354/20963/24056/16428/18003/16416/18613/14599/18596/12978/83433/208650/16452/13548/19255/67742/76303/15200/15163/11820/12504/13838/11352/98878/18186/228357/68833/19264/16412/11350/208092/11302/11477/19271/67916/54635/16183/50754/21682/14191/19260/13636/13844/56792/16159/1645…	78
GO:0007015	GO:0007015	actin filament organization	95/1938	458/28814	3.17633679967551e-23	9.7720001642017e-21	4.11753554610567e-21	19062/66616/215999/11853/12540/22388/21812/76709/23790/171580/12343/109711/234686/13860/22411/109689/63873/234857/20971/69288/140579/66713/56431/74194/19878/68732/18753/246710/26401/18826/76884/66214/14026/544963/76820/18003/20741/18613/246177/105855/211401/30948/223601/68166/13367/20411/268970/223864/50873/13731/65970/225115/16419/15163/18810/76467/17916/11352/19201/18761/27360/18186/11350/22349…	95
GO:0033674	GO:0033674	positive regulation of kinase activity	92/1938	435/28814	3.73880253127921e-23	1.09546914166481e-20	4.6158750047823e-21	26403/21803/26362/22325/64143/66616/16001/16337/16160/18011/11651/12540/13836/93759/14081/23834/26397/26407/70097/17311/15378/20971/21939/17289/52023/13614/15519/18753/20963/30955/26401/17420/66214/18003/320207/16416/77744/78943/26399/55984/18596/12978/224014/83433/18189/16452/13731/15200/12524/12015/11820/26382/18712/12504/13838/21934/19264/11350/18173/93840/381290/215653/74370/69601/24136/22030…	92
GO:0032956	GO:0032956	regulation of actin cytoskeleton organization	83/1938	366/28814	4.4001182646248e-23	1.19765167861576e-20	5.04643192354712e-21	21803/19062/15162/66616/17260/11853/12540/22388/21812/76709/12614/12343/234686/13860/22411/20971/69288/56431/74194/13614/19878/68732/18753/246710/26401/76884/66214/14026/544963/13039/76820/20741/16416/18613/18596/12978/105855/211401/30948/223601/268970/223864/50873/65970/225115/15163/17916/18761/27360/18186/18484/11350/22349/93840/108100/227753/24088/23912/18129/14191/242687/56792/18706/12345/404…	83
GO:0050727	GO:0050727	regulation of inflammatory response	81/1938	351/28814	4.4768387141496e-23	1.19765167861576e-20	5.04643192354712e-21	22402/16170/16160/19015/110279/14598/19016/11542/16172/15937/12505/14792/109934/216963/16398/16153/13982/11541/21929/209558/18858/11540/63873/14129/11486/19223/14462/27052/18035/13618/217166/30955/58992/19645/20851/353187/20290/57783/20655/57781/19697/83433/224440/16452/67581/19255/12266/65113/83490/18569/72512/11820/12053/57261/16992/53416/14130/11689/21934/16177/64685/16184/24088/16183/21923/10…	81
GO:0043254	GO:0043254	regulation of protein-containing complex assembly	91/1938	429/28814	5.20606272793591e-23	1.24007099746439e-20	5.22517020666818e-21	21803/64143/15162/66616/11853/58799/12491/12540/110157/74202/12122/76709/170770/12124/16784/19165/216963/14084/12343/260315/13982/78808/20393/13860/234839/17762/11303/22778/64383/15519/68732/18753/20963/26401/19042/18826/66148/76884/14026/14694/22334/76820/67089/20741/18613/56637/105855/30948/83433/223601/13196/14102/13548/52662/268970/66878/16210/225115/15163/11545/27360/22218/59125/11350/22349/…	91
GO:0048660	GO:0048660	regulation of smooth muscle cell proliferation	56/1938	180/28814	5.25841024300257e-23	1.24007099746439e-20	5.22517020666818e-21	21803/22402/16001/17260/16160/13433/15368/11651/19015/19016/17261/14673/17246/22355/16398/16153/13982/21929/327826/17395/13614/15902/59027/238871/17420/20851/15251/16416/78943/14674/56637/19090/18596/17869/16452/14682/18569/15200/21416/110355/208727/18706/16159/20779/16194/13874/18160/16168/15446/17390/20312/108655/18479/14183/58994/22003	56
GO:0010594	GO:0010594	regulation of endothelial cell migration	55/1938	174/28814	5.41480750376527e-23	1.24007099746439e-20	5.22517020666818e-21	21803/79221/17260/15368/11651/19016/11482/20683/13836/74030/15184/93759/20855/26397/70097/11541/18024/20692/21939/14462/19878/238328/14756/30955/66214/19141/15251/16416/18015/26406/56233/13731/14645/18186/11350/381290/20684/18128/69601/54485/56426/67916/18438/50754/20351/13636/114715/11601/108655/78560/14182/11745/23871/12927/73230	55
GO:0001933	GO:0001933	negative regulation of protein phosphorylation	81/1938	352/28814	5.44155971583592e-23	1.24007099746439e-20	5.22517020666818e-21	18519/21803/19062/19088/16337/11651/19016/15170/19060/23790/93759/171580/19165/233328/67605/18768/215748/21929/11540/109689/73914/15378/74747/64383/52023/50523/24064/18753/20354/23882/238871/14586/19645/24056/14694/18613/18015/56637/19090/208650/64144/19255/52662/67742/97998/50873/22436/16210/14682/19252/110355/18810/19733/63913/53416/18115/17131/93742/19264/19735/11350/227292/215653/208092/69601…	81
GO:0050900	GO:0050900	leukocyte migration	84/1938	380/28814	1.44000613383248e-22	3.16441347909687e-20	1.33335906301857e-20	21803/16170/71660/20375/215999/17387/11651/12540/22388/20307/110279/16414/17925/11542/16172/109934/20868/16398/17101/68279/13860/63873/17311/11486/17395/20308/14462/13614/13618/20963/238871/65256/20851/19141/20290/16416/18613/246177/12978/105855/57781/83433/19252/27226/18810/11820/68050/53416/16403/11689/16412/16401/12768/20343/20344/16177/19271/15139/24088/18438/20750/19260/56792/16159/18578/186…	84
GO:0031589	GO:0031589	cell-substrate adhesion	83/1938	373/28814	1.63692819067043e-22	3.47311005420523e-20	1.46343162744874e-20	21844/16402/26362/22371/17387/19015/12491/12540/110279/11482/16414/12032/76709/16407/74030/23790/19272/57764/110829/16398/109711/22288/20971/17289/14538/13132/68732/18074/18792/22330/18003/16416/18613/50932/216560/18015/246177/56637/67896/170736/16452/20411/13731/107321/20440/16419/12053/226519/320910/14270/241226/16403/18186/16412/11350/56348/16401/16410/26921/11990/18128/19271/19262/20750/13636…	83
GO:0022604	GO:0022604	regulation of cell morphogenesis	78/1938	338/28814	2.86966052661129e-22	5.88567374007975e-20	2.47999083405038e-20	14025/15162/11853/12540/22388/74202/15451/12505/76709/14673/23790/67220/110829/20393/13822/13860/20692/14360/69288/66713/74194/15212/13132/68732/17909/20354/246710/18003/213084/18222/16416/14674/19090/12978/224014/104215/170736/83814/13367/11838/13823/22379/50873/20440/17886/13838/71972/18186/18845/11350/22349/29806/54338/108100/27059/23912/269587/20351/14191/18441/13844/12345/20779/76574/14726/1…	78
GO:0048659	GO:0048659	smooth muscle cell proliferation	56/1938	188/28814	5.58106686626571e-22	1.10775175574622e-19	4.66762909732171e-20	21803/22402/16001/17260/16160/13433/15368/11651/19015/19016/17261/14673/17246/22355/16398/16153/13982/21929/327826/17395/13614/15902/59027/238871/17420/20851/15251/16416/78943/14674/56637/19090/18596/17869/16452/14682/18569/15200/21416/110355/208727/18706/16159/20779/16194/13874/18160/16168/15446/17390/20312/108655/18479/14183/58994/22003	56
GO:0045860	GO:0045860	positive regulation of protein kinase activity	80/1938	358/28814	7.22840100954948e-22	1.38988598161744e-19	5.85643147582907e-20	26403/21803/64143/66616/16337/16160/18011/11651/93759/14081/23834/26397/26407/70097/17311/15378/20971/21939/52023/13614/15519/18753/20963/30955/26401/17420/66214/18003/320207/16416/77744/78943/26399/55984/18596/12978/224014/18189/16452/13731/15200/12524/11820/26382/18712/12504/13838/21934/19264/11350/18173/93840/381290/215653/74370/69601/24136/22030/19419/56426/54635/18439/50754/207565/13636/5679…	80
GO:0045765	GO:0045765	regulation of angiogenesis	73/1938	307/28814	9.77820693355873e-22	1.77873398597097e-19	7.49488363818507e-20	16402/15277/14465/14103/15368/12491/19016/11482/16414/20683/13836/93759/18132/16153/70097/12189/242705/269120/18024/20692/17395/21939/19223/19878/24064/238328/67154/66214/15251/16416/18015/12394/12266/223864/246707/13731/109901/14645/320910/18186/68833/11689/16412/11350/381290/20684/69601/15139/26427/20351/13636/16451/13601/53614/114715/142980/17125/11601/20312/78560/12827/16411/18576/67784/19303…	73
GO:0071900	GO:0071900	regulation of protein serine/threonine kinase activity	79/1938	352/28814	9.82885674029142e-22	1.77873398597097e-19	7.49488363818507e-20	26403/18519/21803/19062/64143/19088/16337/11651/19016/15170/93759/14081/23834/18768/26407/70097/21929/18858/16706/73914/17311/21939/50523/13614/13132/24064/18753/20963/30955/26401/17420/19645/66214/320207/78943/26399/18015/56637/18596/12978/224014/18189/19252/11820/26382/18712/13838/21934/19264/19735/11350/93840/381290/74370/69601/24136/19271/22030/19419/56426/54635/18439/230784/19260/20779/10809…	79
GO:1901342	GO:1901342	regulation of vasculature development	73/1938	311/28814	2.19861654600553e-21	3.86516788787772e-19	1.62862933919146e-19	16402/15277/14465/14103/15368/12491/19016/11482/16414/20683/13836/93759/18132/16153/70097/12189/242705/269120/18024/20692/17395/21939/19223/19878/24064/238328/67154/66214/15251/16416/18015/12394/12266/223864/246707/13731/109901/14645/320910/18186/68833/11689/16412/11350/381290/20684/69601/15139/26427/20351/13636/16451/13601/53614/114715/142980/17125/11601/20312/78560/12827/16411/18576/67784/19303…	73
GO:0042692	GO:0042692	muscle cell differentiation	89/1938	438/28814	3.34525106952029e-21	5.71759161965509e-19	2.40916765620715e-19	21803/22402/79221/17260/15982/93760/239719/26556/14465/13433/17387/11651/22388/20307/18807/15184/17246/68802/93759/67220/109711/18858/218772/234839/12175/327826/12298/20181/13614/68927/13618/15902/75805/65256/19645/70834/56637/70417/18596/30948/13660/12266/14815/12818/17886/21417/13831/18569/18810/54720/64082/74116/73181/17691/12334/12633/241226/208727/16412/19735/93840/18128/11477/228785/19221/1…	89
GO:0097191	GO:0097191	extrinsic apoptotic signaling pathway	63/1938	242/28814	3.98571701017714e-21	6.62813966584322e-19	2.79283669873863e-19	21803/12048/80707/20375/14103/15368/110157/15257/12122/21812/19165/14084/107449/12189/21929/14051/14360/17347/17311/13132/19878/21933/81535/69635/67338/16432/18015/56637/19697/16452/14102/58801/97998/12015/170755/12633/11910/16403/18186/19264/16410/20684/20612/69601/11477/22030/22029/18439/16183/14050/16905/17346/20482/16159/20779/21938/12125/142980/20312/29810/14182/14629/73699	63
GO:0042060	GO:0042060	wound healing	80/1938	374/28814	1.28587353928428e-20	2.06624642913503e-18	8.70634770366116e-19	21803/26362/22402/13713/22371/15368/19015/12491/19016/11482/17312/12505/15170/12614/17101/18024/11749/15378/20971/17289/18753/20963/58992/26401/14026/11774/18792/20969/15251/16416/18613/14674/18015/16452/12266/246707/17886/15200/18810/71461/23972/12258/18761/12633/93742/11689/16412/18173/22349/20344/93840/208092/19271/56426/67916/11747/21682/228788/26570/18129/18441/13844/16194/14726/54357/56744/…	80
GO:0019216	GO:0019216	regulation of lipid metabolic process	81/1938	382/28814	1.30966375323039e-20	2.06624642913503e-18	8.70634770366116e-19	21803/22325/71660/16001/11651/19015/12491/12540/19016/76483/19156/14792/18984/108083/93759/13982/11541/12189/216190/15378/52023/14245/13132/210992/14756/15902/18753/217166/30955/20787/20851/66148/218461/67630/105348/353187/21834/14599/20655/56490/20788/18596/83433/12894/12683/12266/14815/20411/21416/11820/19733/11307/17691/319229/12334/13167/72674/69601/64384/18718/100198/14191/18033/81004/20779/…	81
GO:0007162	GO:0007162	negative regulation of cell adhesion	72/1938	313/28814	1.42466219086282e-20	2.14857332528677e-18	9.05324078144391e-19	15216/12550/21803/20375/17387/11651/11482/12505/15170/23790/60533/58205/18132/21960/16153/21929/11540/63873/20971/67245/14538/18753/20354/11847/66214/18015/105855/12394/208650/16452/19255/65113/65960/107321/19252/94185/12524/12053/17916/13838/11352/17131/12477/18845/19264/11350/18128/16184/16183/16792/228788/21923/94212/19260/13844/20779/140571/11601/93695/17390/20947/11856/18576/67784/12527/1619…	72
GO:0030099	GO:0030099	myeloid cell differentiation	88/1938	439/28814	1.43531693327841e-20	2.14857332528677e-18	9.05324078144391e-19	21803/22402/17260/20375/16160/22083/14389/22388/19016/20683/12398/13836/13423/15170/16535/14247/93759/19165/233328/226419/109711/17311/17268/22778/14462/66154/13132/18035/14281/15902/75766/19645/20851/11774/15251/16416/18015/56637/21873/19090/20044/12978/105855/17869/83433/12394/15526/16452/14102/19255/65113/17886/15163/11820/12053/18174/13819/12504/320910/29809/381319/21934/12768/16331/80752/215…	88
GO:0071375	GO:0071375	cellular response to peptide hormone stimulus	66/1938	269/28814	1.46660295241418e-20	2.14857332528677e-18	9.05324078144391e-19	18519/19062/71660/79221/16001/16337/11651/19016/20683/17274/108083/93759/67972/20393/83431/18024/216190/14783/13614/14245/19878/14756/18753/213053/20787/19645/20851/19325/14599/56637/19090/104215/19697/16452/19255/20411/64898/110355/15370/11545/18761/107508/72674/19271/19262/18718/11747/29815/18033/20544/229877/16451/20779/229709/56041/18710/19246/74741/18479/18576/26457/19303/20430/12927/12988/1…	66
GO:0062012	GO:0062012	regulation of small molecule metabolic process	79/1938	371/28814	2.99663266075584e-20	4.28797227014667e-18	1.80678243413504e-18	18519/19062/12048/17978/16337/20540/11651/19015/12491/19016/12398/76483/15937/18106/14792/18984/93759/216963/11541/12189/216190/15378/74747/18799/14783/52023/13132/14756/75805/217166/20787/66129/15251/21834/20655/56490/20788/17869/83433/12894/58801/19255/14815/20411/50873/21416/12015/11820/19733/11307/17691/14913/11545/208727/13167/381290/72674/18439/100198/26570/230784/18033/18441/20602/72269/20…	79
GO:0040013	GO:0040013	negative regulation of locomotion	75/1938	340/28814	3.11702282406172e-20	4.35887305373904e-18	1.83665722862776e-18	12550/21803/17260/15116/11651/19015/110279/19016/11482/11542/69296/20355/14673/15184/23790/19272/117600/20855/109934/260315/11540/22411/18024/19279/15378/11486/14462/238328/20354/64652/66214/14026/14674/18015/56637/57781/14102/19255/52662/246707/20440/19252/19733/13838/20562/14270/18186/214968/381290/20684/72674/18128/69601/54485/19271/15139/56426/242608/21814/20351/20348/56792/18600/53614/114715…	75
GO:0019221	GO:0019221	cytokine-mediated signaling pathway	85/1938	421/28814	4.04325853511922e-20	5.52848217035302e-18	2.32948439111079e-18	16197/26362/16170/20375/16160/22083/11651/20307/19016/15257/16172/15170/93759/14081/110829/12539/15979/237313/216190/73914/20308/13614/18035/17940/20963/73086/20851/22031/15251/20290/67338/21873/15980/12978/19697/83433/16452/19255/30940/50873/21935/72512/12015/15976/16155/12504/16169/53416/21934/19264/22033/12768/16177/16182/72674/18128/68713/24058/64685/22030/22029/16792/56792/16451/56045/20779/…	85
GO:0001818	GO:0001818	negative regulation of cytokine production	69/1938	296/28814	4.13959847737333e-20	5.53716291984307e-18	2.33314211665229e-18	15216/21803/26362/79221/16160/14465/15368/19016/13836/96875/15170/12522/19073/60533/58205/93759/19696/67972/216963/260315/16153/21929/22411/109689/216190/73914/19280/14462/17289/52023/59079/11847/66214/105855/57781/83433/12683/65113/65960/56233/18569/94185/12053/11545/17131/14130/19264/18173/16331/24058/64685/24088/16792/18033/19260/13844/16159/26888/14456/93695/20312/66889/80750/14182/11513/1174…	69
GO:0043087	GO:0043087	regulation of GTPase activity	75/1938	345/28814	7.67797942915093e-20	1.00516186016097e-17	4.23535572989893e-18	21844/22325/66616/69993/244668/20307/110279/54610/17925/13836/23790/13998/109934/110829/66687/83431/22411/109689/21939/20308/24064/20354/544963/14694/19418/74563/18003/216991/217463/20290/18613/18015/56637/20655/212307/30948/13196/72238/208650/24001/223864/12053/19733/13838/19731/19730/78255/29809/14270/16403/18845/16412/50778/26921/69601/227937/19419/29815/229877/100855/18720/57915/75974/54126/7…	75
GO:0032535	GO:0032535	regulation of cellular component size	81/1938	393/28814	8.29176478114035e-20	1.06290059788243e-17	4.47864400349752e-18	16197/14025/12561/12725/66616/15982/11651/22388/12904/20355/76709/241296/271457/20499/67605/12343/21960/13860/83431/17762/19280/56431/13614/68732/12934/18753/20354/26401/76884/14026/76820/20741/213084/18208/18613/56637/105855/30948/223601/268970/223864/97998/65970/239667/225115/15163/319229/20562/27360/18186/214968/11350/22349/72040/107723/108100/11302/74370/227753/24088/18439/20351/20348/18706/1…	81
GO:0046777	GO:0046777	protein autophosphorylation	61/1938	243/28814	1.22142657609839e-19	1.53376280055784e-17	6.46267165828215e-18	26403/14773/12313/15162/16001/16337/110279/21812/20868/17164/73914/14360/17347/17152/18753/20963/26401/14586/22367/16428/69635/78943/50932/26406/56637/18596/12978/15526/16452/13548/16210/17691/57261/18712/13838/98267/53416/18005/51897/19264/11350/215653/11302/59126/54635/207565/21682/228785/14191/17346/20779/27354/13666/70415/93695/18479/29875/14182/14183/78388/12988	61
GO:0070997	GO:0070997	neuron death	86/1938	438/28814	1.57724645824428e-19	1.9182216149044e-17	8.08262950466532e-18	26403/26362/12048/17260/14103/15368/12540/72183/14809/18008/15191/170770/19060/93759/67579/67605/16153/13982/107449/11540/109689/17762/14360/74747/78928/14462/14281/66270/19179/170719/19645/108138/14694/18792/19141/15251/21834/12227/18015/14599/56637/20655/57781/83433/16443/16452/14102/58801/14815/50873/94185/20618/12015/11820/73181/17970/11545/12334/18186/208727/14130/11350/212111/54338/11302/50…	86
GO:0051098	GO:0051098	regulation of binding	81/1938	397/28814	1.58994478075938e-19	1.9182216149044e-17	8.08262950466532e-18	21844/15216/21803/64143/12313/15368/11651/12540/19016/15257/18008/18979/21812/15184/93759/19165/16398/16153/109689/20568/17395/64383/14462/13132/72400/15902/19645/14694/18193/53313/56637/17869/208650/16452/268970/223864/110213/50873/50505/21416/72512/11820/73181/57261/13838/11545/11352/67459/22218/18005/208727/11350/16401/227737/20684/56273/50754/21814/228788/269587/19055/18441/20481/66743/20779/…	81
GO:0050730	GO:0050730	regulation of peptidyl-tyrosine phosphorylation	64/1938	266/28814	1.66052034400813e-19	1.96484263013116e-17	8.27907207953851e-18	16402/21803/16160/18011/12491/16414/12505/15170/19165/233328/14360/17311/15378/21939/52023/18753/20354/20963/24056/18003/16416/18613/14599/18596/12978/83433/208650/16452/19255/67742/76303/15200/15163/11820/12504/13838/98878/18186/228357/68833/19264/16412/11350/208092/11477/19271/67916/54635/16183/50754/21682/19260/13636/56792/16159/20779/16194/13874/19246/16168/14456/29875/78388/11804	64
GO:2001233	GO:2001233	regulation of apoptotic signaling pathway	82/1938	406/28814	1.82614440831034e-19	2.12005029138368e-17	8.93305596359158e-18	12048/80707/15368/11651/110157/12122/15937/12505/21812/17428/170770/17246/93759/19165/14084/107449/12189/21929/237313/18858/11540/18024/14051/14360/17395/13132/18753/19645/14694/69635/22334/15251/67338/18015/56637/20655/19697/17869/83433/16452/14102/58801/19255/97998/110213/50873/12015/73181/170755/11545/12633/11910/16403/18186/19264/68428/16410/20684/20612/69601/11477/22030/22029/26427/50754/140…	82
GO:0043434	GO:0043434	response to peptide hormone	76/1938	359/28814	2.24554893518632e-19	2.55867825892619e-17	1.0781261261918e-17	18519/19062/71660/79221/16001/16337/11651/19016/20683/17274/16535/108083/93759/67972/11541/20393/83431/63873/18024/216190/18799/14783/13614/14245/19878/13618/14756/18753/213053/20787/19645/20851/19325/14599/56637/19090/104215/19697/16452/19255/20411/64898/110355/15370/11545/18761/107508/72674/67092/19271/19262/18718/11747/29815/21814/230784/18033/20544/229877/20525/16451/20779/229709/56041/18710/…	76
GO:0060537	GO:0060537	muscle tissue development	92/1938	493/28814	2.96395074480347e-19	3.31585253323196e-17	1.39716950898583e-17	21803/22402/79221/17260/15982/93760/239719/26556/14465/12540/17261/21812/15184/93759/18858/218772/327826/17268/64383/20181/13614/26443/68927/14281/15902/75805/65256/19645/353187/12227/18015/56637/70417/18596/17869/14815/56233/12818/225115/21416/18810/54720/64082/17069/74116/17691/15370/68050/18712/11447/12823/12633/241226/11910/17131/208727/11435/286940/16412/19735/21952/74182/18128/54485/11477/2…	92
GO:0048661	GO:0048661	positive regulation of smooth muscle cell proliferation	39/1938	107/28814	3.52881340658591e-19	3.87728373048627e-17	1.63373447752276e-17	21803/22402/16001/13433/15368/11651/17261/17246/16398/327826/17395/13614/15902/59027/238871/17420/20851/15251/16416/78943/56637/18596/17869/16452/14682/15200/110355/208727/18706/20779/16194/13874/15446/17390/20312/108655/18479/14183/58994	39
GO:0016311	GO:0016311	dephosphorylation	74/1938	347/28814	4.31831681691583e-19	4.6615093639444e-17	1.96417623639218e-17	21803/19062/12313/17260/15451/15170/14673/19060/26931/77976/19272/103583/17931/16398/14051/19279/54401/19280/14245/19878/71978/18753/20354/19042/26932/81535/319939/53892/104015/18596/105855/16452/114663/52036/19255/20975/66072/19252/54720/19733/227059/16329/19250/19264/227292/212111/19253/16331/240892/19271/19262/242083/67916/19244/14050/19055/19260/320024/19248/20779/70470/24018/13537/19246/1615…	74
GO:0002683	GO:0002683	negative regulation of immune system process	86/1938	448/28814	7.01186232712309e-19	7.43861877565317e-17	3.13434063733288e-17	15216/16197/21803/26362/20375/16160/15368/11651/110279/19016/12505/15170/60533/58205/109934/57916/16153/21929/209558/11540/73914/17311/11486/20971/67245/17289/52023/15902/217166/11847/18015/21873/19090/105855/57781/17869/83433/12394/15526/208650/14102/19255/65113/67742/65960/110213/107321/19252/94185/12524/12053/547431/12258/17131/12477/18566/14130/19264/12768/16331/64685/19271/16184/15139/16183/…	86
GO:0007409	GO:0007409	axonogenesis	91/1938	493/28814	9.78065569508318e-19	1.02000634731944e-16	4.29790454540408e-17	21844/14025/12561/16001/17260/14009/15982/13836/17274/12904/20355/16773/68802/21960/78808/107449/18858/270058/83431/17762/19280/56336/14462/13614/15519/110596/12934/20354/223435/16897/13723/14026/19325/22330/213084/18208/18222/56637/12978/11658/17181/24001/239667/14587/11820/107934/226251/13838/16782/20562/18186/18845/18187/228357/93691/214968/16412/11350/16401/93840/11302/18128/24136/16574/20351…	91
GO:1903131	GO:1903131	mononuclear cell differentiation	91/1938	495/28814	1.28641910733326e-18	1.31922279457026e-16	5.55868466905583e-17	328365/16197/21803/26362/14025/79221/17260/20375/16160/17387/16450/19016/18987/19156/12505/15170/15184/12522/20442/94176/16153/21929/11486/22778/14462/17289/15519/15902/23882/20963/75766/20851/108138/16428/11774/58240/13039/58185/50932/19090/105855/17869/83433/12394/14102/19255/65113/56233/21417/12015/12053/12504/16169/11352/320910/93685/381319/17131/12477/19264/75570/11350/16182/16331/54485/1927…	91
GO:1903829	GO:1903829	positive regulation of protein localization	90/1938	491/28814	2.42786138436128e-18	2.44895591770081e-16	1.03189345809868e-16	12550/21803/215999/360013/11651/19015/12540/19016/13836/76709/170770/17246/93759/217154/12289/83396/12189/13822/11540/109689/17762/14360/12298/19878/68581/72400/14756/18753/93692/19042/14694/15251/18613/56637/83433/18189/16452/58801/20411/223864/17929/76303/50873/21416/15163/12015/11820/11307/14645/209630/11545/93679/18761/228357/16412/22349/381290/13830/76742/56426/24088/18439/50754/269587/23078…	90
GO:0010876	GO:0010876	lipid localization	85/1938	449/28814	2.76030054865319e-18	2.73937568965533e-16	1.15426489835871e-16	14103/11651/19015/12491/19016/14667/12904/19156/52857/14792/16535/93759/14081/59045/56356/75909/18830/217265/11303/67963/15212/13614/13132/18035/18753/20963/81535/20851/108138/16416/18559/26399/77577/76408/225579/20788/83433/12394/13660/12683/19255/12266/30960/50771/76303/18145/65970/106326/11307/108116/107508/23943/20288/227446/21934/13167/20652/16410/11982/18718/18439/75750/20750/100273/18669/7…	85
GO:1901214	GO:1901214	regulation of neuron death	78/1938	392/28814	3.48812398608338e-18	3.4067344264081e-16	1.43546355517516e-16	26403/26362/12048/17260/14103/15368/12540/72183/14809/18008/15191/170770/19060/93759/67579/67605/16153/13982/107449/11540/109689/17762/14360/74747/14462/14281/66270/19179/170719/108138/14694/19141/15251/12227/18015/14599/56637/20655/57781/83433/16443/16452/14102/58801/14815/50873/20618/12015/11820/73181/17970/11545/12334/18186/208727/14130/11350/212111/54338/50754/26570/18706/19063/21938/75695/19…	78
GO:0071559	GO:0071559	response to transforming growth factor beta	57/1938	230/28814	3.65362455833109e-18	3.512617485533e-16	1.48007850117919e-16	328365/21803/20340/80707/16001/17260/20375/268977/13433/72183/19016/11482/56213/21812/19272/93759/216190/14360/66313/14538/50523/13132/19878/14281/24064/26401/19042/12394/12683/52662/14815/65960/107321/21417/16419/11545/320910/14718/12633/241226/17131/24136/11477/21814/78558/20481/20482/20779/53378/114715/17125/15446/11502/12827/20901/19303/56440	57
GO:0048638	GO:0048638	regulation of developmental growth	79/1938	402/28814	4.55239116880604e-18	4.30936351717901e-16	1.81579586214887e-16	14025/22402/12561/16001/17260/15982/16337/14465/11651/19015/12904/21812/20355/14955/93759/211652/21960/83431/17762/19280/17268/22778/50523/13614/12934/20354/20851/213084/19141/18208/14599/56637/20655/19090/83814/12266/14815/12818/50873/239667/21416/11820/74116/18712/20562/17131/18186/214968/19735/11350/22349/11990/54338/11302/18128/21814/20351/28146/20348/18706/76574/52822/73094/71406/11426/23150…	79
GO:0051271	GO:0051271	negative regulation of cellular component movement	68/1938	314/28814	5.04953779912251e-18	4.70754637545467e-16	1.98357441774143e-16	12550/21803/17260/15116/11651/19015/110279/19016/11482/11542/69296/14673/15184/23790/19272/117600/20855/109934/260315/109711/22411/18024/19279/15378/11486/14462/238328/64652/66214/14026/14674/18015/56637/57781/30948/14102/52662/246707/19252/19733/13838/14270/214968/381290/20684/72674/18128/69601/54485/19271/15139/56426/242608/21814/56792/18600/53614/114715/140571/11601/70415/20312/14766/11857/259…	68
GO:0050866	GO:0050866	negative regulation of cell activation	56/1938	225/28814	5.82313573868795e-18	5.34772450748462e-16	2.25332023949543e-16	15216/21803/26362/20375/15368/110279/19016/12505/15170/60533/58205/109934/57916/16153/21929/209558/11540/20971/67245/17289/52023/15902/18753/217166/11847/105855/83433/12394/208650/14102/19255/65113/67742/65960/94185/12524/12053/17131/12477/14130/16331/16184/16183/16792/14191/94212/19260/93695/20312/12527/16190/16768/17120/22177/14629/72828	56
GO:0003012	GO:0003012	muscle system process	82/1938	430/28814	6.96697575936576e-18	6.22197378249765e-16	2.62169441116301e-16	22402/12313/17260/26556/14465/17540/19016/98660/72043/110880/16535/93759/217154/12289/20855/19165/67972/26397/16398/11541/63873/11749/11486/13614/19878/13618/238871/65256/11847/26399/12291/56637/20655/30948/14815/106393/17929/12818/110355/67731/74116/15370/11545/11447/12633/22218/17131/208727/11435/19735/381290/21952/18128/67092/227753/18438/228785/16905/19055/20544/229877/18441/68268/56376/18706…	82
GO:0009117	GO:0009117	nucleotide metabolic process	84/1938	447/28814	6.97734748890521e-18	6.22197378249765e-16	2.62169441116301e-16	66355/21803/12048/15277/11515/16337/11717/107766/12398/13836/15937/14081/50799/216963/27369/11541/11565/209558/64451/15254/15378/11486/74747/27402/12298/78038/67153/59027/238871/56421/64705/108156/104111/66129/15251/68087/56490/104215/17869/83433/50873/22436/22247/12015/11820/23972/14913/17970/11545/68870/93685/76952/110639/171567/208727/80914/18439/23971/70025/22262/72269/56045/108099/26568/1816…	84
GO:0071560	GO:0071560	cellular response to transforming growth factor beta stimulus	56/1938	226/28814	7.24297044711255e-18	6.36657102301194e-16	2.68262198665236e-16	328365/21803/20340/80707/16001/17260/20375/268977/13433/72183/19016/11482/56213/21812/19272/93759/216190/14360/66313/14538/50523/13132/14281/24064/26401/19042/12394/12683/52662/14815/65960/107321/21417/16419/11545/320910/14718/12633/241226/17131/24136/11477/21814/78558/20481/20482/20779/53378/114715/17125/15446/11502/12827/20901/19303/56440	56
GO:0007265	GO:0007265	Ras protein signal transduction	71/1938	342/28814	1.05042027876864e-17	9.10314926093446e-16	3.83570814915815e-16	21844/64143/13433/12540/110279/17925/14673/12614/117600/216963/94176/19157/16706/13860/72318/109689/17311/11303/21858/110596/19878/71704/24064/59079/30955/13449/64652/19418/74563/18208/18613/14674/18015/212307/18596/223864/12053/19731/11352/19730/78255/18186/16412/11350/93840/26921/108100/11302/18128/69601/19419/18129/242687/13844/76123/404710/20779/14726/53378/74734/19414/234353/14766/94190/2369…	71
GO:0032869	GO:0032869	cellular response to insulin stimulus	53/1938	208/28814	1.48846099468601e-17	1.27201395837542e-15	5.35976524840885e-16	18519/19062/71660/79221/16001/16337/11651/19016/20683/17274/108083/93759/67972/20393/83431/216190/14783/14245/14756/18753/213053/20787/19645/19325/14599/56637/19090/104215/19697/19255/20411/64898/110355/11545/18761/107508/72674/19271/19262/18718/29815/20544/20779/56041/18710/19246/74741/18479/18576/26457/20430/12927/18746	53
GO:0006753	GO:0006753	nucleoside phosphate metabolic process	84/1938	455/28814	2.12879295420105e-17	1.77006257394582e-15	7.45834572716527e-16	66355/21803/12048/15277/11515/16337/11717/107766/12398/13836/15937/14081/50799/216963/27369/11541/11565/209558/64451/15254/15378/11486/74747/27402/12298/78038/67153/59027/238871/56421/64705/108156/104111/66129/15251/68087/56490/104215/17869/83433/50873/22436/22247/12015/11820/23972/14913/17970/11545/68870/93685/76952/110639/171567/208727/80914/18439/23971/70025/22262/72269/56045/108099/26568/1816…	84
GO:0050767	GO:0050767	regulation of neurogenesis	84/1938	455/28814	2.12879295420105e-17	1.77006257394582e-15	7.45834572716527e-16	21844/21803/14025/12561/15982/22671/18011/19016/12904/20355/104156/21960/20393/83431/17762/216190/19280/66713/64383/15902/20354/217166/18755/108138/213084/18208/18222/15251/94091/18015/14599/76901/56637/104015/19697/30948/17869/83433/14102/17158/24001/239667/13392/73181/16992/13838/20562/18186/18845/228357/214968/227292/108100/11302/18128/20732/54485/24136/19262/24088/20351/19055/20481/20348/1384…	84
GO:0008360	GO:0008360	regulation of cell shape	45/1938	157/28814	3.16434269481364e-17	2.59602674682511e-15	1.09386330629137e-15	15162/11853/22388/74202/15451/14673/67220/13822/13860/14360/69288/74194/15212/17909/20354/246710/14674/12978/224014/104215/170736/13367/13823/22379/17886/71972/18845/22349/29806/108100/23912/269587/20351/14191/18441/14726/74734/140571/17698/67784/19303/14453/20430/11674/22003	45
GO:0043547	GO:0043547	positive regulation of GTPase activity	59/1938	256/28814	3.78391693161799e-17	3.0634790631902e-15	1.29082928013506e-15	21844/66616/69993/244668/20307/110279/54610/17925/13836/23790/109934/110829/66687/83431/22411/21939/20308/20354/14694/19418/74563/18003/216991/217463/20290/18015/56637/212307/30948/13196/72238/24001/223864/19733/19731/19730/78255/29809/14270/16403/16412/50778/26921/227937/19419/29815/229877/100855/18720/57915/75974/54126/71310/20312/11856/67865/74206/232201/233046	59
GO:0007159	GO:0007159	leukocyte cell-cell adhesion	75/1938	383/28814	3.93073810639285e-17	3.14101708683574e-15	1.3235007458709e-15	328365/16402/15216/16197/21803/16160/11651/16414/50723/18106/12505/15170/12522/60533/58205/20868/11540/11486/20971/67245/22778/14462/15519/20354/20963/20851/11847/11774/57783/18613/105855/19697/223601/12394/208650/16452/19255/65113/65960/12511/94185/12524/12015/12053/547431/12504/18761/17131/12477/11689/19264/16412/16401/20343/20344/16184/19419/16183/16792/94212/19260/68268/16159/74734/16168/7413…	75
GO:0019693	GO:0019693	ribose phosphate metabolic process	74/1938	376/28814	4.78743385030836e-17	3.77654877960863e-15	1.59128874133731e-15	66355/21803/12048/15277/11515/16337/11717/12398/13836/15937/14081/50799/216963/27369/11565/64451/15254/15378/11486/74747/27402/12298/78038/67153/21881/238871/56421/64705/108156/104111/66129/15251/68087/56490/104215/17869/83433/50873/22436/22247/12015/11820/23972/11545/93685/76952/110639/171567/208727/80914/18439/23971/70025/22262/72269/108099/26568/18160/11637/68738/60525/56749/19139/107569/50790…	74
GO:1903706	GO:1903706	regulation of hemopoiesis	77/1938	402/28814	5.49643067061352e-17	4.28095416661835e-15	1.80382528204145e-15	328365/16197/21803/26362/17260/20375/16160/22083/17387/12505/15170/12522/16153/17311/11486/17268/22778/14462/15519/18035/14281/15902/20963/75766/19645/20851/11774/15251/16416/18015/56637/21873/19090/12978/105855/17869/83433/12394/15526/14102/19255/65113/21417/15163/12015/12053/12504/16169/17131/12477/19264/11350/12768/16331/215653/16184/19419/16183/50754/18129/72147/16159/12986/74614/21349/74734/…	77
GO:0043405	GO:0043405	regulation of MAP kinase activity	51/1938	200/28814	5.8405477851772e-17	4.49211131527442e-15	1.89279857827519e-15	26403/21803/19062/16337/19016/15170/26407/70097/16706/73914/17311/21939/13614/24064/18753/20963/30955/26401/320207/78943/26399/18015/56637/18596/224014/19252/11820/26382/13838/21934/19264/19735/93840/69601/24136/19271/22030/19419/56426/54635/18439/19260/20779/19246/11502/70686/18479/29875/14182/19259/12988	51
GO:0032102	GO:0032102	negative regulation of response to external stimulus	77/1938	403/28814	6.35764341504034e-17	4.80051150054628e-15	2.02274625571531e-15	16160/19015/110279/19016/56213/15937/12505/20355/14792/109934/216963/21960/16153/21929/209558/11540/73914/11486/19280/19223/64383/14462/27052/18753/20354/217166/58992/19645/74136/11847/18792/353187/20655/57781/83433/18189/19255/65113/66878/20440/19252/12258/13838/20562/18186/14130/11689/214968/12768/18128/64685/16184/15139/11747/16183/100340/20351/18033/20348/56792/56045/18600/21938/11601/109648/…	77
GO:2000146	GO:2000146	negative regulation of cell motility	65/1938	305/28814	6.3975612391483e-17	4.80051150054628e-15	2.02274625571531e-15	12550/21803/17260/15116/11651/19015/110279/19016/11482/11542/69296/14673/15184/23790/19272/117600/20855/109934/260315/22411/18024/19279/15378/11486/14462/238328/64652/66214/14026/14674/18015/56637/57781/14102/52662/246707/19252/19733/13838/14270/214968/381290/20684/72674/18128/69601/54485/19271/15139/56426/242608/21814/56792/18600/53614/114715/140571/11601/70415/20312/14766/11857/259302/68465/220…	65
GO:0043534	GO:0043534	blood vessel endothelial cell migration	38/1938	116/28814	6.50785698971402e-17	4.82443904309763e-15	2.03282837865132e-15	21803/79221/17260/15368/11651/19016/11482/20683/13836/15184/93759/26397/18024/21939/238328/14756/66214/15251/18015/26406/56233/13731/17886/15370/18186/16412/11350/381290/18128/54485/56426/18438/50754/13636/114715/11601/14182/23871	38
GO:0030098	GO:0030098	lymphocyte differentiation	82/1938	447/28814	7.57296857893982e-17	5.54719948407342e-15	2.33737112906376e-15	328365/16197/21803/26362/14025/79221/20375/16160/17387/16450/18987/19156/12505/15170/15184/12522/20442/94176/16153/21929/11486/22778/14462/17289/15519/15902/23882/20963/20851/108138/16428/11774/58240/13039/58185/50932/19090/105855/12394/14102/19255/65113/56233/21417/12015/12053/12504/16169/11352/93685/17131/12477/19264/75570/11350/16182/16331/54485/19271/16184/19419/16183/16792/18129/20351/21985/…	82
GO:1902105	GO:1902105	regulation of leukocyte differentiation	67/1938	323/28814	9.13464678181232e-17	6.50182908020554e-15	2.73961439854692e-15	328365/16197/21803/26362/16160/17387/12505/15170/12522/16153/17311/11486/22778/14462/15519/14281/15902/20963/75766/19645/20851/11774/16416/18015/56637/21873/19090/12978/105855/17869/83433/12394/14102/19255/65113/21417/15163/12015/12053/12504/16169/17131/12477/19264/11350/12768/16331/215653/16184/19419/16183/50754/18129/72147/16159/74614/21349/74734/16168/14456/74131/65963/108655/16190/16768/22177…	67
GO:0002695	GO:0002695	negative regulation of leukocyte activation	51/1938	202/28814	9.16521765196035e-17	6.50182908020554e-15	2.73961439854692e-15	15216/21803/26362/20375/15368/110279/19016/12505/15170/60533/58205/109934/57916/16153/21929/209558/11540/20971/67245/17289/52023/15902/217166/11847/105855/12394/208650/14102/19255/65113/67742/65960/94185/12524/12053/17131/12477/14130/16331/16184/16183/16792/14191/94212/19260/93695/20312/16190/16768/17120/22177	51
GO:0048872	GO:0048872	homeostasis of number of cells	73/1938	372/28814	9.19322493056854e-17	6.50182908020554e-15	2.73961439854692e-15	16197/21803/26362/17260/20375/11717/15368/11651/110279/20683/13423/12505/14792/16535/83396/57916/226419/21929/17311/11486/22778/14462/17289/66154/15902/19645/20851/108156/11774/15251/14314/20655/19090/20044/105855/15526/16452/14102/16889/58801/19255/12818/21935/15163/12053/18174/13819/14130/11350/16331/215653/18128/16184/15139/18439/16183/21814/26570/26422/100561/20482/18578/230257/54390/21349/12…	73
GO:0006816	GO:0006816	calcium ion transport	81/1938	440/28814	9.48115647381145e-17	6.62926770265476e-15	2.79331200897101e-15	21803/19062/16170/12290/69179/12313/215999/26556/14103/11651/20307/98660/15170/170770/12287/217154/12289/20855/19165/67972/216001/22295/68279/11540/63873/11749/14360/75909/12298/13614/68514/76137/13618/30955/238871/66109/50527/16416/19739/53313/12291/18596/30948/13367/223864/106393/110213/19733/12504/14767/22218/57340/19264/13167/11350/12768/16410/381290/227731/18439/18438/269587/19055/21982/2054…	81
GO:0009259	GO:0009259	ribonucleotide metabolic process	72/1938	364/28814	9.59377735613064e-17	6.63264180587324e-15	2.79473372302185e-15	66355/21803/12048/15277/11515/16337/11717/12398/13836/15937/14081/50799/216963/27369/11565/64451/15254/15378/11486/74747/27402/12298/78038/67153/238871/56421/64705/108156/104111/66129/15251/68087/56490/104215/17869/83433/50873/22436/22247/12015/11820/23972/11545/93685/76952/110639/171567/208727/80914/18439/23971/70025/22262/72269/108099/26568/18160/11637/68738/60525/56749/107569/50790/67800/67528…	72
GO:0032868	GO:0032868	response to insulin	57/1938	246/28814	9.97832416216153e-17	6.82184761886443e-15	2.87445759197706e-15	18519/19062/71660/79221/16001/16337/11651/19016/20683/17274/16535/108083/93759/67972/20393/83431/63873/216190/14783/14245/14756/18753/213053/20787/19645/19325/14599/56637/19090/104215/19697/19255/20411/64898/110355/11545/18761/107508/72674/19271/19262/18718/29815/230784/20544/20525/20779/56041/18710/19246/74741/18479/18576/26457/20430/12927/18746	57
GO:0030336	GO:0030336	negative regulation of cell migration	63/1938	292/28814	1.02330622213494e-16	6.91912437889699e-15	2.9154461829015e-15	12550/21803/17260/15116/11651/19015/110279/19016/11482/11542/69296/14673/15184/23790/19272/117600/20855/109934/260315/22411/18024/19279/15378/11486/238328/64652/66214/14026/14674/18015/56637/57781/14102/52662/246707/19252/13838/14270/214968/381290/20684/72674/18128/69601/54485/19271/15139/56426/242608/21814/56792/18600/53614/114715/140571/11601/70415/20312/14766/11857/259302/68465/22003	63
GO:0048732	GO:0048732	gland development	85/1938	476/28814	1.09989306631238e-16	7.35613264893489e-15	3.09958423607254e-15	12550/21803/16001/22371/16337/239719/18011/20111/14465/15368/110157/20683/13836/19156/15451/12505/21812/72043/71371/18132/19165/57764/104156/110829/13982/21929/15378/11486/327826/22778/12298/14462/20181/13614/68927/15902/20851/18792/18208/15251/18015/68964/19090/18596/19697/12394/16452/14815/17158/65960/77889/22436/16004/21416/17069/109901/12633/18186/21934/11350/18128/21814/21923/18129/68268/203…	85
GO:0045862	GO:0045862	positive regulation of proteolysis	71/1938	357/28814	1.16235645655178e-16	7.69030029802485e-15	3.24038930671991e-15	66616/14103/17387/11651/19016/12398/12122/15451/14792/13033/170770/17246/93759/19165/103583/109689/14360/64383/52377/13132/19878/14756/20963/71816/58992/76884/14694/69635/67269/108089/19141/57783/53313/56637/17869/83433/16452/14102/58801/50873/22436/17886/27373/12015/11820/19733/18174/13838/12633/22218/17131/69601/227753/50754/27059/16792/13636/12795/20779/21938/65973/75234/19712/12125/13666/7195…	71
GO:0010634	GO:0010634	positive regulation of epithelial cell migration	44/1938	156/28814	1.37874513427577e-16	9.02491362893493e-15	3.80274273876958e-15	21803/79221/15368/11651/14389/20683/74030/93759/26397/16398/70097/11541/18024/20692/17395/21939/14462/19878/14756/30955/19141/15251/16416/26406/212307/56233/15200/18186/11350/22349/26921/67916/18438/20779/54357/384009/11502/108655/78560/14182/11745/23871/12927/13036	44
GO:0070661	GO:0070661	leukocyte proliferation	72/1938	368/28814	1.76363639838729e-16	1.14227944834495e-14	4.8131151791999e-15	16197/21803/17260/16160/16414/50723/18106/12505/15170/60533/58205/94176/57916/16153/209558/14360/17311/11486/20971/21939/67245/17079/18753/20963/20851/11847/56637/12978/105855/17869/83433/208650/16452/65113/65960/12511/20440/94185/12524/12053/547431/12504/227059/18761/12477/14130/19264/11350/18173/16331/16184/19419/18439/16183/16792/19260/13844/16159/12494/21938/74614/18019/16168/74131/56501/9369…	72
GO:0071902	GO:0071902	positive regulation of protein serine/threonine kinase activity	51/1938	207/28814	2.74710983923444e-16	1.76072571258433e-14	7.41900387503776e-15	26403/21803/64143/16337/11651/93759/14081/23834/26407/70097/17311/21939/13614/18753/20963/30955/26401/17420/66214/320207/78943/26399/18596/12978/224014/18189/11820/26382/18712/13838/21934/19264/93840/381290/74370/69601/24136/22030/19419/56426/54635/18439/20779/100732/19246/11502/18479/29875/26457/14182/12988	51
GO:0022409	GO:0022409	positive regulation of cell-cell adhesion	63/1938	298/28814	2.89367571001552e-16	1.83554501481706e-14	7.73426291239092e-15	328365/12550/16197/21803/16160/16414/50723/18106/12505/12522/60533/58205/11492/234839/11486/22778/14462/14538/15519/17909/20963/238871/20851/11774/70417/105855/19697/223601/12394/16452/246707/12511/12524/12015/12053/547431/12504/269152/18761/16403/17131/11689/19264/16401/20344/16184/19419/67916/16183/19260/16159/16451/16194/14726/74734/16168/74131/20312/13641/12144/16190/23871/20443	63
GO:0097581	GO:0097581	lamellipodium organization	33/1938	92/28814	3.30345555544252e-16	2.07409816659569e-14	8.73943182927489e-15	22325/12540/17925/13836/12505/76709/23790/67220/18858/66713/219140/68732/22330/224014/170736/68050/226251/14270/208727/16412/22349/242687/12345/20779/14726/54126/140571/73341/19277/19303/20430/319974/56440	33
GO:0034329	GO:0034329	cell junction assembly	80/1938	441/28814	3.50389101111591e-16	2.15705662331837e-14	9.08898605427075e-15	16402/12550/17260/11853/17387/12540/22388/110279/11482/13836/15257/23790/19272/110829/16398/109711/18858/22411/63873/17762/75909/20971/19280/19878/218518/20354/18163/217335/18755/22330/18208/18222/16416/18613/216560/56637/18189/83814/20411/13823/56233/106347/18810/11820/226519/17131/93742/18186/228357/16412/11350/16410/26921/227937/19271/19262/24088/20351/56376/13844/99633/20779/18720/53378/21894…	80
GO:1904062	GO:1904062	regulation of cation transmembrane transport	73/1938	381/28814	3.50569904651125e-16	2.15705662331837e-14	9.08898605427075e-15	21803/69179/12313/17260/26556/58799/11651/98660/18301/15170/16535/217154/12289/260297/19165/215748/15979/246049/14360/75909/17395/12298/13614/93692/30955/238871/66109/11847/69635/19418/16416/19739/50932/15980/30948/83433/18189/83814/13367/11838/223864/72555/11820/19733/72978/53416/80906/22218/57340/11689/16412/19735/13167/11350/381290/66383/13830/76742/20544/19260/16497/13844/18578/65973/16150/20…	73
GO:0070588	GO:0070588	calcium ion transmembrane transport	63/1938	300/28814	4.06241463371595e-16	2.47485517240141e-14	1.04280638278712e-14	21803/12290/69179/12313/215999/14103/11651/98660/15170/170770/12287/217154/12289/19165/67972/216001/68279/63873/14360/75909/12298/13614/68514/76137/13618/30955/238871/66109/50527/16416/19739/53313/12291/30948/13367/223864/19733/22218/57340/19264/13167/11350/16410/381290/227731/18439/18438/21982/20544/19260/18578/66815/65973/320707/14456/16439/20312/16438/74166/20866/20190/72828/55991	63
GO:0070371	GO:0070371	ERK1 and ERK2 cascade	69/1938	349/28814	4.30144616990408e-16	2.59478414543331e-14	1.09333972306231e-14	21803/12491/20307/13836/12505/15170/13982/215748/109689/63873/19279/327826/14783/20308/14538/13614/13132/24064/20963/66129/20290/16416/57783/18596/12978/17869/83433/18189/19255/12266/19252/11820/12504/13838/11352/12633/11910/18186/18584/21934/19264/11350/12768/16410/18128/69601/19419/54635/24088/50754/18129/18441/19260/13844/404710/20779/384009/19246/231252/114715/14456/93695/109648/20312/14183/3…	69
GO:0043535	GO:0043535	regulation of blood vessel endothelial cell migration	33/1938	93/28814	4.79205377496469e-16	2.86267057061726e-14	1.20621649951334e-14	21803/79221/17260/15368/11651/19016/11482/20683/13836/15184/93759/26397/18024/21939/238328/66214/15251/18015/26406/56233/18186/11350/381290/18128/54485/56426/18438/50754/13636/114715/11601/14182/23871	33
GO:0001558	GO:0001558	regulation of cell growth	82/1938	461/28814	4.84187950922051e-16	2.86462352117633e-14	1.20703939587147e-14	21803/14025/22402/12561/15982/17387/11651/19015/12540/19016/11482/12904/15451/12505/21812/20355/170770/93759/21960/20393/54394/83431/22411/17762/15378/19280/13614/13132/54616/12934/20354/75766/19645/14694/213084/18208/56637/83814/14815/13823/12818/50873/26425/239667/15200/12053/74116/20562/17131/18186/214968/19735/11350/54338/72674/11302/74370/69601/19271/21923/230784/20351/20544/20348/72269/1249…	82
GO:1902107	GO:1902107	positive regulation of leukocyte differentiation	48/1938	189/28814	5.68793771164666e-16	3.30168686224169e-14	1.39120065380196e-14	328365/16197/21803/26362/16160/17387/12522/16153/17311/11486/22778/14462/15519/14281/15902/20963/75766/19645/20851/11774/16416/56637/19090/12978/105855/83433/12394/15163/12015/12053/12504/16169/19264/12768/16331/16184/19419/16183/18129/72147/16159/74614/74734/16168/14456/74131/16190/22177	48
GO:1903708	GO:1903708	positive regulation of hemopoiesis	48/1938	189/28814	5.68793771164666e-16	3.30168686224169e-14	1.39120065380196e-14	328365/16197/21803/26362/16160/17387/12522/16153/17311/11486/22778/14462/15519/14281/15902/20963/75766/19645/20851/11774/16416/56637/19090/12978/105855/83433/12394/15163/12015/12053/12504/16169/19264/12768/16331/16184/19419/16183/18129/72147/16159/74614/74734/16168/14456/74131/16190/22177	48
GO:0006470	GO:0006470	protein dephosphorylation	56/1938	249/28814	7.54411276216527e-16	4.31655521954726e-14	1.81882616194837e-14	21803/12313/15170/14673/19060/26931/77976/19272/103583/17931/14051/19279/54401/19280/19878/71978/18753/19042/26932/53892/18596/105855/16452/52036/19255/66072/19252/54720/19733/227059/19250/19264/227292/19253/19271/19262/242083/19244/14050/19055/19260/320024/19248/70470/24018/13537/19246/16150/20947/70686/19277/319520/19259/74585/73699/72828	56
GO:0051146	GO:0051146	striated muscle cell differentiation	66/1938	328/28814	7.57659619228189e-16	4.31655521954726e-14	1.81882616194837e-14	21803/22402/79221/17260/93760/26556/14465/17387/11651/22388/20307/18807/15184/68802/93759/67220/18858/218772/234839/12175/327826/20181/13614/75805/65256/19645/70834/56637/18596/13660/14815/12818/17886/13831/18810/54720/64082/74116/17691/12334/12633/208727/16412/19735/18128/11477/228785/19221/16905/19055/20544/56376/20481/21916/18019/56190/79362/17258/108655/18479/74244/20866/12527/16190/20190/220…	66
GO:0007160	GO:0007160	cell-matrix adhesion	54/1938	234/28814	7.67778798692096e-16	4.33407609940593e-14	1.82620876984899e-14	21844/16402/17387/12491/110279/11482/16414/12032/16407/74030/23790/19272/110829/16398/109711/22288/20971/18074/18792/22330/16416/18613/50932/216560/18015/56637/20411/13731/16419/12053/320910/241226/16403/18186/16412/11350/16401/16410/26921/19271/19262/20779/18720/14595/11426/12125/11502/83436/11856/16411/29875/19303/83964/76509	54
GO:0033673	GO:0033673	negative regulation of kinase activity	53/1938	227/28814	8.39668545502723e-16	4.69680050952569e-14	1.97904653356288e-14	18519/19062/19088/11651/19016/15170/23790/108083/93759/19165/67605/18768/21929/11540/17762/73914/50523/24064/18753/23882/19645/24056/18015/56637/208650/64144/19255/97998/50873/14682/19252/18810/19733/19264/19735/11350/208092/69601/19271/18718/19260/13844/108099/19246/114715/16974/70686/19277/11461/19259/78388/72828/12988	53
GO:0006109	GO:0006109	regulation of carbohydrate metabolic process	49/1938	198/28814	8.68028844850247e-16	4.81169502915637e-14	2.02745855369005e-14	18519/21803/19062/17978/16337/11651/12491/12398/15937/18106/93759/216963/11541/15378/74747/18799/14783/14756/75805/66129/15251/56490/17869/58801/19255/14815/20411/50873/21416/12015/11820/19733/17691/208727/72674/18439/230784/18033/18441/20779/108099/12492/27999/67800/14583/30949/58994/18113/19883	49
GO:0060560	GO:0060560	developmental growth involved in morphogenesis	60/1938	281/28814	9.10788134622682e-16	5.00364231458336e-14	2.10833757102976e-14	21803/14025/12561/15982/12904/12032/20355/21960/13982/83431/22411/17762/19280/13614/15519/24064/12934/20354/76884/22330/213084/18208/76901/56637/12978/83814/50873/16210/239667/11820/71461/269152/20562/18186/18187/214968/16412/11350/16401/93840/54338/11302/18128/24136/21923/20351/13175/20348/52822/11426/71955/16974/20352/18479/29875/245537/14183/20430/319974/54725	60
GO:0050731	GO:0050731	positive regulation of peptidyl-tyrosine phosphorylation	48/1938	192/28814	1.11019475807897e-15	6.04515782872556e-14	2.54719114033395e-14	16402/21803/16160/18011/12491/12505/233328/14360/17311/21939/52023/20354/20963/18003/16416/18613/14599/12978/83433/16452/76303/15200/15163/11820/12504/13838/98878/18186/228357/19264/16412/11350/11477/19271/67916/16183/50754/21682/13636/56792/16159/20779/16194/13874/19246/16168/14456/29875	48
GO:0006869	GO:0006869	lipid transport	73/1938	390/28814	1.2712472267352e-15	6.86138963693129e-14	2.89111903919556e-14	14103/11651/19015/12491/19016/14667/12904/19156/52857/14792/16535/14081/59045/56356/75909/18830/217265/11303/67963/13614/13132/18753/20963/81535/108138/16416/18559/26399/77577/76408/225579/12394/30960/50771/76303/18145/65970/106326/11307/108116/107508/23943/20288/227446/21934/13167/16410/11982/18718/18439/75750/20750/100273/18669/75497/11520/20525/76574/22234/12492/71720/16974/26357/67166/26457/5…	73
GO:0007517	GO:0007517	muscle organ development	70/1938	365/28814	1.35432234542279e-15	7.24621338381429e-14	3.05326859201495e-14	21803/79221/17260/14009/239719/26556/15903/17261/21812/15184/93759/71371/18858/64383/20181/26443/68927/14281/75805/65256/19645/353187/12227/18015/70417/67367/211401/17869/56233/225115/21416/18810/54720/64082/17069/15370/68050/11447/12823/12633/11910/17131/208727/11435/286940/93840/21952/74182/18128/83962/54485/228785/21814/228788/16905/19055/28146/56758/20481/20482/16656/14605/108655/56449/16974/…	70
GO:0007179	GO:0007179	transforming growth factor beta receptor signaling pathway	47/1938	186/28814	1.41006201997696e-15	7.4154800076224e-14	3.12459087287741e-14	328365/21803/20340/20375/268977/72183/19016/11482/56213/21812/19272/93759/216190/66313/14538/50523/13132/14281/24064/26401/19042/12683/52662/65960/107321/21417/16419/11545/320910/14718/241226/17131/24136/11477/21814/78558/20481/20482/20779/53378/114715/17125/15446/11502/20901/19303/56440	47
GO:0046631	GO:0046631	alpha-beta T cell activation	47/1938	186/28814	1.41006201997696e-15	7.4154800076224e-14	3.12459087287741e-14	15216/21803/16160/19156/18106/12505/12522/60533/94176/11540/11486/22778/14462/23882/20963/11847/16428/11774/13039/58185/105855/17869/12394/208650/16452/65960/12053/11352/93685/18761/17131/19264/11350/16182/16183/20351/19260/16159/16194/16168/26888/74131/56501/108655/12144/16190/19883	47
GO:0006979	GO:0006979	response to oxidative stress	75/1938	409/28814	1.63026428665579e-15	8.50086114897716e-14	3.58192768780839e-14	26362/15369/22671/15368/11651/12491/20683/19156/19272/93759/104156/16153/71361/21929/17762/18024/11927/50493/14360/17395/64383/13614/14281/18753/93692/170719/14694/69635/50527/15251/20655/18596/19697/83433/16452/30940/50873/16210/67689/110355/54720/11820/76467/18174/13819/11545/11758/18584/11689/11350/11990/12359/16649/56426/50754/26570/230784/18033/12795/13852/12494/20779/66408/13010/19712/11669…	75
GO:0022411	GO:0022411	cellular component disassembly	77/1938	427/28814	1.76721444331079e-15	9.13753820982463e-14	3.85019829621803e-14	20405/16001/15277/16337/93760/22388/13423/18008/15451/21812/76709/16784/171580/12343/260315/226419/12539/20393/13860/270058/83431/63873/230895/73914/75909/74747/68572/56431/68732/12177/66270/20787/18826/22367/14026/20741/15251/56637/104015/212307/17869/83433/12683/12266/50873/65970/225115/72512/67474/68184/13838/226519/27360/16865/51897/22349/17281/26921/208092/227753/56273/50754/80877/12795/5662…	77
GO:0044262	GO:0044262	cellular carbohydrate metabolic process	61/1938	293/28814	1.81791751054192e-15	9.3213720353037e-14	3.92765862146031e-14	18519/19062/17978/15277/16337/15116/11651/12491/12398/15937/18106/68393/93759/216963/11541/27357/15378/74747/18799/14783/56336/27052/14756/75805/217166/15251/56637/104015/58801/114663/19255/14815/74185/20411/20975/50873/21416/12015/19733/17691/16329/14718/208727/212111/72674/230784/18441/75578/20779/108099/12492/14595/71883/110094/27999/26357/67800/14583/30949/18113/19883	61
GO:1903037	GO:1903037	regulation of leukocyte cell-cell adhesion	67/1938	343/28814	2.14535022033338e-15	1.09093718229019e-13	4.5967791149901e-14	328365/15216/16197/21803/16160/11651/16414/50723/18106/12505/15170/12522/60533/58205/11540/11486/20971/67245/22778/14462/15519/20963/20851/11847/11774/105855/19697/223601/12394/208650/16452/19255/65113/65960/12511/94185/12524/12015/12053/547431/12504/18761/17131/12477/11689/19264/16401/20344/16184/19419/16183/16792/94212/19260/68268/16159/74734/16168/74131/93695/13641/12144/16190/16768/17120/2387…	67
GO:0050808	GO:0050808	synapse organization	84/1938	494/28814	3.17016476417399e-15	1.59885440934119e-13	6.73694203119978e-14	12550/17988/16001/17260/16337/18011/26556/12540/12032/76787/19073/260297/67533/104156/21960/16153/22288/18858/16560/64451/17762/20692/14360/19280/66713/12298/19878/20354/18163/19141/18208/18222/56637/83433/16443/18189/12266/20411/11838/20618/11820/73181/13838/11352/18186/18187/228357/11435/14130/11350/68507/108100/69601/76742/24088/21923/26570/20351/242687/56376/13636/13844/99633/19744/53378/2301…	84
GO:1903532	GO:1903532	positive regulation of secretion by cell	69/1938	363/28814	3.44518952381527e-15	1.7234350520354e-13	7.26187573569278e-14	15216/21803/12048/215999/360013/19015/14389/19016/20911/16414/11542/12287/271457/93759/12289/11541/78808/19340/11540/109689/20971/18799/13614/13132/68581/14756/12934/20963/93692/66214/20969/15251/26399/12291/83433/16443/12394/16452/14815/17929/76303/50873/59033/21416/106347/110355/12015/11307/14645/209630/18761/21934/24088/18439/20750/14191/28146/18441/12494/53378/192185/54126/11502/14182/50790/7…	69
GO:0048762	GO:0048762	mesenchymal cell differentiation	54/1938	242/28814	3.51641403422635e-15	1.74487867359635e-13	7.3522307014427e-14	21844/21803/17260/12540/15451/21812/20355/23790/18132/22411/80294/11749/17311/14462/14538/13614/13132/19878/13618/24064/20354/66214/15251/56637/21453/52662/66072/18569/21416/13838/17131/18186/18187/214968/93840/72674/18128/69601/24136/11477/67898/21814/20351/13636/20348/14726/53378/384009/114715/13641/16974/20352/14182/14183	54
GO:0002685	GO:0002685	regulation of leukocyte migration	52/1938	227/28814	3.62681638103436e-15	1.78526409540035e-13	7.52239894441064e-14	21803/71660/20375/215999/17387/11651/110279/11542/109934/20868/16398/63873/17311/11486/17395/13614/19141/20290/16416/18613/12978/105855/57781/83433/19252/27226/11820/68050/53416/16401/12768/20343/20344/16177/19271/15139/24088/18438/19260/56792/16159/18600/13601/74734/14456/20947/20312/17698/12527/58994/83964/20443	52
GO:0032943	GO:0032943	mononuclear cell proliferation	66/1938	339/28814	4.10624465795944e-15	2.00521614130353e-13	8.44919013580126e-14	16197/21803/17260/16160/16414/50723/18106/12505/15170/60533/58205/94176/57916/16153/14360/11486/20971/21939/67245/17079/18753/20963/20851/11847/12978/105855/17869/208650/16452/65113/65960/12511/20440/94185/12524/12053/547431/12504/227059/18761/12477/14130/19264/11350/18173/16331/16184/19419/18439/16183/16792/19260/13844/16159/12494/21938/18019/16168/74131/56501/93695/17698/13641/12144/17120/22177	66
GO:0060485	GO:0060485	mesenchyme development	61/1938	299/28814	4.85731218655343e-15	2.35331038455616e-13	9.91592201863331e-14	21844/21803/17260/12540/11482/15451/21812/20355/23790/17246/18132/22411/80294/11749/17311/14462/20181/14538/13614/13132/19878/13618/24064/20354/66214/15251/56637/21453/17869/52662/66072/18569/21416/71461/13838/17131/18186/18187/214968/16401/93840/72674/18128/69601/24136/11477/67898/21814/20351/13636/20348/14726/53378/384009/114715/13641/16974/20352/14182/14183/20336	61
GO:0034765	GO:0034765	regulation of ion transmembrane transport	84/1938	498/28814	5.10029882017945e-15	2.45172958129407e-13	1.0330621705676e-13	21803/12290/69179/12313/17260/26556/58799/11651/56365/98660/18301/15170/110880/16535/12287/217154/12289/260297/19165/215748/15979/13058/246049/14360/75909/17395/12298/13614/93692/30955/238871/66109/11847/69635/19418/16416/19739/50932/15980/30948/83433/18189/83814/13367/11838/223864/72555/224796/11820/19733/72978/53416/80906/22218/57340/11689/16412/19735/13167/11350/381290/66383/13830/76742/18439/…	84
GO:0006874	GO:0006874	cellular calcium ion homeostasis	84/1938	500/28814	6.453386180223e-15	3.078115129218e-13	1.29699634123943e-13	21803/12290/12313/215999/14103/12491/20307/98660/15170/170770/12287/12289/20855/19165/67972/216001/13982/22295/63873/11749/14360/14816/21939/18799/12298/15212/13614/68514/76137/13618/30955/238871/217893/50527/20290/16416/14674/53313/12291/16452/13367/110213/224088/240174/11820/19733/12504/11352/14718/57340/19264/13167/11350/12768/16410/381290/18439/18438/16183/20750/21982/229877/18441/12494/66815…	84
GO:0070663	GO:0070663	regulation of leukocyte proliferation	57/1938	269/28814	6.76454795339107e-15	3.20171258132425e-13	1.3490754339435e-13	21803/17260/16160/50723/18106/12505/15170/60533/58205/57916/16153/209558/17311/11486/20971/21939/67245/20963/20851/11847/56637/12978/105855/208650/16452/65113/65960/12511/20440/94185/12524/12053/547431/12504/227059/18761/12477/14130/19264/16331/16184/16183/16792/19260/13844/16159/12494/21938/74614/18019/16168/74131/93695/13641/12144/17120/22177	57
GO:0030217	GO:0030217	T cell differentiation	61/1938	302/28814	7.84803068263197e-15	3.68617807559042e-13	1.55321009010225e-13	328365/16197/21803/14025/20375/16160/16450/19156/12505/12522/94176/11486/22778/14462/15519/23882/20963/20851/108138/16428/11774/58240/13039/58185/50932/19090/105855/12394/14102/19255/21417/12015/12053/12504/11352/93685/17131/12477/19264/75570/11350/16182/54485/16184/19419/16183/20351/19260/16159/16194/74734/16168/17474/74131/108655/12144/16190/16768/16848/12500/19883	61
GO:0006163	GO:0006163	purine nucleotide metabolic process	69/1938	369/28814	8.07930009660961e-15	3.76605556776053e-13	1.58686731562596e-13	66355/21803/12048/15277/11515/16337/11717/12398/13836/15937/14081/50799/216963/27369/11541/11565/64451/15254/15378/11486/74747/27402/12298/78038/238871/56421/108156/104111/66129/15251/68087/56490/104215/17869/83433/50873/22436/12015/11820/23972/14913/11545/93685/76952/110639/171567/208727/18439/23971/70025/22262/56045/108099/26568/18160/11637/68738/60525/19139/50790/67800/67528/11513/207728/11674…	69
GO:0051348	GO:0051348	negative regulation of transferase activity	56/1938	263/28814	9.35659083984229e-15	4.32865439380072e-13	1.82392427689209e-13	18519/19062/19088/11651/19016/15170/23790/108083/93759/19165/67605/18768/21929/11540/17762/73914/50523/24064/72400/18753/23882/19645/24056/18015/56637/208650/64144/19255/97998/50873/14682/19252/18810/19733/17131/19264/19735/11350/208092/69601/19271/18718/19260/13844/20779/108099/19246/114715/16974/70686/19277/11461/19259/78388/72828/12988	56
GO:1902903	GO:1902903	regulation of supramolecular fiber organization	71/1938	388/28814	1.03400055798935e-14	4.747914502469e-13	2.00058395469581e-13	19062/66616/17260/11853/12540/22388/21812/76709/216963/12343/260315/20393/234686/13860/270058/22411/63873/17762/20971/56431/13614/19878/68732/18753/26401/19645/76884/66214/14026/76820/20741/18613/105855/211401/30948/83433/223601/13548/268970/223864/50873/65970/225115/15163/11820/18761/27360/18186/11350/22349/108100/227753/24088/242687/18706/12345/100732/21916/54126/22323/20947/20312/11856/18479/1…	71
GO:0006469	GO:0006469	negative regulation of protein kinase activity	48/1938	203/28814	1.13356661181071e-14	5.12855541358184e-13	2.16097102545649e-13	18519/19062/19088/11651/19016/15170/23790/93759/19165/67605/18768/21929/11540/73914/50523/24064/18753/23882/19645/24056/18015/56637/208650/64144/19255/97998/14682/19252/18810/19733/19264/19735/11350/208092/69601/19271/19260/13844/108099/19246/114715/16974/70686/19277/11461/19259/78388/72828	48
GO:0048771	GO:0048771	tissue remodeling	48/1938	203/28814	1.13356661181071e-14	5.12855541358184e-13	2.16097102545649e-13	26362/17260/17387/110279/19016/11482/13836/17312/17246/233328/109934/237313/19340/17395/19878/20963/75766/15251/16416/18015/56637/12978/16889/109901/13819/21934/16401/16410/16331/215653/54485/18439/20750/21814/18129/18669/19055/20348/12494/20779/13038/14595/11601/93695/17390/16974/72828/12988	48
GO:0045766	GO:0045766	positive regulation of angiogenesis	45/1938	183/28814	1.65550256496205e-14	7.38138208855907e-13	3.11022335431086e-13	16402/15277/14465/15368/11482/16414/20683/93759/18132/16153/70097/12189/18024/17395/21939/19223/67154/15251/16416/12394/12266/223864/246707/109901/320910/18186/68833/16412/11350/15139/16451/13601/142980/17125/11601/20312/16411/19303/11745/20866/70584/23871/13036/18746/73230	45
GO:1904018	GO:1904018	positive regulation of vasculature development	45/1938	183/28814	1.65550256496205e-14	7.38138208855907e-13	3.11022335431086e-13	16402/15277/14465/15368/11482/16414/20683/93759/18132/16153/70097/12189/18024/17395/21939/19223/67154/15251/16416/12394/12266/223864/246707/109901/320910/18186/68833/16412/11350/15139/16451/13601/142980/17125/11601/20312/16411/19303/11745/20866/70584/23871/13036/18746/73230	45
GO:0090407	GO:0090407	organophosphate biosynthetic process	81/1938	482/28814	1.93888635506199e-14	8.5827106062564e-13	3.61641582167185e-13	66355/21803/12048/11515/11717/107766/19015/18106/14792/108083/14081/50799/27369/74451/11541/327942/11565/64451/11486/78928/27402/18799/15212/14245/210992/21881/30955/59027/108156/668212/104111/67630/68087/18719/17869/83433/114663/30960/110197/76303/50873/68262/271424/22247/23972/14913/320951/11545/16329/68870/12334/110639/240752/171567/80914/18718/23971/70025/18441/18706/72269/18720/18160/18710/1…	81
GO:0051250	GO:0051250	negative regulation of lymphocyte activation	43/1938	170/28814	2.1661742209883e-14	9.47879722120759e-13	3.99399138731373e-13	15216/21803/26362/12505/15170/60533/58205/57916/16153/21929/11540/20971/67245/17289/52023/15902/11847/105855/12394/208650/14102/19255/65113/67742/65960/94185/12524/12053/17131/12477/14130/16331/16184/16183/16792/14191/94212/19260/93695/16190/16768/17120/22177	43
GO:0110053	GO:0110053	regulation of actin filament organization	57/1938	276/28814	2.18751987513127e-14	9.47879722120759e-13	3.99399138731373e-13	19062/66616/11853/12540/22388/21812/76709/12343/234686/13860/22411/20971/56431/19878/68732/18753/26401/76884/66214/14026/76820/20741/18613/105855/211401/30948/223601/268970/223864/50873/65970/225115/15163/18761/27360/18186/11350/22349/108100/227753/24088/242687/18706/12345/21916/22323/20947/20312/11856/18479/14489/19303/207278/20430/72042/22003/68178	57
GO:0002274	GO:0002274	myeloid leukocyte activation	56/1938	268/28814	2.18753324461479e-14	9.47879722120759e-13	3.99399138731373e-13	21803/17988/16170/20375/16822/360013/15368/14389/110279/19016/20911/16414/11542/18106/15170/109934/94176/16153/11541/15979/209558/18753/20963/217166/59027/75766/15980/83433/16452/11820/17916/320910/381319/18173/64685/19419/20619/24088/18129/14191/56792/74734/142980/16168/17474/13032/109648/11502/20312/108655/70461/11745/16190/22177/22038/19883	56
GO:0007163	GO:0007163	establishment or maintenance of cell polarity	51/1938	229/28814	2.21662326020443e-14	9.53768036366284e-13	4.01880242170299e-13	16001/360013/11853/12540/22388/17925/103583/94176/110829/19157/83431/22411/69288/66713/74194/14462/15519/24064/246710/217335/16897/19325/216560/56637/105855/223601/170736/17886/71461/76816/269152/209630/93742/16412/93840/227753/23912/16905/76123/52822/11426/74734/232288/12591/17698/94190/18479/74206/20336/11461/83964	51
GO:0016358	GO:0016358	dendrite development	62/1938	317/28814	2.23666232262041e-14	9.55707171603014e-13	4.02697317296351e-13	14025/17260/18011/12540/216963/20393/270058/16560/64451/14360/19280/66713/19878/20354/18163/213084/18208/18222/50932/56637/16443/13196/83814/14102/68166/14815/11838/17181/67102/110197/11820/73181/18174/13838/16782/11352/14270/18186/228357/93691/14130/16412/11350/108100/69601/16183/13175/19055/56376/13636/13844/76574/17258/18479/29875/245537/50790/71974/20430/13047/12704/70584	62
GO:0070372	GO:0070372	regulation of ERK1 and ERK2 cascade	63/1938	326/28814	2.46819799375758e-14	1.04736705210968e-12	4.41319176669686e-13	21803/12491/20307/13836/12505/15170/13982/215748/109689/63873/19279/327826/20308/14538/13132/24064/20963/66129/20290/16416/57783/18596/12978/83433/18189/19255/12266/19252/11820/12504/13838/11352/12633/11910/18186/18584/21934/19264/11350/12768/18128/69601/19419/54635/24088/50754/18129/18441/19260/13844/20779/384009/19246/231252/114715/14456/93695/109648/20312/14183/319520/12988/73230	63
GO:0048588	GO:0048588	developmental cell growth	57/1938	277/28814	2.57697185224894e-14	1.08234726112918e-12	4.56058457433887e-13	14025/22402/12561/15982/12904/12032/20355/93759/21960/83431/17762/19280/13614/15519/12934/20354/76884/22330/213084/18208/76901/56637/12978/83814/14815/12818/50873/16210/239667/11820/74116/20562/17131/18186/18187/214968/16412/19735/11350/16401/54338/11302/24136/20351/13175/56376/20348/52822/11426/71955/108655/20352/18479/29875/245537/20430/319974	57
GO:0043406	GO:0043406	positive regulation of MAP kinase activity	37/1938	130/28814	2.5858125692506e-14	1.08234726112918e-12	4.56058457433887e-13	26403/21803/16337/26407/70097/17311/21939/13614/18753/20963/30955/26401/320207/78943/26399/18596/224014/11820/26382/13838/21934/19264/93840/69601/24136/22030/19419/56426/54635/18439/20779/19246/11502/18479/29875/14182/12988	37
GO:0046651	GO:0046651	lymphocyte proliferation	64/1938	335/28814	2.69444104543462e-14	1.1201956589567e-12	4.72006279865253e-13	16197/21803/17260/16160/16414/50723/18106/12505/15170/60533/58205/94176/57916/16153/14360/11486/20971/21939/67245/17079/18753/20963/20851/11847/105855/17869/208650/16452/65113/65960/12511/94185/12524/12053/547431/12504/227059/18761/12477/14130/19264/11350/18173/16331/16184/19419/18439/16183/16792/19260/13844/16159/12494/21938/18019/16168/74131/56501/93695/17698/13641/12144/17120/22177	64
GO:0022408	GO:0022408	negative regulation of cell-cell adhesion	48/1938	208/28814	3.06288028466358e-14	1.26482566386141e-12	5.32947660976785e-13	15216/12550/21803/20375/11651/12505/15170/60533/58205/18132/21960/16153/21929/11540/63873/20971/67245/18753/11847/66214/105855/12394/208650/16452/19255/65113/65960/94185/12524/12053/11352/17131/12477/11350/18128/16184/16183/16792/228788/94212/19260/93695/20947/12527/16190/16768/17120/72828	48
GO:0062197	GO:0062197	cellular response to chemical stress	64/1938	336/28814	3.11413609058303e-14	1.27741862435716e-12	5.38253837972351e-13	26362/22671/15368/11651/12491/19156/19272/93759/104156/216001/16153/71361/21929/63873/17762/18024/14360/17395/64383/13614/14281/18753/93692/170719/14694/69635/15251/20655/18596/19697/83433/16452/14102/50873/16210/67689/18810/12015/11820/18174/13819/11545/53416/18584/11689/11350/107723/12359/56426/50754/26570/230784/18706/13852/20779/19712/11669/70415/17390/108655/56449/14782/74244/58994	64
GO:0009150	GO:0009150	purine ribonucleotide metabolic process	65/1938	345/28814	3.3570137484697e-14	1.36792752280358e-12	5.76390718890266e-13	66355/21803/12048/15277/11515/16337/11717/12398/13836/15937/14081/50799/216963/27369/11565/64451/15254/15378/11486/74747/27402/12298/78038/238871/56421/108156/104111/66129/15251/68087/56490/104215/17869/83433/50873/22436/12015/11820/23972/11545/93685/76952/110639/171567/208727/18439/23971/70025/22262/108099/26568/18160/11637/68738/60525/50790/67800/67528/11513/207728/11674/110446/52815/18746/19883	65
GO:0071692	GO:0071692	protein localization to extracellular region	72/1938	406/28814	3.50169383290652e-14	1.41749487854433e-12	5.9727644809202e-13	21803/12290/215999/16160/268977/360013/19015/19016/110157/17274/76483/19156/16535/93759/12289/17101/78808/19340/11540/109689/15378/11303/52377/68581/13618/14756/217166/93692/20787/217344/16897/218461/19325/58185/15251/83433/18189/16452/12894/17929/76303/50873/21416/20618/12015/11307/14645/209630/18761/93691/54160/18484/11689/68428/74370/11747/24088/18439/19055/28146/229877/16159/12494/57915/19218…	72
GO:0051222	GO:0051222	positive regulation of protein transport	62/1938	321/28814	4.06231605113944e-14	1.63368827860529e-12	6.88371822081627e-13	12550/21803/215999/360013/19015/12540/19016/76709/170770/17246/93759/12289/12189/11540/109689/14360/68581/14756/18753/93692/19042/14694/15251/56637/83433/16452/58801/223864/17929/76303/50873/21416/15163/12015/11820/11307/14645/209630/18761/13830/56426/24088/18439/50754/28146/19260/12795/12494/20779/52822/65973/192185/70572/14456/74741/11502/18479/192193/29810/50790/74244/19259	62
GO:0051091	GO:0051091	positive regulation of DNA-binding transcription factor activity	56/1938	272/28814	4.23965476154603e-14	1.69393478881771e-12	7.13757325884339e-13	21803/15982/11651/12491/19016/16414/217069/15184/12289/71371/16153/13982/73914/21939/13614/26443/212085/67154/73086/18755/66214/14283/19697/16452/72512/15163/11820/19231/108116/93679/18761/12633/16978/208727/14130/21934/22033/16182/20684/22030/22029/12359/67916/24088/21814/19055/66743/21941/17979/142980/16150/20312/16974/70461/14489/11745	56
GO:0009306	GO:0009306	protein secretion	71/1938	399/28814	4.42560935100282e-14	1.75682415075615e-12	7.40256423193205e-13	21803/12290/215999/16160/360013/19015/19016/110157/17274/76483/19156/16535/93759/12289/17101/78808/19340/11540/109689/15378/11303/52377/68581/13618/14756/217166/93692/20787/217344/16897/218461/19325/58185/15251/83433/18189/16452/12894/17929/76303/50873/21416/20618/12015/11307/14645/209630/18761/93691/54160/18484/11689/68428/74370/11747/24088/18439/19055/28146/229877/16159/12494/57915/192185/19712…	71
GO:0051056	GO:0051056	regulation of small GTPase mediated signal transduction	51/1938	233/28814	4.596682855318e-14	1.81303779543408e-12	7.63942636480988e-13	244668/110279/17925/216963/94176/19157/13860/72318/109689/12175/17311/11303/21858/110596/71704/24064/59079/30955/19418/18015/212307/18596/223601/268970/12053/11352/71085/78255/18186/16412/11350/16410/26921/18128/69601/19419/18129/13844/20779/19414/234353/14766/94190/236920/11857/74206/232201/70497/319974/233046/68178	51
GO:0032944	GO:0032944	regulation of mononuclear cell proliferation	53/1938	249/28814	4.9182436657649e-14	1.92751294748098e-12	8.12177951644583e-13	21803/17260/16160/50723/18106/12505/15170/60533/58205/57916/16153/11486/20971/21939/67245/20963/20851/11847/12978/105855/208650/16452/65113/65960/12511/20440/94185/12524/12053/547431/12504/227059/18761/12477/14130/19264/16331/16184/16183/16792/19260/13844/16159/12494/21938/18019/16168/74131/93695/13641/12144/17120/22177	53
GO:0035592	GO:0035592	establishment of protein localization to extracellular region	71/1938	400/28814	5.03431223524274e-14	1.96051412553472e-12	8.26083346795661e-13	21803/12290/215999/16160/360013/19015/19016/110157/17274/76483/19156/16535/93759/12289/17101/78808/19340/11540/109689/15378/11303/52377/68581/13618/14756/217166/93692/20787/217344/16897/218461/19325/58185/15251/83433/18189/16452/12894/17929/76303/50873/21416/20618/12015/11307/14645/209630/18761/93691/54160/18484/11689/68428/74370/11747/24088/18439/19055/28146/229877/16159/12494/57915/192185/19712…	71
GO:0002263	GO:0002263	cell activation involved in immune response	63/1938	331/28814	5.12215962781014e-14	1.98217913144125e-12	8.35212126004395e-13	21803/20375/16160/15368/14389/110279/20911/16414/50723/11542/17688/18106/15170/20442/19165/109934/94176/16153/11541/21929/209558/11486/21939/619441/14462/17079/23882/20963/108138/18826/105855/83433/65113/11820/12053/17916/93685/17131/54519/19264/11350/18173/16182/64685/19419/20619/16183/18129/20351/14191/100561/16194/27354/75974/17474/20947/108655/11745/16190/16848/22177/19883/11891	63
GO:0032409	GO:0032409	regulation of transporter activity	59/1938	298/28814	5.43140275809212e-14	2.0887138231588e-12	8.80101644288216e-13	69179/12313/17260/16337/26556/58799/98660/18301/18979/16535/217154/12289/260297/215748/15979/75909/17395/12298/13614/18753/93692/238871/69635/19418/19739/50932/15980/83433/18189/83814/65113/11838/223864/72555/11820/19733/18712/72978/53416/22218/57340/11689/16412/13830/76742/18669/20544/16497/13844/18578/229709/65973/16150/245537/19894/20866/11461/66894/69106	59
GO:0072521	GO:0072521	purine-containing compound metabolic process	70/1938	392/28814	5.58690609533864e-14	2.13516976426203e-12	8.99676346048974e-13	66355/21803/12048/15277/11515/16337/11717/12398/13836/15937/14081/50799/216963/27369/11541/11565/64451/15254/15378/11486/74747/27402/12298/78038/238871/56421/108156/104111/66129/15251/68087/56490/104215/17869/83433/50873/22436/12015/11820/23972/14913/11545/93685/76952/110639/171567/208727/18439/23971/70025/22262/56045/108099/26568/18160/11637/68738/60525/19139/107569/50790/67800/67528/11513/20772…	70
GO:0002573	GO:0002573	myeloid leukocyte differentiation	52/1938	242/28814	5.70307732554223e-14	2.16611325827539e-12	9.12714714282685e-13	21803/22402/17260/20375/16160/14389/19016/12398/13836/93759/19165/233328/17311/22778/14462/14281/15902/75766/19645/11774/16416/18015/56637/21873/12978/17869/83433/12394/19255/65113/15163/11820/12504/320910/381319/21934/12768/16331/80752/215653/24088/50754/18129/70747/72147/20779/74614/21349/16168/108655/22177/72828	52
GO:0097193	GO:0097193	intrinsic apoptotic signaling pathway	60/1938	308/28814	7.04376695356084e-14	2.65891399173373e-12	1.12036151156735e-12	12048/80707/15368/11651/13836/15257/12122/15937/17688/12505/170770/26931/17246/93759/12189/237313/242705/15254/17762/18024/74747/17395/81535/14694/22334/50527/15251/78943/53313/56637/20655/19090/17869/83433/16452/58801/19255/110213/50873/12015/73181/11545/68428/69601/66861/26427/56426/50754/20482/20779/21938/27354/19246/11669/12125/13666/54722/56449/16438/22038	60
GO:0010720	GO:0010720	positive regulation of cell development	68/1938	378/28814	8.87128590175204e-14	3.32835500935855e-12	1.40243755943615e-12	21844/21803/14025/12561/22671/18011/12540/19016/12904/76709/104156/110829/20393/83431/17762/66713/64383/13132/68732/15902/20354/18755/108138/18003/213084/18208/18222/15251/16416/14599/76901/56637/104015/19090/19697/30948/17869/12394/17158/24001/12015/16992/13838/17131/18186/18845/11350/108100/18128/20732/24136/19262/24088/13844/20482/52822/21938/66993/19744/11426/140571/71955/20312/18479/67784/20…	68
GO:0030100	GO:0030100	regulation of endocytosis	51/1938	237/28814	9.35155453751635e-14	3.48727970117201e-12	1.46940215795233e-12	15216/20405/26362/12048/16337/12491/12540/19016/23970/271457/19345/16398/109689/14129/216190/64383/13132/108800/20963/18222/16416/11736/104015/105855/30948/83433/16443/72238/12266/11838/225164/11820/98878/53330/93742/16412/16410/13429/227738/68566/19055/56792/19063/20779/73094/53378/19246/17957/94190/19259/12306	51
GO:0006887	GO:0006887	exocytosis	72/1938	414/28814	9.61988055289773e-14	3.56573042421565e-12	1.50245819922556e-12	67826/12048/64143/15162/20375/15368/14389/20307/110279/20911/16414/14809/11542/17274/20965/76787/271457/171580/109934/216963/19157/11541/78808/19340/11540/20971/12298/68581/20963/93692/16897/107767/19325/20969/21928/12291/246177/56637/104015/105855/16443/18189/74760/50873/59033/17886/67474/20972/17916/68428/12768/18128/19419/20619/18439/14191/18441/13852/53378/17957/19712/18479/67166/20336/75767/…	72
GO:0002366	GO:0002366	leukocyte activation involved in immune response	62/1938	327/28814	9.72509072039464e-14	3.58314270674181e-12	1.5097950484924e-12	21803/20375/16160/15368/14389/110279/20911/16414/50723/11542/17688/18106/15170/20442/19165/109934/94176/16153/11541/21929/209558/11486/21939/619441/14462/17079/23882/20963/108138/18826/105855/83433/65113/12053/17916/93685/17131/54519/19264/11350/18173/16182/64685/19419/20619/16183/18129/20351/14191/100561/16194/27354/75974/17474/20947/108655/11745/16190/16848/22177/19883/11891	62
GO:0009991	GO:0009991	response to extracellular stimulus	71/1938	406/28814	1.07863941016257e-13	3.95051683972042e-12	1.66459202207419e-12	15216/26362/64143/16337/11651/19016/20511/74137/77976/16784/93759/67579/11541/63873/17762/18024/216190/11486/17395/64383/20181/14281/20787/66148/58809/14599/20655/20788/14283/72238/14102/58801/12457/16210/224796/21416/18810/21425/17691/18712/14645/19775/319229/65969/11910/16403/240752/19264/16401/74370/67092/227731/18439/20750/230784/20525/81004/76574/73094/108099/11828/13666/14456/70415/109648/6…	71
GO:0031331	GO:0031331	positive regulation of cellular catabolic process	77/1938	461/28814	1.19048001919806e-13	4.33433346634653e-12	1.82631721412944e-12	64143/66616/16337/15368/11651/12398/12122/17246/108083/93759/19165/216963/14084/21929/230895/72068/64383/15519/13132/19878/14756/12177/18753/71816/67154/14694/69635/104625/66129/67269/108089/15251/12227/56637/56490/17869/83433/12894/12457/50873/27373/72512/11820/19733/21425/93679/18115/22218/17131/67578/226641/51897/17281/227738/77040/69601/18718/24088/18439/50754/27059/16792/230784/12795/21938/2…	77
GO:0007229	GO:0007229	integrin-mediated signaling pathway	31/1938	98/28814	1.35613435594619e-13	4.90840864243346e-12	2.06820985677737e-12	16402/14389/12540/16414/16407/110829/16398/13132/23880/20963/16416/13731/16419/320910/241226/16403/18186/16412/11350/16401/16410/19262/67916/21682/14191/20779/21894/16411/19303/22177/12927	31
GO:0007178	GO:0007178	transmembrane receptor protein serine/threonine kinase signaling pathway	69/1938	391/28814	1.52750949600177e-13	5.4963543443853e-12	2.31594699209132e-12	328365/15216/21803/20340/20375/268977/14465/72183/19016/11482/56213/21812/19272/93759/71753/216190/66313/15378/14538/50523/110521/13132/14281/24064/20024/26401/19042/76901/14314/16452/12683/52662/65960/107321/21417/50766/18569/240028/16419/21416/11545/320910/14718/241226/17131/11350/18128/24136/11477/242083/21814/18129/78558/20481/320024/20482/20779/53378/114715/17125/15446/11502/19663/20901/1930…	69
GO:0098657	GO:0098657	import into cell	51/1938	240/28814	1.57379536590315e-13	5.62997842232679e-12	2.37225090955903e-12	15216/12290/11651/12491/98660/20511/16535/241296/12287/20499/12289/14081/63873/246049/215335/14360/14816/18753/213053/11847/30805/50934/16416/83433/65221/50873/13340/18174/227059/107508/65969/16412/19735/68428/16401/227738/107723/66383/26570/20544/20525/100561/21366/331004/20497/26457/243616/14412/11461/58994/16154	51
GO:0005996	GO:0005996	monosaccharide metabolic process	55/1938	273/28814	1.83008612678393e-13	6.50897106248641e-12	2.74262374826213e-12	18519/19062/17978/15277/16337/11651/12491/16535/93759/11541/80294/15378/14783/14756/75805/213053/56421/64652/15251/17869/12894/58801/19255/14815/20411/17158/50873/21416/12015/19733/17691/11910/270198/12352/76969/54338/72674/100198/230784/28146/58810/75578/18706/20779/14595/71336/27999/67800/14583/30949/11674/18113/14629/18746/19883	55
GO:0014706	GO:0014706	striated muscle tissue development	57/1938	290/28814	1.99758224781677e-13	7.06386412115896e-12	2.97643380300829e-12	21803/22402/79221/17260/15982/93760/239719/14465/12540/21812/15184/93759/218772/327826/17268/64383/20181/13614/68927/15902/65256/56637/18596/14815/56233/12818/18810/64082/17069/74116/17691/18712/17131/16412/19735/21952/18128/54485/11477/228785/21814/228788/16905/20544/56376/20348/17125/17258/108655/16974/18479/14182/74244/232334/14183/112405/22003	57
GO:0034599	GO:0034599	cellular response to oxidative stress	55/1938	274/28814	2.14231280911123e-13	7.53237183683507e-12	3.17384448050583e-12	26362/22671/15368/11651/12491/19156/19272/93759/104156/16153/71361/21929/17762/18024/14360/17395/64383/13614/14281/18753/93692/170719/14694/69635/15251/20655/18596/19697/83433/16452/50873/16210/67689/11820/18174/13819/11545/18584/11689/11350/12359/56426/50754/26570/230784/13852/20779/19712/11669/70415/17390/108655/14782/74244/58994	55
GO:0032103	GO:0032103	positive regulation of response to external stimulus	76/1938	458/28814	2.42615004699541e-13	8.48187570406974e-12	3.57392796994599e-12	21803/22402/16170/71660/16001/20375/215999/16160/11542/16172/16398/70097/11541/83431/63873/14129/13614/15519/18035/17079/20963/30955/20787/17084/20851/80913/19141/20290/57783/19090/18596/12978/105855/83433/224440/16452/12266/246707/66878/18569/27226/72512/11820/68050/16992/53416/18186/21934/12768/20343/227738/64685/19271/19419/24088/18438/56792/100561/16159/14825/13874/142980/14456/13032/109648/1…	76
GO:0051495	GO:0051495	positive regulation of cytoskeleton organization	46/1938	205/28814	3.08661642435505e-13	1.072991573958e-11	4.5211633976726e-12	15162/66616/11853/12540/22388/18008/21812/76709/216963/260315/234686/22411/63873/17762/20971/56431/13614/19878/68732/26401/66214/14026/105855/211401/30948/223864/18761/27360/18186/11350/22349/72425/108100/227753/18439/242687/76123/56792/22323/20947/20312/18479/19303/207278/20430/22003	46
GO:0042886	GO:0042886	amide transport	64/1938	353/28814	3.29076710225492e-13	1.13753314495363e-11	4.79311612824002e-12	15216/12290/215999/19015/19016/110157/19156/16535/93759/12289/72472/109689/63873/56356/15378/18830/11303/114644/13614/14756/217166/93692/20787/81535/218461/15251/16443/18189/16452/12894/30960/65221/76303/50873/21416/106347/12015/11307/14645/74150/108116/93691/11689/74370/11747/26570/18669/19055/28146/100561/12494/57915/11828/192185/19712/56325/54126/26357/18576/26457/50790/74244/58994/64008	64
GO:0010469	GO:0010469	regulation of signaling receptor activity	38/1938	147/28814	3.31993454236507e-13	1.14120431503756e-11	4.80858499138204e-12	15216/224997/17260/18011/26556/19016/260297/19165/16153/15979/13614/238871/18792/69635/19418/15251/19739/50932/15980/18189/208650/16452/11838/72555/15200/11820/72978/16412/208092/19271/50754/18441/13844/20779/13874/245537/19894/11804	38
GO:0008154	GO:0008154	actin polymerization or depolymerization	45/1938	198/28814	3.44630829575481e-13	1.17806305243219e-11	4.9638931768679e-12	66616/22388/76709/171580/12343/13860/234857/56431/68732/18753/26401/76884/14026/76820/20741/18613/105855/211401/30948/223601/68166/13367/268970/65970/225115/15163/76467/19201/27360/11350/22349/108100/227753/24088/18706/12345/21916/22323/20947/14489/207278/20430/19200/72042/22003	45
GO:0050670	GO:0050670	regulation of lymphocyte proliferation	51/1938	245/28814	3.66494734600792e-13	1.24587961436391e-11	5.24964542786712e-12	21803/17260/16160/50723/18106/12505/15170/60533/58205/57916/16153/11486/20971/21939/67245/20963/20851/11847/105855/208650/16452/65113/65960/12511/94185/12524/12053/547431/12504/227059/18761/12477/14130/19264/16331/16184/16183/16792/19260/13844/16159/12494/21938/18019/16168/74131/93695/13641/12144/17120/22177	51
GO:0060249	GO:0060249	anatomical structure homeostasis	61/1938	328/28814	3.72507531330182e-13	1.25936200015088e-11	5.30645488528767e-12	21803/12725/26556/107766/17245/16784/19165/233328/22295/237313/19340/382406/52377/14538/17152/210992/20963/75766/19645/114304/15251/16416/50932/18015/20655/21873/18596/12978/225600/16889/12818/106347/13819/53416/11435/269346/21934/16412/16410/16331/18128/18439/20750/18441/75578/12494/20779/76574/13038/11787/74131/67378/20312/16974/29810/20901/11674/75782/72828/12988/13036	61
GO:0031532	GO:0031532	actin cytoskeleton reorganization	33/1938	114/28814	3.76384469241287e-13	1.26551564985882e-11	5.33238393869019e-12	12550/21803/15162/215999/12540/76709/13860/63873/14245/68732/65256/544963/13039/18003/50932/12978/170736/223864/17886/18810/71461/18186/11350/108100/227753/18129/56792/18720/19246/18479/11857/319974/12927	33
GO:1904951	GO:1904951	positive regulation of establishment of protein localization	62/1938	337/28814	3.9373134761357e-13	1.3166461857969e-11	5.54782785567633e-12	12550/21803/215999/360013/19015/12540/19016/76709/170770/17246/93759/12289/12189/11540/109689/14360/68581/14756/18753/93692/19042/14694/15251/56637/83433/16452/58801/223864/17929/76303/50873/21416/15163/12015/11820/11307/14645/209630/18761/13830/56426/24088/18439/50754/28146/19260/12795/12494/20779/52822/65973/192185/70572/14456/74741/11502/18479/192193/29810/50790/74244/19259	62
GO:1903828	GO:1903828	negative regulation of protein localization	48/1938	222/28814	4.11722166989417e-13	1.36936567215453e-11	5.76996698318597e-12	12550/21803/19062/12048/20375/16160/12491/22213/16535/93759/17762/15378/50523/13132/19878/14569/20787/217344/218461/58185/18222/18015/56637/104215/83814/65113/50873/11820/209630/22218/93691/12021/20684/74370/11747/56079/13175/19055/16159/57915/19712/29810/18576/27414/75767/66894/12988/72169	48
GO:0051047	GO:0051047	positive regulation of secretion	71/1938	417/28814	4.15547275199707e-13	1.37465719586226e-11	5.79226337757147e-12	15216/21803/12048/215999/360013/19015/14389/19016/20911/16414/11542/16535/12287/271457/93759/12289/11541/78808/19340/11540/109689/20971/18799/13614/13132/68581/13618/14756/12934/20963/93692/66214/20969/15251/26399/12291/83433/16443/12394/16452/14815/17929/76303/50873/59033/21416/106347/110355/12015/11307/14645/209630/18761/21934/24088/18439/20750/14191/28146/18441/12494/53378/192185/54126/11502/1…	71
GO:0050708	GO:0050708	regulation of protein secretion	58/1938	304/28814	4.61161637060217e-13	1.51441501142154e-11	6.38114770395488e-12	21803/12290/215999/16160/360013/19015/19016/16535/93759/12289/78808/11540/109689/15378/68581/14756/217166/93692/20787/217344/16897/218461/58185/15251/83433/18189/16452/12894/17929/76303/50873/21416/12015/11307/14645/209630/18761/93691/18484/11689/74370/11747/24088/18439/19055/28146/229877/16159/12494/57915/192185/19712/11502/18576/50790/74244/27414/75767	58
GO:0015849	GO:0015849	organic acid transport	60/1938	321/28814	4.62717409633106e-13	1.51441501142154e-11	6.38114770395488e-12	20540/11651/19015/12491/19016/12904/20511/83429/241296/14081/20503/50799/11540/246049/215335/14816/114644/12298/13614/74338/12934/18753/20963/13723/11847/30805/50934/26399/18015/76408/225579/17869/14815/105727/107508/78830/94280/21934/16412/19735/18173/54338/18439/75750/26570/18669/75497/11520/20525/100561/212555/76574/21366/26357/18479/26457/50790/14412/53896/64008	60
GO:2001236	GO:2001236	regulation of extrinsic apoptotic signaling pathway	41/1938	170/28814	4.79164736285923e-13	1.55994741924195e-11	6.57300331647022e-12	12048/80707/15368/110157/12122/21812/19165/14084/107449/12189/21929/14051/14360/13132/69635/67338/18015/56637/19697/58801/97998/170755/12633/11910/16403/18186/19264/16410/20684/20612/11477/22030/22029/14050/16905/20482/20779/20312/14182/14629/73699	41
GO:0010959	GO:0010959	regulation of metal ion transport	74/1938	446/28814	5.04112331220169e-13	1.63252798631458e-11	6.87882920662204e-12	15216/21803/19062/16170/69179/12313/26556/58799/11651/98660/18301/15170/16535/12287/217154/12289/20855/19165/67972/215748/20393/11540/14360/75909/12298/93692/30955/238871/66109/16416/19739/12291/18596/30948/83433/83814/13367/223864/110213/14682/19733/17691/12504/53416/80906/22218/57340/16412/13167/11350/12768/381290/66383/13830/76742/18439/18438/269587/20544/19260/16497/18578/229709/14825/65973/1…	74
GO:0018105	GO:0018105	peptidyl-serine phosphorylation	62/1938	339/28814	5.16563272627845e-13	1.66409100339222e-11	7.01182331486571e-12	21803/19062/232533/20111/11651/11836/110157/15257/12505/21812/17164/226419/215748/20393/109689/17347/74747/57740/50523/15519/19878/24064/18753/20963/73086/238871/26401/14586/18755/22367/14694/18193/78943/56637/19090/18189/13548/223864/27373/15163/110355/11820/170755/53416/18761/17131/381290/215653/74370/59126/56426/29815/13175/17346/18706/20779/13666/14456/110651/16150/18479/21951	62
GO:0050863	GO:0050863	regulation of T cell activation	63/1938	348/28814	5.38876598752435e-13	1.72693110006445e-11	7.27660670354851e-12	328365/15216/16197/21803/16160/50723/18106/12505/15170/12522/60533/58205/11540/11486/20971/67245/22778/14462/15519/20963/20851/11847/11774/105855/223601/12394/208650/16452/19255/65113/65960/12511/21417/94185/12524/12015/12053/547431/12504/18761/17131/12477/19264/11350/16184/19419/16183/16792/94212/19260/16159/21938/54390/74734/16168/74131/93695/13641/12144/16190/16768/17120/12988	63
GO:0010595	GO:0010595	positive regulation of endothelial cell migration	32/1938	109/28814	5.55758736416418e-13	1.77180492495866e-11	7.46568730730099e-12	21803/79221/15368/11651/20683/74030/93759/26397/70097/11541/18024/20692/21939/14462/19878/14756/30955/19141/15251/16416/26406/56233/18186/11350/67916/18438/108655/78560/14182/11745/23871/12927	32
GO:0060326	GO:0060326	cell chemotaxis	59/1938	314/28814	5.73603246866245e-13	1.81926844225155e-11	7.66567985367098e-12	16170/71660/20375/215999/20307/16414/17925/13836/16172/17101/63873/140579/20308/13614/13618/18753/20963/238871/19141/20290/18596/12978/105855/19252/27226/15200/18810/11820/15370/68050/53416/18761/18186/11689/12768/20343/18128/19271/15139/18438/20750/56792/16159/18578/18600/12986/56744/330122/14825/18720/140571/14456/20947/20312/19277/14182/171095/83964/12927	59
GO:0071216	GO:0071216	cellular response to biotic stimulus	62/1938	340/28814	5.91092791038901e-13	1.8651250991089e-11	7.85890172377227e-12	21803/26362/17260/20375/16160/22083/11651/19015/12491/110279/12122/60533/58205/216963/26397/16153/70097/21929/11303/64383/18035/17079/20963/217166/67154/17084/238871/66795/57783/56637/19697/83433/223601/16452/12511/18569/12524/56722/14130/11350/18128/69601/17533/24088/16183/18129/18033/19260/56792/16159/18578/21938/56744/330122/14825/12125/13666/11502/20312/207728/22038/235527	62
GO:0042176	GO:0042176	regulation of protein catabolic process	68/1938	393/28814	5.98496020834021e-13	1.87885000826109e-11	7.91673307902359e-12	15216/12550/66616/224997/11651/11836/12398/15937/14673/17246/18263/19165/14084/16153/21929/73914/14360/66313/64383/21858/15519/13132/210992/14756/71816/14694/67269/108089/56637/19697/83433/208650/83814/65113/30940/50873/27373/224650/11820/19733/13838/24069/22218/17131/68833/53325/208092/69601/50754/27059/16792/13636/12795/21938/53378/75234/13032/11502/17698/94190/80750/74244/232334/14629/66894/11…	68
GO:0010675	GO:0010675	regulation of cellular carbohydrate metabolic process	40/1938	165/28814	7.68701412036491e-13	2.40044487076159e-11	1.01145281577421e-11	18519/19062/17978/16337/11651/12491/12398/15937/18106/93759/216963/11541/15378/74747/18799/14783/14756/75805/15251/58801/19255/14815/20411/50873/21416/12015/19733/17691/208727/72674/230784/18441/20779/12492/27999/67800/14583/30949/18113/19883	40
GO:0051235	GO:0051235	maintenance of location	62/1938	342/28814	7.72449348953023e-13	2.40044487076159e-11	1.01145281577421e-11	21803/12313/15277/268977/14103/11651/19015/12491/19016/14809/14667/15170/170770/22785/19073/93759/14084/11749/230895/54401/15212/18035/238871/20851/50527/16416/20788/83433/13660/12683/13367/19255/12266/14319/110355/106326/11307/12504/24069/20288/57340/12021/19264/13167/20652/11350/16410/20684/209361/227753/18439/11520/76123/65973/16439/20312/16438/67800/74166/17120/20190/72828	62
GO:0043393	GO:0043393	regulation of protein binding	47/1938	218/28814	8.04570988272658e-13	2.48770115117671e-11	1.04821917170884e-11	21844/15216/64143/11651/12540/18008/21812/15184/19165/16153/109689/20568/17395/13132/14694/53313/56637/17869/208650/110213/50873/21416/72512/11820/73181/11352/67459/208727/11350/16401/56273/21814/228788/269587/20779/66993/100732/54126/13666/67784/16848/11461/74585/11804/72828/22038/12306	47
GO:0042098	GO:0042098	T cell proliferation	48/1938	226/28814	8.26059914061267e-13	2.53186109650383e-11	1.06682643138374e-11	21803/16160/16414/50723/18106/12505/15170/60533/58205/94176/14360/20971/67245/20963/20851/11847/105855/17869/208650/16452/65113/65960/12511/94185/12524/547431/12504/18761/12477/19264/11350/18173/16184/19419/18439/16183/16792/19260/16159/21938/16168/74131/56501/93695/17698/13641/12144/17120	48
GO:0050728	GO:0050728	negative regulation of inflammatory response	37/1938	144/28814	8.27082854538062e-13	2.53186109650383e-11	1.06682643138374e-11	16160/19015/110279/19016/15937/12505/14792/109934/216963/16153/21929/209558/11540/11486/19223/14462/27052/217166/19645/353187/20655/57781/83433/19255/65113/14130/11689/16184/16183/100340/18033/21938/109648/20312/26440/23871/19883	37
GO:0022898	GO:0022898	regulation of transmembrane transporter activity	55/1938	284/28814	9.856512102881e-13	3.00233262222905e-11	1.26506458100031e-11	69179/12313/17260/26556/58799/98660/18301/16535/217154/12289/260297/215748/15979/75909/17395/12298/13614/93692/238871/69635/19418/19739/50932/15980/83433/18189/83814/11838/223864/72555/11820/19733/18712/72978/53416/22218/57340/11689/16412/13830/76742/18669/20544/16497/13844/18578/229709/65973/16150/245537/19894/20866/11461/66894/69106	55
GO:0051402	GO:0051402	neuron apoptotic process	59/1938	318/28814	1.003240636754e-12	3.0408569645061e-11	1.28129721976931e-11	26403/26362/12048/17260/14103/15368/12540/72183/14809/18008/15191/170770/93759/67579/67605/16153/13982/107449/11540/109689/14360/78928/14462/66270/170719/19645/108138/19141/15251/21834/12227/18015/56637/20655/83433/16443/16452/14102/58801/14815/50873/94185/11820/73181/17970/11545/18186/208727/11350/11302/50754/18706/19063/12125/20312/22177/12704/14629/23821	59
GO:0031346	GO:0031346	positive regulation of cell projection organization	73/1938	443/28814	1.02268333539696e-12	3.08225360532417e-11	1.29874013188491e-11	21844/14025/12561/16001/18011/12540/12904/21812/76709/23790/93759/16398/20393/13860/83431/17762/18024/14360/66713/68732/20354/16570/213084/18208/18222/18015/56637/104215/13660/24001/71461/11908/68050/13838/11352/18761/12633/16403/18186/18845/208727/16412/19735/11350/22349/101513/108100/69601/24136/18439/242687/13844/20482/20779/52822/12492/11426/75974/140571/71955/16150/20312/16974/16438/18479/29…	73
GO:0031333	GO:0031333	negative regulation of protein-containing complex assembly	38/1938	152/28814	1.02691693335195e-12	3.08225360532417e-11	1.29874013188491e-11	58799/12540/110157/76709/16784/19165/12343/20393/13860/64383/68732/18753/19042/66148/14026/22334/20741/18613/56637/83433/223601/13548/52662/66878/16210/225115/27360/22349/227753/24088/12345/20779/21916/54126/14489/30949/83964/22003	38
GO:0034612	GO:0034612	response to tumor necrosis factor	45/1938	204/28814	1.05396679696993e-12	3.14808626298835e-11	1.3264794179545e-11	19062/16337/11651/20307/15257/93759/110829/12189/18024/21939/20308/18035/17940/59079/20963/217166/75766/22031/20290/67338/21873/19697/16452/19255/50873/21935/94185/225028/21934/22033/69601/22030/22029/16792/18033/74614/14456/16150/54722/11502/20312/56449/58994/108153/19883	45
GO:0002237	GO:0002237	response to molecule of bacterial origin	69/1938	407/28814	1.09470990190261e-12	3.25398552000327e-11	1.37110118911067e-11	21803/26362/17260/20375/16160/22083/11651/19015/12491/110279/60533/58205/109934/216963/26397/16153/17164/70097/21929/73914/20568/11303/67245/64383/18035/13618/17079/59079/217166/67154/17084/238871/20851/57783/19697/83433/223601/16452/12457/12511/18569/12524/56722/17970/14130/21934/11350/18173/16410/69601/17533/24088/18439/18033/19260/56792/16159/18578/21938/56744/330122/14825/110651/11502/20312/1…	69
GO:0031032	GO:0031032	actomyosin structure organization	46/1938	213/28814	1.31836524981387e-12	3.89995258755037e-11	1.6432862400261e-11	19062/17260/360013/11853/12540/22388/21812/68802/13822/234686/22411/109689/20971/13614/19878/68732/66214/14026/217866/18596/20411/268970/13823/223864/17886/16419/18810/18761/12633/18186/16412/11350/269587/242687/13821/20779/54357/21916/17258/11856/108655/18479/19303/12704/22003/68178	46
GO:0097529	GO:0097529	myeloid leukocyte migration	48/1938	230/28814	1.62620372815985e-12	4.78757489921893e-11	2.01729528202353e-11	71660/20375/215999/17387/22388/20307/16414/17925/16172/68279/63873/20308/13614/13618/20963/238871/20851/19141/20290/18613/12978/105855/57781/83433/19252/27226/11820/68050/12768/20343/16177/19271/15139/18438/20750/56792/18578/12986/56744/330122/14825/74734/20947/20312/19277/12527/171095/83964	48
GO:0045927	GO:0045927	positive regulation of growth	59/1938	322/28814	1.73476053245983e-12	5.08284836010732e-11	2.14171187541282e-11	14025/22402/12561/16001/17260/16337/14465/17387/11651/19015/12540/12904/15451/21812/93759/20393/83431/17762/22778/13614/54616/20354/20851/18208/14599/56637/19090/83814/12266/14815/50873/15200/18712/17131/18186/22349/54338/74370/18128/21814/20544/28146/12494/76574/52822/73094/53378/17979/11426/71955/74131/67378/56449/18479/14182/50790/14183/14489/20430	59
GO:0031345	GO:0031345	negative regulation of cell projection organization	46/1938	215/28814	1.8705527071256e-12	5.45474445826721e-11	2.29841422681484e-11	14025/15982/20355/17246/27369/21960/18858/63873/14360/19280/17152/13132/24064/18753/20354/14569/14026/213084/18208/56637/18189/239667/11820/73181/16169/13838/20562/18186/228357/214968/16412/11302/20351/19055/13636/20348/13844/56792/12345/12494/52822/140571/20352/245537/233781/12704	46
GO:0001837	GO:0001837	epithelial to mesenchymal transition	38/1938	155/28814	1.96937171892421e-12	5.71582272950031e-11	2.40842231564564e-11	21844/21803/15451/21812/18132/22411/80294/14462/14538/13614/13132/19878/24064/66214/15251/56637/21453/52662/66072/18569/21416/13838/17131/93840/72674/18128/69601/11477/67898/21814/13636/14726/53378/384009/114715/16974/14182/14183	38
GO:0071887	GO:0071887	leukocyte apoptotic process	36/1938	141/28814	2.05666487263864e-12	5.94115444194627e-11	2.50336821413836e-11	16197/26362/17260/14103/11651/12505/170770/60533/93759/20442/16153/17311/11486/17289/11847/15251/17869/14102/20440/94185/15163/227059/18761/18566/14130/20612/16184/18439/16183/26570/13636/12125/14456/14605/108655/12144	36
GO:0090257	GO:0090257	regulation of muscle system process	51/1938	256/28814	2.14612396531749e-12	6.14962366410159e-11	2.59120892413324e-11	22402/12313/17260/17540/19016/98660/110880/16535/93759/20855/67972/16398/11541/63873/11749/11486/13614/19878/238871/11847/56637/20655/30948/14815/106393/110355/67731/74116/15370/11545/22218/17131/208727/19735/381290/21952/18128/18438/228785/16905/19055/20544/68268/18578/21938/17258/108655/18479/14489/74166/20190	51
GO:0043433	GO:0043433	negative regulation of DNA-binding transcription factor activity	40/1938	170/28814	2.14882023042718e-12	6.14962366410159e-11	2.59120892413324e-11	16001/20375/15368/15903/11542/69296/93759/83396/14084/13982/21929/109689/73914/15378/19223/67245/18035/15902/59079/15460/19645/22031/21416/17691/18712/24069/22218/17131/208727/20684/69601/24058/209361/12359/56273/14456/20893/11746/66894/112405	40
GO:0071356	GO:0071356	cellular response to tumor necrosis factor	42/1938	185/28814	2.17212877787131e-12	6.18755017140842e-11	2.60718965881922e-11	19062/11651/20307/15257/93759/110829/12189/18024/21939/20308/18035/17940/59079/20963/217166/75766/22031/20290/67338/21873/19697/16452/19255/50873/21935/94185/21934/22033/69601/22030/22029/16792/18033/74614/14456/16150/54722/20312/56449/58994/108153/19883	42
GO:0042063	GO:0042063	gliogenesis	62/1938	350/28814	2.19614085410879e-12	6.22712197019881e-11	2.62386365446033e-11	328365/21803/17988/22671/11651/22388/19016/104156/15979/18858/11540/56336/64383/15212/15902/217166/18755/18015/20655/104015/12978/19697/30948/17869/83433/14102/17181/94185/21416/13392/110355/18810/11820/16992/13838/11352/14270/93742/13167/11350/18128/69601/20732/19271/19262/67916/24088/18438/70747/18441/20481/56792/21938/19744/21349/54126/20312/14766/16974/245537/20336/12527	62
GO:0006909	GO:0006909	phagocytosis	66/1938	386/28814	2.28135717821549e-12	6.43907831080729e-11	2.7131736986696e-11	21803/26362/12725/15162/360013/12491/12540/110279/19016/16414/23790/271457/109934/94176/16398/17101/14129/216190/69288/11303/140579/17289/20963/246710/14694/11744/16416/18613/246177/20655/70417/105855/83433/12266/17886/16169/17970/11352/20288/14130/19264/16412/17167/11350/18173/16410/19271/68365/227753/24088/18439/14191/56792/18706/74734/16168/14456/19332/67166/17921/232201/74244/11745/22177/1298…	66
GO:0045926	GO:0045926	negative regulation of growth	52/1938	265/28814	2.40866385413622e-12	6.76735556826491e-11	2.85149679054915e-11	21803/14025/15982/19015/19016/11482/20355/170770/14955/93759/211652/21960/54394/22411/15378/19280/17268/13132/20354/75766/19645/14694/213084/19141/18208/15251/56637/239667/21416/12053/74116/20562/18186/214968/19735/72674/11302/69601/19271/230784/20351/20348/72269/19063/231507/52357/67378/108655/20352/18479/232334/68465	52
GO:0045807	GO:0045807	positive regulation of endocytosis	34/1938	128/28814	2.49634937500277e-12	6.98183532017821e-11	2.94187010078078e-11	15216/20405/26362/12048/16337/12491/12540/19016/16398/109689/14129/216190/13132/20963/11736/104015/105855/30948/83433/16443/72238/12266/225164/11820/93742/16412/13429/68566/19055/56792/19063/73094/19259/12306	34
GO:0032412	GO:0032412	regulation of ion transmembrane transporter activity	53/1938	274/28814	2.66557787099138e-12	7.42140300461988e-11	3.12708659026042e-11	69179/12313/17260/26556/58799/98660/18301/16535/217154/12289/260297/215748/15979/75909/17395/12298/13614/93692/238871/69635/19418/19739/50932/15980/83433/18189/83814/11838/223864/72555/11820/19733/72978/53416/22218/57340/11689/16412/13830/76742/18669/20544/16497/13844/18578/229709/65973/16150/245537/19894/20866/66894/69106	53
GO:0150115	GO:0150115	cell-substrate junction organization	30/1938	102/28814	2.77791583541505e-12	7.69933159248144e-11	3.24419473808785e-11	16402/17387/110279/11482/23790/19272/110829/16398/109711/20971/22330/16416/216560/212307/20411/18810/226519/18186/11350/16410/26921/19271/19262/20779/18720/21894/11426/11856/29875/19303	30
GO:0090287	GO:0090287	regulation of cellular response to growth factor stimulus	56/1938	300/28814	2.92136963143854e-12	8.06062212656563e-11	3.39642832298e-11	21803/20340/16160/268977/14465/72183/19016/11482/56213/72043/93759/71753/66313/14783/14462/50523/13132/24064/19042/76884/15251/14314/18189/12683/52662/65960/22436/21417/50766/21416/14718/12633/241226/17131/11350/381290/80752/18128/69601/24136/26427/21814/18129/78558/20481/20482/16159/53378/19246/114715/78560/20901/14182/20430/73230/56440	56
GO:0001776	GO:0001776	leukocyte homeostasis	33/1938	122/28814	3.02203115226201e-12	8.30114182136971e-11	3.49777383835589e-11	21803/26362/17260/11651/12505/57916/21929/17311/11486/17289/20851/108156/15251/105855/14102/58801/21935/14130/11350/16184/15139/18439/16183/26570/100561/20482/18578/54390/12125/75974/16150/14605/83964	33
GO:0007044	GO:0007044	cell-substrate junction assembly	29/1938	96/28814	3.0391670211654e-12	8.31110874721364e-11	3.50197350789725e-11	16402/17387/110279/11482/23790/19272/110829/16398/109711/20971/22330/16416/216560/20411/18810/226519/18186/11350/16410/26921/19271/19262/20779/18720/21894/11426/11856/29875/19303	29
GO:0046390	GO:0046390	ribose phosphate biosynthetic process	40/1938	172/28814	3.20067763034381e-12	8.71405728296701e-11	3.67176013206185e-11	66355/21803/12048/11515/11717/14081/50799/27369/11565/64451/11486/27402/21881/108156/104111/68087/17869/83433/50873/22247/23972/11545/110639/171567/80914/23971/70025/72269/18160/11637/68738/60525/56749/19139/50790/11513/11674/110446/52815/18746	40
GO:0051258	GO:0051258	protein polymerization	53/1938	276/28814	3.57769202272599e-12	9.69759428010266e-11	4.08618384047026e-11	66616/76709/216963/12343/260315/20393/13860/83431/63873/234857/17762/15519/68732/18753/26401/76884/14026/22334/76820/20741/18613/105855/211401/30948/223601/68166/13367/13548/70799/268970/50873/225115/15163/76467/19201/27360/11350/22349/108100/227753/24088/12345/100732/21916/54126/22323/18479/14489/207278/20430/19200/72042/22003	53
GO:0002697	GO:0002697	regulation of immune effector process	71/1938	436/28814	3.71850506740977e-12	1.00350709121809e-10	4.22838318607123e-11	15216/16197/21803/20375/16160/360013/15368/14389/12491/110279/20911/16414/11542/18106/15170/93759/11801/109934/16153/11541/21929/53331/209558/14129/216190/73914/21939/619441/14462/20963/20851/58185/19090/105855/83433/223601/12266/65113/110213/12524/12053/16992/12258/17131/14130/19264/16177/16182/19271/22030/19419/24088/18439/16183/16792/14191/19260/13844/56792/100561/16159/21938/14825/142980/7413…	71
GO:0051017	GO:0051017	actin filament bundle assembly	40/1938	173/28814	3.8960010370755e-12	1.04681634852077e-10	4.41087131892299e-11	19062/11853/12540/21812/109711/234686/13860/22411/109689/234857/20971/19878/68732/26401/18826/66214/14026/211401/68166/20411/268970/223864/50873/65970/16419/11352/18761/18186/11350/22349/108100/242687/20779/20947/20312/11856/18479/19303/22003/68178	40
GO:0032386	GO:0032386	regulation of intracellular transport	60/1938	337/28814	3.9810479853016e-12	1.0650168805896e-10	4.48756118434684e-11	12550/21803/19062/12491/12540/56149/22213/99683/227720/15937/76709/170770/17246/17931/12189/83431/17762/14360/15378/13132/218210/12177/18753/20787/19042/18826/18015/56637/16452/67894/13660/58801/223864/21416/15163/18761/19250/22218/12021/20684/68566/13830/56426/50754/228785/19260/12795/20779/52822/65973/19246/70572/14456/74741/17698/18479/192193/29810/19259/12306	60
GO:0018209	GO:0018209	peptidyl-serine modification	63/1938	364/28814	4.1739930953506e-12	1.1117999790343e-10	4.68468671398885e-11	21803/19062/232533/20111/11651/11836/110157/15257/12505/21812/17164/226419/215748/20393/109689/17347/74747/57740/50523/15519/19878/24064/18753/20963/73086/238871/26401/14586/18755/22367/14694/18193/78943/56637/19090/18189/13548/223864/27373/15163/110355/11820/170755/11545/53416/18761/17131/381290/215653/74370/59126/56426/29815/13175/17346/18706/20779/13666/14456/110651/16150/18479/21951	63
GO:1990138	GO:1990138	neuron projection extension	44/1938	204/28814	4.22035777243649e-12	1.11930436956042e-10	4.71630725658397e-11	14025/12561/15982/12032/20355/21960/83431/17762/19280/13614/15519/12934/20354/76884/22330/213084/18208/76901/56637/12978/83814/50873/16210/239667/20562/18186/18187/214968/16412/11350/16401/54338/11302/20351/13175/20348/52822/11426/20352/18479/29875/245537/20430/319974	44
GO:1901293	GO:1901293	nucleoside phosphate biosynthetic process	46/1938	220/28814	4.38877221082479e-12	1.15897491043798e-10	4.88346327321502e-11	66355/21803/12048/11515/11717/107766/14081/50799/27369/11541/11565/64451/11486/27402/59027/108156/104111/68087/17869/83433/50873/22247/23972/14913/11545/68870/110639/171567/80914/23971/70025/72269/18160/192185/11637/68738/60525/56749/19139/50790/11513/11674/67375/110446/52815/18746	46
GO:0038127	GO:0038127	ERBB signaling pathway	32/1938	117/28814	4.63930254086728e-12	1.21989865529728e-10	5.1401719110014e-11	21803/18011/14103/11651/19165/13982/19279/17395/217344/19141/208650/19255/15200/226250/11352/11350/22349/215653/208092/69601/19271/29815/50754/67845/19248/20779/13874/29875/78388/208994/12927/83961	32
GO:0050817	GO:0050817	coagulation	40/1938	175/28814	5.74296250060154e-12	1.50367864962559e-10	6.33590890883834e-11	26362/22371/12491/15170/19165/17101/18024/15378/17289/18753/20963/58992/14026/11774/18792/16416/14674/16452/12266/246707/23972/12258/18761/20344/19271/11747/21682/26570/18441/13844/16194/14726/56744/14456/20312/12527/20443/72828/12306/11891	40
GO:0030032	GO:0030032	lamellipodium assembly	25/1938	74/28814	5.93143164666419e-12	1.54644486957308e-10	6.51610889640228e-11	22325/12540/13836/76709/18858/66713/219140/68732/22330/224014/170736/68050/226251/14270/208727/16412/242687/12345/54126/140571/73341/19277/19303/20430/319974	25
GO:0007519	GO:0007519	skeletal muscle tissue development	44/1938	206/28814	5.98327264848465e-12	1.55337875975215e-10	6.54532557549087e-11	21803/79221/17260/26556/17261/15184/18858/26443/14281/75805/65256/19645/353187/12227/18015/70417/17869/225115/21416/18810/54720/64082/15370/68050/11447/12823/12633/11910/208727/11435/286940/74182/18128/228785/19055/56758/20481/20482/16656/14605/108655/56449/20190/53376	44
GO:0008361	GO:0008361	regulation of cell size	45/1938	214/28814	6.09148612525853e-12	1.57482832473596e-10	6.6357055844811e-11	16197/14025/12561/12725/15982/11651/12904/20355/241296/20499/67605/21960/83431/17762/19280/13614/12934/20354/213084/18208/56637/223864/97998/239667/319229/20562/18186/214968/11350/107723/11302/74370/18439/20351/20348/404710/74610/52822/11426/71955/20497/20352/18479/14489/20430	45
GO:1902905	GO:1902905	positive regulation of supramolecular fiber organization	41/1938	183/28814	6.22638819899549e-12	1.60296931332298e-10	6.75428061401713e-11	66616/11853/12540/22388/21812/76709/216963/260315/234686/22411/63873/17762/20971/56431/13614/19878/68732/26401/19645/66214/14026/105855/211401/30948/223864/11820/18761/18186/11350/22349/108100/227753/242687/22323/20947/20312/18479/19303/207278/20430/22003	41
GO:0062013	GO:0062013	positive regulation of small molecule metabolic process	39/1938	168/28814	6.31442328526571e-12	1.61886026976e-10	6.8212388384252e-11	18519/12048/16337/11651/19015/12491/19016/18106/18984/93759/11541/15378/18799/13132/14756/217166/20787/66129/15251/56490/20788/17869/83433/12894/58801/19255/20411/50873/21416/11820/19733/11307/14913/18439/18441/20779/67800/18113/68801	39
GO:0030865	GO:0030865	cortical cytoskeleton organization	23/1938	63/28814	6.54966406401774e-12	1.67220261352287e-10	7.04600244143948e-11	11853/22388/109711/13822/234686/63873/69288/74194/19878/246710/16897/105855/104215/13823/22379/18810/22349/23912/269587/13821/21894/74734/16150	23
GO:0061572	GO:0061572	actin filament bundle organization	40/1938	176/28814	6.95497022198690e-12	1.76834428825973e-10	7.45110554882721e-11	19062/11853/12540/21812/109711/234686/13860/22411/109689/234857/20971/19878/68732/26401/18826/66214/14026/211401/68166/20411/268970/223864/50873/65970/16419/11352/18761/18186/11350/22349/108100/242687/20779/20947/20312/11856/18479/19303/22003/68178	40
GO:0009165	GO:0009165	nucleotide biosynthetic process	45/1938	215/28814	7.20879203005853e-12	1.82533733995679e-10	7.69125179555302e-11	66355/21803/12048/11515/11717/107766/14081/50799/27369/11541/11565/64451/11486/27402/59027/108156/104111/68087/17869/83433/50873/22247/23972/14913/11545/110639/171567/80914/23971/70025/72269/18160/192185/11637/68738/60525/56749/19139/50790/11513/11674/67375/110446/52815/18746	45
GO:0001655	GO:0001655	urogenital system development	65/1938	387/28814	7.54852696286826e-12	1.90352813125116e-10	8.0207169583885e-11	21803/16001/17260/15903/19156/11764/12505/21812/72043/15184/18263/71371/83396/13982/100503085/218772/22411/327826/17395/14462/20181/68927/13618/15902/11847/16416/216560/18015/18596/211401/17869/71461/13838/269152/56350/12633/241226/17131/18186/228357/93840/18128/11477/15139/12359/20750/21923/13809/18129/13844/16194/71521/12125/17125/11601/17390/12826/19277/14182/14183/67784/11746/13047/73230/71602	65
GO:0050764	GO:0050764	regulation of phagocytosis	32/1938	119/28814	7.62832376787564e-12	1.91579902627505e-10	8.07242167144048e-11	21803/15162/360013/12491/110279/19016/109934/94176/16398/14129/216190/17289/20963/14694/20655/105855/83433/12266/16169/14130/19264/18173/16410/19271/24088/14191/56792/16168/14456/74244/12988/11891	32
GO:0030041	GO:0030041	actin filament polymerization	39/1938	169/28814	7.68196223659783e-12	1.92142738381246e-10	8.09613735076614e-11	66616/76709/12343/13860/234857/68732/18753/26401/76884/14026/76820/20741/18613/105855/211401/30948/223601/68166/13367/268970/225115/15163/76467/19201/27360/11350/22349/108100/227753/24088/12345/21916/22323/14489/207278/20430/19200/72042/22003	39
GO:0019318	GO:0019318	hexose metabolic process	50/1938	257/28814	8.80246745293573e-12	2.19277660882241e-10	9.23949598831481e-11	18519/19062/17978/15277/16337/11651/12491/16535/93759/11541/80294/15378/14783/14756/75805/213053/56421/64652/15251/17869/12894/58801/19255/14815/20411/17158/50873/21416/12015/19733/17691/11910/270198/12352/76969/72674/100198/230784/28146/18706/20779/14595/27999/67800/14583/30949/11674/18113/18746/19883	50
GO:0043523	GO:0043523	regulation of neuron apoptotic process	53/1938	283/28814	9.7583329207381e-12	2.42108961537506e-10	1.02015169710433e-10	26403/26362/12048/17260/14103/15368/12540/72183/14809/18008/15191/170770/93759/67579/67605/16153/13982/107449/11540/109689/14360/14462/66270/170719/108138/19141/15251/12227/18015/56637/20655/83433/16443/16452/14102/58801/14815/50873/11820/73181/17970/11545/18186/208727/11350/50754/18706/19063/12125/20312/22177/14629/23821	53
GO:0060401	GO:0060401	cytosolic calcium ion transport	43/1938	201/28814	9.81176470509038e-12	2.42456980845065e-10	1.02161811323769e-10	21803/12290/12313/215999/14103/11651/15170/170770/12287/12289/19165/67972/216001/63873/14360/68514/76137/238871/50527/16416/19739/53313/12291/13367/110213/12504/57340/19264/13167/11350/16410/18439/18438/66815/65973/320707/17364/16439/20312/16438/74166/20190/72828	43
GO:0035265	GO:0035265	organ growth	45/1938	217/28814	1.0058954832204e-11	2.47570996330206e-10	1.0431665579671e-10	22402/17260/14465/11651/19156/21812/18984/93759/20855/211652/13982/218772/11749/17268/20181/50523/13614/24064/56637/18596/70235/14815/12818/21416/17069/74116/18712/19735/18128/21814/228788/28146/56376/13601/12125/17125/74131/52357/108655/56449/18479/14182/232334/14183/58994	45
GO:0009260	GO:0009260	ribonucleotide biosynthetic process	38/1938	163/28814	1.02254833923788e-11	2.50666929535086e-10	1.05621159972443e-10	66355/21803/12048/11515/11717/14081/50799/27369/11565/64451/11486/27402/108156/104111/68087/17869/83433/50873/22247/23972/11545/110639/171567/80914/23971/70025/72269/18160/11637/68738/60525/56749/50790/11513/11674/110446/52815/18746	38
GO:0046486	GO:0046486	glycerolipid metabolic process	64/1938	381/28814	1.08681636699714e-11	2.65364329608468e-10	1.11814064825144e-10	19062/12491/16890/76483/18979/14792/108083/68393/93759/14081/74451/13982/327942/78928/18799/14245/210992/14756/30955/20787/668212/21834/30805/104015/18719/18596/12978/12894/114663/230779/12266/20975/64898/110197/27226/271424/21416/19733/17691/320951/16329/12334/11758/240752/13167/212111/16331/74182/18718/12359/18706/81004/76574/18720/51813/18710/231510/26457/50790/67800/68616/22038/15450/76192	64
GO:0050878	GO:0050878	regulation of body fluid levels	63/1938	373/28814	1.23658309616921e-11	3.0073896406044e-10	1.26719540913866e-10	12550/19062/26362/22371/18011/12491/11542/15170/17101/11540/63873/18024/15378/11486/17289/13614/13618/195733/18753/20963/58992/20851/14026/11774/18792/15251/16416/14674/16452/12266/246707/22436/13731/18810/23972/12258/319229/53416/18761/20344/19271/68365/11747/21682/26570/18441/20602/13844/16194/14726/56744/22234/11828/13666/14456/20312/19277/74244/12527/20443/72828/12306/11891	63
GO:0003018	GO:0003018	vascular process in circulatory system	47/1938	235/28814	1.34496371844864e-11	3.25809518095059e-10	1.37283283818442e-10	21803/17540/11651/19015/12491/110279/98660/74617/93759/109934/67972/11541/11540/63873/13614/19878/13618/15251/12291/20655/21873/14815/110355/18810/27360/11689/19735/11350/19271/18438/27405/21814/18669/18441/68268/20525/12494/76574/17390/67378/20312/26357/26457/21391/207728/58994/14629	47
GO:0007596	GO:0007596	blood coagulation	39/1938	172/28814	1.36880146580472e-11	3.29895688866153e-10	1.3900503505818e-10	26362/22371/12491/15170/17101/18024/15378/17289/18753/20963/58992/14026/11774/18792/16416/14674/16452/12266/246707/23972/12258/18761/20344/19271/11747/21682/26570/18441/13844/16194/14726/56744/14456/20312/12527/20443/72828/12306/11891	39
GO:0010810	GO:0010810	regulation of cell-substrate adhesion	46/1938	227/28814	1.37791633412321e-11	3.29895688866153e-10	1.3900503505818e-10	16402/17387/12491/12540/11482/76709/74030/23790/110829/22288/20971/14538/13132/68732/18792/22330/18003/16416/50932/216560/18015/56637/67896/16452/13731/20440/12053/18186/16412/11350/56348/26921/18128/19271/19262/20750/20779/14726/11426/11601/109648/83436/11856/29875/76509/12927	46
GO:0033157	GO:0033157	regulation of intracellular protein transport	46/1938	227/28814	1.37791633412321e-11	3.29895688866153e-10	1.3900503505818e-10	12550/21803/19062/12491/12540/56149/22213/76709/170770/17246/12189/83431/14360/15378/12177/18753/20787/19042/18826/18015/56637/16452/58801/223864/21416/15163/18761/19250/22218/12021/20684/13830/56426/50754/19260/12795/52822/65973/19246/70572/14456/74741/18479/192193/29810/19259	46
GO:0010038	GO:0010038	response to metal ion	54/1938	295/28814	1.56190095904906e-11	3.72495217094141e-10	1.56954796496851e-10	15216/12550/12313/17260/26556/15368/107766/11651/19016/19060/22785/50799/17762/18024/17395/18799/14281/14756/15902/17420/19141/11744/12291/56637/20655/18189/83814/14102/18145/22436/11820/73181/18174/78830/22218/18484/59125/67092/227753/11747/18439/18438/67898/19055/229709/11428/65973/17258/11502/29875/11513/20866/58994/64008	54
GO:0048738	GO:0048738	cardiac muscle tissue development	51/1938	270/28814	1.72046858144056e-11	4.08727535969258e-10	1.72221666981837e-10	21803/22402/17260/93760/239719/14465/12540/21812/93759/218772/327826/17268/20181/13614/68927/15902/65256/56637/18596/14815/12818/18810/64082/17069/74116/17691/18712/17131/16412/19735/21952/18128/54485/11477/228785/21814/228788/16905/20544/56376/17125/17258/108655/16974/18479/14182/74244/232334/14183/112405/22003	51
GO:0007346	GO:0007346	regulation of mitotic cell cycle	74/1938	479/28814	1.76158408579221e-11	4.16885649226132e-10	1.75659174222923e-10	21803/16001/16337/11651/65964/12540/12122/15937/15170/74268/26931/17246/93759/23834/13982/12189/54394/216190/15378/75604/21858/12298/13614/67153/72400/15902/17420/19645/20851/66214/56696/19141/77744/12227/68964/16906/19090/18596/17869/70799/11820/17691/57261/226250/18761/11350/227292/74370/59126/11477/13684/68592/12795/14726/66993/13874/52206/53378/27354/21349/56190/208628/22591/93695/19651/12144…	74
GO:0006936	GO:0006936	muscle contraction	56/1938	314/28814	1.92158978837348e-11	4.53009270799311e-10	1.90880243950953e-10	12313/26556/17540/98660/72043/110880/16535/217154/12289/20855/19165/67972/26397/16398/11541/63873/11749/11486/13614/19878/13618/238871/11847/26399/12291/20655/30948/17929/110355/15370/11447/22218/17131/208727/11435/19735/381290/21952/227753/18438/228785/20544/68268/18706/12494/18578/21916/11787/12723/67378/326618/74166/11674/20190/58994/22003	56
GO:0032496	GO:0032496	response to lipopolysaccharide	64/1938	386/28814	1.93891021584509e-11	4.55347883896749e-10	1.91865643295558e-10	21803/26362/17260/20375/16160/22083/11651/19015/12491/110279/60533/58205/109934/216963/26397/16153/17164/70097/21929/73914/20568/11303/67245/18035/13618/17079/59079/217166/67154/17084/238871/20851/57783/19697/83433/16452/12457/12511/18569/12524/56722/17970/21934/11350/18173/69601/17533/18439/18033/19260/56792/16159/18578/21938/56744/330122/14825/110651/11502/20312/108655/207728/22038/235527	64
GO:0050678	GO:0050678	regulation of epithelial cell proliferation	66/1938	405/28814	2.05977459005243e-11	4.81893271961695e-10	2.03050823105829e-10	12550/21803/17260/16160/15368/11651/19015/12540/19016/11482/20683/56213/15451/21812/72043/19272/93759/110829/16153/13982/11541/21929/20692/327826/14462/13132/13618/238328/217166/19645/66214/18792/13039/16416/18015/19090/211401/17869/22436/21416/12015/19733/15370/14645/12633/68833/11689/16401/74370/18128/69601/54485/56426/21814/18129/16159/404710/13601/14595/140571/108655/16974/16438/14182/14183/8…	66
GO:0050920	GO:0050920	regulation of chemotaxis	46/1938	230/28814	2.21220048205642e-11	5.15593544170195e-10	2.17250788967502e-10	21803/16170/71660/20375/215999/20355/16398/63873/13614/20354/19141/20290/18596/12978/105855/83433/223601/19255/20440/19252/27226/11820/68050/20562/53416/18186/214968/12768/20343/18128/19271/15139/18438/20351/20348/56792/16159/18600/14456/11601/20947/20312/78560/20352/14182/83964	46
GO:0051961	GO:0051961	negative regulation of nervous system development	38/1938	167/28814	2.22689586987425e-11	5.17060010842878e-10	2.17868700198621e-10	21803/14025/15982/20355/21960/216190/19280/64383/15902/20354/217166/213084/18208/94091/18015/56637/83433/14102/239667/13392/73181/20562/18186/228357/214968/227292/11302/18128/24088/20351/19055/20481/20348/13844/52822/19712/20352/12704	38
GO:0050769	GO:0050769	positive regulation of neurogenesis	54/1938	298/28814	2.33588877284404e-11	5.40327955613134e-10	2.27672894638499e-10	21844/21803/14025/12561/22671/18011/19016/12904/104156/20393/83431/17762/66713/15902/20354/18755/108138/213084/18208/18222/15251/14599/76901/56637/104015/19697/30948/17869/17158/24001/16992/13838/18186/18845/108100/18128/20732/24136/19262/24088/13844/20482/52822/21938/66993/19744/11426/140571/71955/20312/18479/67784/20430/13047	54
GO:0007599	GO:0007599	hemostasis	39/1938	175/28814	2.40213664672974e-11	5.53571040723899e-10	2.33253008511546e-10	26362/22371/12491/15170/17101/18024/15378/17289/18753/20963/58992/14026/11774/18792/16416/14674/16452/12266/246707/23972/12258/18761/20344/19271/11747/21682/26570/18441/13844/16194/14726/56744/14456/20312/12527/20443/72828/12306/11891	39
GO:1905039	GO:1905039	carboxylic acid transmembrane transport	34/1938	138/28814	2.43912127080927e-11	5.59996760421248e-10	2.35960553417252e-10	20540/11651/12491/20511/241296/14081/20503/50799/246049/215335/14816/114644/18753/13723/11847/30805/50934/17869/105727/78830/94280/16412/19735/18173/54338/26570/18669/20525/100561/212555/21366/26457/14412/53896	34
GO:0030010	GO:0030010	establishment of cell polarity	36/1938	153/28814	2.67408245099115e-11	6.11659082563143e-10	2.57729018853109e-10	16001/360013/12540/17925/103583/94176/19157/83431/14462/15519/24064/217335/16897/19325/216560/56637/223601/17886/71461/76816/269152/209630/93742/16412/93840/227753/16905/76123/52822/232288/17698/94190/18479/74206/20336/83964	36
GO:0099173	GO:0099173	postsynapse organization	43/1938	207/28814	2.7159796795867e-11	6.18941591425812e-10	2.60797580928734e-10	17988/16001/16337/26556/12540/19073/104156/16560/64451/14360/19280/66713/19878/18163/19141/18222/83433/18189/20411/11838/11820/13838/11352/18186/18187/228357/14130/108100/76742/26570/242687/56376/13636/13844/19744/54126/94190/245537/71974/19894/11461/112405/54725	43
GO:0007173	GO:0007173	epidermal growth factor receptor signaling pathway	29/1938	104/28814	2.73688530575321e-11	6.21404254106992e-10	2.61835249876487e-10	21803/18011/14103/11651/19165/13982/17395/217344/208650/19255/15200/226250/11352/11350/22349/215653/208092/69601/19271/29815/50754/67845/19248/20779/13874/29875/78388/208994/12927	29
GO:1903825	GO:1903825	organic acid transmembrane transport	34/1938	139/28814	3.02218643262209e-11	6.8365857058543e-10	2.88066764069203e-10	20540/11651/12491/20511/241296/14081/20503/50799/246049/215335/14816/114644/18753/13723/11847/30805/50934/17869/105727/78830/94280/16412/19735/18173/54338/26570/18669/20525/100561/212555/21366/26457/14412/53896	34
GO:0002040	GO:0002040	sprouting angiogenesis	32/1938	125/28814	3.15719689233789e-11	7.10358887589877e-10	2.99317224825522e-10	16402/79221/16160/15368/11651/12540/13836/15184/16153/242705/14756/26406/56233/15370/14645/18186/11689/16412/11350/18128/54485/26427/56426/50754/16159/16451/53614/114715/17125/78560/18746/73230	32
GO:0001666	GO:0001666	response to hypoxia	44/1938	216/28814	3.17485282118018e-11	7.10358887589877e-10	2.99317224825522e-10	15369/14465/15368/11651/19015/19016/110157/12398/93759/11864/18024/11486/74747/19223/64383/13614/19878/12177/66214/18792/15251/18015/17869/110213/12015/18174/13819/13838/12013/29806/18128/12359/20544/12795/12494/11828/19712/16439/17390/16438/18479/20190/112405/19883	44
GO:0045216	GO:0045216	cell-cell junction organization	44/1938	216/28814	3.17485282118018e-11	7.10358887589877e-10	2.99317224825522e-10	12550/21803/11853/12540/22388/13836/15257/21812/110829/18858/22411/63873/15378/19878/218518/195733/18163/217335/18755/22330/18222/18613/21873/12978/211401/83814/13823/56233/106347/18810/13838/17131/93742/16412/227937/13844/16150/16582/19277/12527/11461/83964/12988/58235	44
GO:0030111	GO:0030111	regulation of Wnt signaling pathway	56/1938	318/28814	3.20901849767126e-11	7.15401841165626e-10	3.01442126611912e-10	21844/12550/21803/22402/80707/72043/12763/233328/21929/22411/27041/14783/50523/13132/20729/18163/218581/68339/19042/56637/17191/66072/50873/21888/14682/27373/21416/11820/71461/73181/11352/228357/11350/29806/93840/18128/69601/24136/67916/24088/18647/56811/18033/70122/66743/81004/20779/53614/11426/78560/16974/19277/232334/14183/21951/21887	56
GO:0046434	GO:0046434	organophosphate catabolic process	36/1938	154/28814	3.26625301306661e-11	7.25532663877215e-10	3.05710855830631e-10	19062/11717/18979/209558/15254/11486/18753/238871/64705/104015/114663/20975/22436/27226/17970/16329/93685/76952/11758/212111/74182/100340/70025/22262/72269/56045/107569/66857/232449/67528/207728/68616/58994/110446/15450/76192	36
GO:0031348	GO:0031348	negative regulation of defense response	47/1938	241/28814	3.36918631656176e-11	7.45705158482177e-10	3.14210749628611e-10	16160/19015/110279/19016/56213/15937/12505/14792/109934/216963/16153/21929/209558/11540/73914/11486/19223/64383/14462/27052/217166/19645/74136/11847/353187/20655/57781/83433/19255/65113/66878/12258/14130/11689/12768/64685/16184/16183/100340/18033/56045/21938/109648/20312/26440/23871/19883	47
GO:0050673	GO:0050673	epithelial cell proliferation	73/1938	476/28814	3.4180619199354e-11	7.53811290084678e-10	3.1762635385025e-10	12550/21803/17260/16160/20111/15368/11651/19015/12540/19016/11482/20683/56213/13836/15451/21812/72043/19272/93759/110829/16153/13982/11541/21929/20692/327826/14462/13132/13618/238328/15902/217166/19645/66214/18792/13039/16416/78943/18015/19090/211401/17869/22436/21416/12015/19733/15370/14645/12633/68833/11689/16401/74370/18128/69601/54485/56426/21814/18129/16159/404710/13601/13874/14595/140571/10…	73
GO:0071496	GO:0071496	cellular response to external stimulus	54/1938	301/28814	3.47025803133068e-11	7.62589202384917e-10	3.21325019968702e-10	26362/64143/11651/98660/20511/74137/77976/16784/93759/67579/11541/22411/234839/18024/17395/20181/14281/20787/66148/58809/56637/20788/14283/14102/58801/16210/21416/18810/21425/17691/18712/14645/19775/14718/11910/16403/240752/19264/16401/74370/18439/230784/20525/76574/108099/11828/13666/14456/70415/29810/74244/207728/69305/319481	54
GO:0007411	GO:0007411	axon guidance	49/1938	258/28814	3.48530442186425e-11	7.63170039421021e-10	3.21569761792532e-10	12561/17260/14009/13836/20355/16773/68802/107449/14462/13614/12934/20354/223435/13723/14026/18208/12978/11658/17181/14587/11820/107934/226251/13838/16782/20562/18186/18845/18187/93691/214968/93840/18128/16574/20351/13636/20348/13844/11787/74734/140571/22323/108655/13641/20352/19277/67784/20430/58235	49
GO:0010639	GO:0010639	negative regulation of organelle organization	62/1938	373/28814	3.58275551771167e-11	7.81726762428365e-10	3.29388833151319e-10	18519/19062/12048/11651/19016/15937/76709/17245/12343/260315/13982/20393/13860/17762/17152/68732/72400/18753/14569/26401/17420/108138/14026/20741/72113/18613/68964/223601/13548/70799/268970/50873/26425/65970/225115/50505/11545/27360/67578/22349/227753/24088/16905/242687/18706/12345/20779/27354/21916/208628/74919/54126/20947/11856/14183/14489/21951/30949/17120/14629/22003/68178	62
GO:0002262	GO:0002262	myeloid cell homeostasis	42/1938	201/28814	3.7771785484856e-11	8.15472968730943e-10	3.43608153828995e-10	26362/20375/11717/15368/20683/13423/12505/16535/226419/17311/22778/14462/17289/66154/15902/19645/20851/108156/15251/20655/19090/20044/105855/15526/16452/19255/15163/12053/18174/13819/14130/16331/15139/21814/26570/100561/18578/230257/21349/12125/83964/23871	42
GO:0045619	GO:0045619	regulation of lymphocyte differentiation	42/1938	201/28814	3.7771785484856e-11	8.15472968730943e-10	3.43608153828995e-10	328365/16197/21803/26362/17387/12505/15170/12522/16153/11486/22778/14462/15519/15902/20963/20851/11774/19090/105855/12394/14102/19255/65113/21417/12015/12053/16169/17131/12477/19264/11350/16331/16184/19419/16183/16159/74734/16168/14456/74131/16190/16768	42
GO:0046578	GO:0046578	regulation of Ras protein signal transduction	42/1938	201/28814	3.7771785484856e-11	8.15472968730943e-10	3.43608153828995e-10	110279/17925/216963/94176/19157/13860/72318/109689/17311/11303/21858/110596/71704/24064/59079/30955/19418/18015/212307/18596/12053/11352/78255/18186/16412/11350/26921/18128/69601/19419/18129/13844/20779/19414/234353/14766/94190/236920/11857/70497/319974/233046	42
GO:0097485	GO:0097485	neuron projection guidance	49/1938	259/28814	4.02213768154554e-11	8.65322138270968e-10	3.64612628253466e-10	12561/17260/14009/13836/20355/16773/68802/107449/14462/13614/12934/20354/223435/13723/14026/18208/12978/11658/17181/14587/11820/107934/226251/13838/16782/20562/18186/18845/18187/93691/214968/93840/18128/16574/20351/13636/20348/13844/11787/74734/140571/22323/108655/13641/20352/19277/67784/20430/58235	49
GO:0001503	GO:0001503	ossification	67/1938	421/28814	4.2486479541411e-11	9.10868671143908e-10	3.83804141245169e-10	21803/22402/80707/17260/17387/11651/15903/19016/20683/17261/13836/15184/19073/20855/67972/216963/22411/17395/14756/15902/20354/58185/15251/21834/26399/18015/56637/211401/12394/65960/12457/56233/50766/21416/17131/208727/228357/11689/21934/12768/29806/14588/80752/215653/18128/68713/11477/26427/18439/20750/21814/16905/14191/20481/13601/19712/17125/13666/17390/16974/14182/14183/233781/23845/20190/589…	67
GO:0060538	GO:0060538	skeletal muscle organ development	44/1938	218/28814	4.36889828109247e-11	9.33315563840599e-10	3.93262376716432e-10	21803/79221/17260/26556/17261/15184/18858/26443/14281/75805/65256/19645/353187/12227/18015/70417/17869/225115/21416/18810/54720/64082/15370/68050/11447/12823/12633/11910/208727/11435/286940/74182/18128/228785/19055/56758/20481/20482/16656/14605/108655/56449/20190/53376	44
GO:0050768	GO:0050768	negative regulation of neurogenesis	37/1938	163/28814	4.38368597350777e-11	9.33315563840599e-10	3.93262376716432e-10	21803/14025/15982/20355/21960/216190/19280/64383/15902/20354/217166/213084/18208/94091/18015/56637/83433/14102/239667/13392/73181/20562/18186/228357/214968/227292/11302/18128/20351/19055/20481/20348/13844/52822/19712/20352/12704	37
GO:0006820	GO:0006820	anion transport	75/1938	498/28814	4.43338213566493e-11	9.40641388991251e-10	3.96349190567794e-10	20527/12725/12491/56365/19156/20511/83429/117591/16535/241296/20499/20855/20503/50799/11540/246049/215335/382427/14816/114644/12298/13614/67283/12934/18753/20963/13723/11847/22334/50934/26399/18015/76408/17869/14815/105727/59033/224796/224674/19775/14767/108116/78830/66950/94280/21934/16412/19735/18173/54338/107723/18439/75750/69698/27405/26570/18669/20525/100561/212555/229709/12723/21366/20497/2…	75
GO:2000106	GO:2000106	regulation of leukocyte apoptotic process	30/1938	113/28814	4.83933525521363e-11	1.02324501117971e-09	4.3115509978626e-10	16197/26362/17260/12505/170770/60533/93759/20442/16153/17311/11486/17289/11847/15251/17869/20440/15163/227059/18761/18566/14130/20612/18439/16183/26570/13636/14456/14605/108655/12144	30
GO:0061448	GO:0061448	connective tissue development	53/1938	295/28814	4.97500690015049e-11	1.04832936495294e-09	4.41724657356548e-10	21803/22402/20340/17260/20375/19015/19016/17261/21812/72043/18984/93759/71371/20855/218772/63873/11749/13614/14756/15902/213053/19645/80913/15251/21834/16416/18596/19697/12394/70235/21417/13392/320910/12633/17131/18933/93691/18128/227731/16905/18706/81004/13038/13601/16194/17125/13666/67378/16974/14182/67800/58994/108153	53
GO:0016055	GO:0016055	Wnt signaling pathway	70/1938	451/28814	4.99473460410974e-11	1.04889426686305e-09	4.41962684746625e-10	21844/12550/14773/21803/22402/80707/22083/12505/72043/12763/271457/12614/233328/103583/21929/22411/27041/14783/14462/50523/13614/13132/13618/20729/18163/218581/68339/19042/20969/56637/17869/17191/66072/50873/21888/14682/27373/21416/11820/71461/73181/109901/107934/11352/228357/11350/29806/93840/18128/69601/24136/67916/24088/18647/56811/18033/70122/66743/81004/20779/53614/11426/78560/16974/19277/23…	70
GO:0046890	GO:0046890	regulation of lipid biosynthetic process	42/1938	203/28814	5.26535486880433e-11	1.10196355468548e-09	4.64323990041713e-10	16001/11651/14792/18984/93759/11541/12189/15378/52023/14245/13132/210992/14756/18753/217166/20787/218461/67630/14599/20655/56490/20788/12266/14815/20411/21416/19733/11307/17691/12334/13167/64384/100198/18033/76574/19712/26457/74244/67800/71974/58994/68801	42
GO:0034764	GO:0034764	positive regulation of transmembrane transport	48/1938	253/28814	5.72401320396887e-11	1.19389333030578e-09	5.03059572573607e-10	69179/12313/16337/11651/20511/16535/217154/12289/14081/215748/15979/18024/246049/75909/12298/13614/18753/93692/19739/14599/15980/104215/83433/83814/12266/20411/11838/223864/19733/53416/80906/22218/11689/16412/13167/11350/18439/18669/20544/13844/65973/74741/16150/17258/20312/245537/68465/20866	48
GO:0030595	GO:0030595	leukocyte chemotaxis	45/1938	228/28814	5.78453616401585e-11	1.20244091274289e-09	5.06661186769952e-10	16170/71660/20375/215999/20307/16414/17925/16172/17101/63873/20308/13614/13618/20963/238871/19141/20290/12978/105855/19252/27226/18810/11820/68050/53416/11689/12768/20343/19271/15139/20750/56792/16159/18578/18600/12986/56744/330122/14825/14456/20947/20312/19277/171095/83964	45
GO:0022612	GO:0022612	gland morphogenesis	36/1938	157/28814	5.8831418827879e-11	1.21473060418772e-09	5.11839578145765e-10	12550/21803/16001/20111/13836/15451/12505/72043/57764/104156/110829/13982/21929/327826/20181/18792/18208/14815/65960/12633/18186/18128/21923/18129/20348/20779/14595/17979/17390/17698/16974/16438/14182/14183/67784/17345	36
GO:2001235	GO:2001235	positive regulation of apoptotic signaling pathway	36/1938	157/28814	5.8831418827879e-11	1.21473060418772e-09	5.11839578145765e-10	80707/12122/21812/170770/93759/19165/14084/107449/237313/11540/18753/14694/18015/20655/17869/16452/14102/58801/19255/12015/73181/11910/19264/68428/20612/69601/22030/50754/20482/12125/13666/13032/54722/73699/13036/22038	36
GO:0048639	GO:0048639	positive regulation of developmental growth	44/1938	220/28814	5.98437336406236e-11	1.23149997689216e-09	5.18905530564534e-10	14025/22402/12561/16001/17260/16337/14465/11651/19015/12904/93759/83431/17762/22778/13614/20354/20851/18208/14599/56637/19090/83814/12266/14815/50873/18712/17131/18186/22349/54338/18128/21814/28146/52822/73094/11426/71955/74131/67378/56449/18479/14182/14183/20430	44
GO:0198738	GO:0198738	cell-cell signaling by wnt	70/1938	453/28814	6.11895770201842e-11	1.25499822468398e-09	5.28806765616539e-10	21844/12550/14773/21803/22402/80707/22083/12505/72043/12763/271457/12614/233328/103583/21929/22411/27041/14783/14462/50523/13614/13132/13618/20729/18163/218581/68339/19042/20969/56637/17869/17191/66072/50873/21888/14682/27373/21416/11820/71461/73181/109901/107934/11352/228357/11350/29806/93840/18128/69601/24136/67916/24088/18647/56811/18033/70122/66743/81004/20779/53614/11426/78560/16974/19277/23…	70
GO:0030308	GO:0030308	negative regulation of cell growth	42/1938	204/28814	6.20473845941883e-11	1.2683639780998e-09	5.34438567076362e-10	21803/14025/15982/19015/19016/11482/20355/170770/93759/21960/54394/22411/15378/19280/13132/20354/75766/19645/14694/213084/18208/239667/12053/74116/20562/18186/214968/19735/72674/11302/69601/19271/230784/20351/20348/72269/19063/108655/20352/18479/232334/68465	42
GO:0070665	GO:0070665	positive regulation of leukocyte proliferation	37/1938	165/28814	6.39160997933353e-11	1.30223762261057e-09	5.48711585189909e-10	17260/16160/50723/18106/60533/58205/17311/11486/21939/67245/20963/20851/56637/12978/105855/16452/12511/20440/12524/12053/547431/12504/227059/18761/19264/16184/16183/19260/13844/16159/12494/74614/18019/16168/74131/13641/12144	37
GO:0031668	GO:0031668	cellular response to extracellular stimulus	46/1938	237/28814	6.43206925082755e-11	1.30615584489577e-09	5.50362569560127e-10	26362/64143/20511/74137/77976/16784/93759/67579/11541/18024/17395/20181/14281/20787/66148/58809/20788/14283/14102/58801/16210/21416/18810/21425/17691/18712/14645/19775/11910/16403/240752/19264/16401/74370/18439/230784/20525/76574/108099/11828/13666/14456/70415/74244/69305/319481	46
GO:2001257	GO:2001257	regulation of cation channel activity	39/1938	181/28814	7.08419140094196e-11	1.43384966085513e-09	6.04167708466761e-10	69179/12313/17260/26556/58799/16535/217154/260297/15979/17395/12298/13614/238871/69635/19418/19739/50932/15980/83433/18189/83814/11838/72555/11820/72978/22218/57340/16412/13830/76742/16497/13844/18578/65973/16150/245537/19894/20866/69106	39
GO:0045913	GO:0045913	positive regulation of carbohydrate metabolic process	25/1938	82/28814	7.56171221460895e-11	1.52548246742586e-09	6.42778159951056e-10	18519/16337/11651/12491/18106/93759/15378/18799/14756/66129/15251/56490/17869/58801/19255/20411/21416/11820/19733/18439/18033/18441/20779/67800/18113	25
GO:0045621	GO:0045621	positive regulation of lymphocyte differentiation	31/1938	122/28814	7.84495226432489e-11	1.56942121987318e-09	6.61292217668344e-10	328365/16197/21803/26362/17387/12522/16153/11486/22778/14462/15519/20963/20851/11774/19090/105855/12394/12015/12053/16169/19264/16331/16184/19419/16183/16159/74734/16168/14456/74131/16190	31
GO:0051147	GO:0051147	regulation of muscle cell differentiation	35/1938	151/28814	7.85603341005917e-11	1.56942121987318e-09	6.61292217668344e-10	21803/22402/79221/17260/13433/17387/15184/17246/93759/234839/327826/13614/15902/75805/56637/70417/14815/21417/13831/18569/54720/74116/17691/208727/19735/18128/66993/13874/18019/56190/17125/79362/108655/18479/14183	35
GO:1900180	GO:1900180	regulation of protein localization to nucleus	35/1938	151/28814	7.85603341005917e-11	1.56942121987318e-09	6.61292217668344e-10	12550/21803/11651/12491/93759/83396/12189/14360/15378/12298/50523/72400/18753/18015/56637/16452/15163/11820/14645/11545/67459/93679/18761/54354/22218/230784/16905/13175/19260/20779/13666/70572/29810/19259/72169	35
GO:0045637	GO:0045637	regulation of myeloid cell differentiation	44/1938	222/28814	8.16027121381975e-11	1.62492390869362e-09	6.84678862191724e-10	21803/17260/20375/16160/22083/17311/17268/22778/18035/14281/15902/75766/19645/20851/15251/16416/18015/56637/21873/19090/12978/105855/17869/83433/12394/15526/14102/19255/65113/15163/12504/12768/16331/215653/50754/18129/72147/12986/74614/21349/108655/22177/23871/72828	44
GO:0010721	GO:0010721	negative regulation of cell development	42/1938	206/28814	8.58375444012554e-11	1.69825855530844e-09	7.15579190591613e-10	21803/14025/15982/20355/23790/21960/216190/19280/64383/13618/15902/20354/217166/213084/18208/94091/18015/56637/21873/83433/14102/239667/13392/73181/20562/18186/228357/214968/227292/11302/18128/50754/20351/19055/20481/20348/13844/52822/19712/20352/12704/12927	42
GO:0031334	GO:0031334	positive regulation of protein-containing complex assembly	42/1938	206/28814	8.58375444012554e-11	1.69825855530844e-09	7.15579190591613e-10	21803/66616/11853/58799/12491/12122/76709/170770/12124/216963/14084/260315/13982/234839/17762/11303/22778/15519/68732/20963/26401/18826/14026/14694/67089/56637/105855/30948/13196/14102/22218/59125/68566/108100/69601/20779/21349/12125/22323/17698/18479/207278	42
GO:0033627	GO:0033627	cell adhesion mediated by integrin	26/1938	89/28814	9.20051681861893e-11	1.8144480764411e-09	7.64536873288071e-10	16402/16414/13836/15170/16407/16398/234839/11486/20963/18792/16416/105855/107321/16419/320910/241226/16403/16412/16401/16410/67916/13636/11502/20947/16411/83964	26
GO:1903039	GO:1903039	positive regulation of leukocyte cell-cell adhesion	47/1938	248/28814	9.39977676467381e-11	1.84782193076799e-09	7.78599299525529e-10	328365/16197/21803/16160/16414/50723/18106/12505/12522/60533/58205/11486/22778/14462/15519/20963/20851/11774/105855/19697/223601/12394/16452/12511/12524/12015/12053/547431/12504/18761/11689/19264/16401/20344/16184/19419/16183/19260/16159/74734/16168/74131/13641/12144/16190/23871/20443	47
GO:0000302	GO:0000302	response to reactive oxygen species	40/1938	191/28814	1.01898326174821e-10	1.99218953574208e-09	8.39430115653082e-10	26362/22671/15368/11651/12491/19156/19272/93759/16153/21929/18024/14360/17395/13614/14281/18753/93692/14694/15251/20655/18596/19697/16210/11545/11758/18584/11350/12359/16649/56426/230784/12795/20779/66408/70415/17390/11502/108655/74244/58994	40
GO:0016051	GO:0016051	carbohydrate biosynthetic process	41/1938	199/28814	1.01989225379287e-10	1.99218953574208e-09	8.39430115653082e-10	18519/21803/19062/16337/15116/241230/11651/12491/18106/93759/27357/15378/18799/14783/56336/75805/217166/213053/15251/19255/14815/74185/20411/21416/19733/17691/14718/11910/12352/230784/18033/18441/58810/14595/20444/27999/67800/14583/58994/18113/20443	41
GO:0044772	GO:0044772	mitotic cell cycle phase transition	66/1938	420/28814	1.03450067560388e-10	2.01432995474388e-09	8.4875921519399e-10	21803/12313/11651/18008/12122/15937/15170/74268/26931/17246/13557/237459/23834/12189/54394/13860/216190/75604/12298/50523/50789/67153/72400/15902/17420/19645/66214/56696/68964/53892/16906/19090/17869/70799/50758/11820/57261/12013/18761/271697/16412/227292/18557/74370/59126/11477/18647/18669/19055/13684/68592/12795/404710/14726/66993/52206/27354/56190/208628/22591/93695/19651/12144/30949/17120/127…	66
GO:0006164	GO:0006164	purine nucleotide biosynthetic process	37/1938	168/28814	1.11079684924022e-10	2.15606719664829e-09	9.08481700042725e-10	66355/21803/12048/11515/11717/14081/50799/27369/11541/11565/64451/11486/27402/108156/104111/68087/17869/83433/50873/23972/14913/11545/110639/171567/23971/70025/18160/11637/68738/60525/19139/50790/11513/11674/110446/52815/18746	37
GO:0009314	GO:0009314	response to radiation	67/1938	431/28814	1.20630403646867e-10	2.33408450829929e-09	9.83491175710806e-10	21803/12290/12048/16160/11651/65964/19016/98660/20511/17688/83429/170770/17246/19272/93759/26407/12189/20393/109689/17395/12298/14462/50789/15902/18753/108138/218461/27015/15251/19739/18015/14599/19090/19697/17869/58801/50758/16210/50505/225028/73660/11820/73181/17691/14913/11545/11352/12021/19264/16412/75570/16177/12359/50754/26570/14050/12795/16159/17364/22591/18587/17390/20893/12144/245537/807…	67
GO:0045732	GO:0045732	positive regulation of protein catabolic process	44/1938	225/28814	1.28867386716166e-10	2.4856458635253e-09	1.04735315453528e-09	66616/11651/12398/15937/17246/19165/14084/21929/66313/64383/15519/13132/210992/14756/71816/14694/67269/108089/56637/83433/208650/83814/65113/50873/27373/11820/19733/22218/17131/69601/50754/27059/16792/12795/21938/75234/13032/11502/17698/74244/232334/14629/66894/56440	44
GO:0032271	GO:0032271	regulation of protein polymerization	42/1938	209/28814	1.38389189249498e-10	2.660964629538e-09	1.12122556947866e-09	66616/76709/216963/12343/260315/20393/13860/17762/15519/68732/18753/26401/76884/14026/22334/76820/20741/18613/105855/30948/223601/13548/268970/225115/15163/27360/11350/22349/108100/227753/24088/12345/100732/21916/54126/22323/18479/14489/207278/20430/72042/22003	42
GO:0006006	GO:0006006	glucose metabolic process	44/1938	226/28814	1.49744476498427e-10	2.87033571306798e-09	1.20944628829521e-09	18519/19062/17978/15277/16337/11651/12491/16535/93759/11541/15378/14783/14756/75805/213053/56421/64652/15251/17869/12894/58801/19255/14815/20411/50873/21416/12015/19733/17691/11910/12352/72674/100198/230784/28146/18706/20779/27999/67800/14583/30949/18113/18746/19883	44
GO:0002064	GO:0002064	epithelial cell development	45/1938	235/28814	1.64432892004404e-10	3.14209808851893e-09	1.32395623735484e-09	12550/21803/12822/13836/19156/18132/20855/13982/218772/229595/15378/327826/19280/19878/13618/218518/68339/238871/26401/22330/15251/18613/21873/223864/18810/12015/93742/286940/18128/18129/18669/68268/20779/19744/14595/21916/12819/75695/12075/16150/17698/74206/14183/207728/71602	45
GO:0045055	GO:0045055	regulated exocytosis	51/1938	287/28814	1.72100217680464e-10	3.27842922411113e-09	1.38140080217364e-09	67826/12048/20375/15368/14389/110279/20911/16414/14809/11542/20965/76787/271457/171580/109934/216963/19157/11541/78808/19340/11540/12298/68581/20963/19325/12291/56637/104015/105855/59033/17886/67474/20972/17916/18128/19419/20619/18439/14191/18441/13852/17957/19712/67166/75767/11745/22317/70497/16190/23821/11891	51
GO:0070374	GO:0070374	positive regulation of ERK1 and ERK2 cascade	44/1938	227/28814	1.7381897178331e-10	3.30095102895898e-09	1.39089060267152e-09	21803/12491/20307/12505/13982/109689/63873/20308/14538/24064/66129/20290/16416/18596/12978/83433/18189/12266/11820/12504/11352/12633/18186/18584/21934/19264/11350/12768/18128/19419/54635/24088/50754/18129/18441/19260/20779/384009/14456/93695/109648/20312/14183/73230	44
GO:1901215	GO:1901215	negative regulation of neuron death	48/1938	261/28814	1.75256801979628e-10	3.31801570024816e-09	1.39808098226987e-09	26362/12048/17260/15368/72183/18008/15191/19060/93759/67579/16153/13982/107449/11540/109689/14360/66270/19179/170719/108138/14694/19141/15251/12227/14599/56637/20655/57781/16443/16452/50873/20618/11820/73181/18186/212111/54338/26570/18706/19063/21938/19712/93695/109648/20312/16438/74244/14629	48
GO:0006641	GO:0006641	triglyceride metabolic process	29/1938	112/28814	1.9467288612708e-10	3.67430143662554e-09	1.54820574275428e-09	12491/16890/76483/68393/93759/14081/13982/14245/14756/30955/20787/21834/30805/12894/12266/64898/21416/19733/17691/13167/12359/81004/76574/51813/231510/26457/50790/67800/15450	29
GO:0007249	GO:0007249	I-kappaB kinase/NF-kappaB signaling	44/1938	229/28814	2.33466058696244e-10	4.39301730629355e-09	1.8510442703005e-09	14103/11651/12491/217069/93759/19696/13982/21929/14360/21939/67245/13614/18035/19878/13618/212085/217166/67154/19042/22031/57783/53859/19697/83433/30940/66878/50873/57261/12504/11352/93679/22033/11350/69601/22030/22029/24088/230233/74734/142980/17474/16150/20312/19883	44
GO:0045833	GO:0045833	negative regulation of lipid metabolic process	28/1938	106/28814	2.40517309130784e-10	4.51189939963938e-09	1.90113649675585e-09	11651/108083/93759/13982/12189/216190/52023/14245/210992/14756/30955/218461/20655/12683/17691/13167/69601/18718/18033/76574/51813/19712/18576/70461/26457/74244/67800/71974	28
GO:0002687	GO:0002687	positive regulation of leukocyte migration	35/1938	157/28814	2.46739475355895e-10	4.61455316676237e-09	1.94439074644559e-09	21803/71660/20375/215999/17387/11542/16398/63873/17311/17395/13614/19141/20290/16416/18613/12978/105855/83433/27226/11820/68050/53416/16401/12768/20343/20344/16177/19271/24088/18438/16159/14456/20947/20312/83964	35
GO:0048675	GO:0048675	axon extension	33/1938	142/28814	2.51256266967397e-10	4.68478730500119e-09	1.97398464287304e-09	12561/15982/20355/21960/83431/17762/19280/13614/15519/12934/20354/22330/213084/18208/56637/239667/20562/18186/18187/214968/16412/11350/11302/20351/13175/20348/52822/11426/20352/18479/245537/20430/319974	33
GO:0008064	GO:0008064	regulation of actin polymerization or depolymerization	36/1938	165/28814	2.60641365303266e-10	4.84509462450451e-09	2.04153182617886e-09	66616/22388/76709/12343/13860/56431/68732/18753/26401/76884/14026/76820/20741/18613/105855/30948/223601/268970/65970/225115/15163/27360/22349/108100/227753/24088/18706/12345/21916/22323/20947/14489/207278/20430/72042/22003	36
GO:0043409	GO:0043409	negative regulation of MAPK cascade	39/1938	189/28814	2.75555123041451e-10	5.10689961468086e-09	2.15184612571685e-09	19062/16001/11651/19016/15170/215748/109689/73914/19279/13132/24064/18753/13449/57783/18015/56637/83433/19255/19252/13838/11910/19264/19735/11350/240892/69601/19271/18439/19260/13636/13844/13537/19246/231252/114715/70686/319520/19259/12988	39
GO:0072001	GO:0072001	renal system development	57/1938	345/28814	2.78072054556278e-10	5.13807012517952e-09	2.16498014974589e-09	21803/17260/15903/19156/11764/12505/21812/72043/15184/18263/71371/83396/100503085/218772/22411/17395/14462/68927/13618/15902/11847/16416/216560/18015/18596/211401/17869/71461/13838/269152/56350/12633/241226/17131/18186/228357/93840/18128/15139/12359/20750/13809/18129/16194/71521/12125/17125/11601/12826/19277/14182/14183/67784/11746/13047/73230/71602	57
GO:0002699	GO:0002699	positive regulation of immune effector process	53/1938	309/28814	2.9103911225071e-10	5.36156783736113e-09	2.2591532728443e-09	21803/20375/16160/360013/15368/14389/12491/20911/16414/11542/18106/15170/93759/16153/11541/53331/209558/14129/216190/21939/619441/14462/20963/20851/58185/83433/223601/12266/12524/16992/19264/16177/16182/19271/22030/19419/24088/18439/16183/16792/14191/19260/13844/56792/16159/14825/74131/108655/17059/16190/16768/22177/54725	53
GO:0032984	GO:0032984	protein-containing complex disassembly	45/1938	239/28814	2.92143489771028e-10	5.365847440481e-09	2.26095652884852e-09	20405/16001/16337/93760/22388/18008/76709/16784/171580/12343/260315/226419/20393/13860/270058/63873/73914/75909/74747/68572/56431/68732/14026/20741/56637/104015/17869/65970/225115/67474/27360/22349/17281/208092/227753/56273/18706/12345/66993/65973/21916/17957/20947/14489/22003	45
GO:0008643	GO:0008643	carbohydrate transport	35/1938	158/28814	2.96658527768144e-10	5.43255928975414e-09	2.28906627159442e-09	20527/19062/15277/16337/11651/20511/117591/13982/18024/216190/14783/13614/18753/14599/104215/17869/12266/20411/110355/224674/22349/54338/70652/230784/20525/76574/11828/74741/17258/26457/72144/68465/58994/56857/64008	35
GO:0032675	GO:0032675	regulation of interleukin-6 production	36/1938	166/28814	3.11502365783181e-10	5.687460108795e-09	2.39647142565665e-09	16170/12491/18987/96875/16172/15170/16153/17164/11541/21929/109689/63873/73914/20963/56490/105855/57781/83433/224440/67581/110355/11820/226250/12334/16331/24088/18439/16792/19260/16194/13874/142980/14456/171095/22177/12988	36
GO:0090596	GO:0090596	sensory organ morphogenesis	54/1938	319/28814	3.27017716893547e-10	5.95307695871597e-09	2.50839189258426e-09	93760/14103/110279/20683/99683/13836/15257/15451/16535/12614/320398/109934/22295/218772/14051/327826/17268/22778/14462/13614/24064/67269/18208/15251/21834/216560/18015/20655/17869/17158/72747/21417/224796/73660/71461/241226/18933/93840/29815/69743/18129/20481/13844/76574/19712/231252/17364/16206/16974/17921/14182/14183/81896/58235	54
GO:0009152	GO:0009152	purine ribonucleotide biosynthetic process	34/1938	151/28814	3.33951405162305e-10	6.06136576980432e-09	2.55402052760366e-09	66355/21803/12048/11515/11717/14081/50799/27369/11565/64451/11486/27402/108156/104111/68087/17869/83433/50873/23972/11545/110639/171567/23971/70025/18160/11637/68738/60525/50790/11513/11674/110446/52815/18746	34
GO:2000116	GO:2000116	regulation of cysteine-type endopeptidase activity	45/1938	240/28814	3.36466165998893e-10	6.08904799820937e-09	2.56568472710611e-09	12550/20111/14103/11651/19016/12122/12505/18984/13033/170770/17246/93759/171580/11540/109689/14360/17395/17940/20963/76884/14694/69635/19141/67338/53313/17869/16452/14102/58801/22436/110355/12015/11820/18174/15370/12633/227753/16792/20779/65973/19712/12125/13666/14456/110651	45
GO:0043500	GO:0043500	muscle adaptation	31/1938	129/28814	3.57024146856215e-10	6.44213951790701e-09	2.71446357063392e-09	22402/17260/14465/19016/93759/13614/19878/65256/56637/14815/106393/67731/74116/11545/12633/208727/19735/381290/21952/18128/67092/227753/18438/16905/19055/20544/21938/17258/108655/18479/14489	31
GO:0015833	GO:0015833	peptide transport	54/1938	320/28814	3.68098351947864e-10	6.62254140214973e-09	2.79047781116525e-09	15216/12290/215999/19015/19016/110157/16535/93759/12289/72472/109689/63873/15378/11303/114644/13614/14756/217166/93692/20787/218461/15251/16443/18189/16452/12894/65221/76303/50873/21416/106347/12015/11307/14645/74150/108116/93691/11689/74370/11747/26570/19055/28146/100561/12494/57915/192185/19712/56325/54126/18576/50790/74244/58994	54
GO:0031349	GO:0031349	positive regulation of defense response	52/1938	302/28814	3.70467715040542e-10	6.64573717389054e-09	2.8002515947364e-09	22402/16170/17260/20375/16160/11542/16172/16398/11541/63873/14129/15519/18035/20963/30955/20787/20851/20290/57783/19090/83433/224440/16452/12266/246707/66878/18569/72512/11820/16992/18143/21934/227738/64685/19419/24088/56792/100561/16159/14825/13874/142980/13032/17390/14182/207728/17059/16768/22177/23871/22038/54725	52
GO:0010611	GO:0010611	regulation of cardiac muscle hypertrophy	23/1938	75/28814	3.77533415473122e-10	6.75279972501778e-09	2.84536353216126e-09	22402/17260/19016/93759/13614/19878/56637/14815/67731/74116/11545/19735/381290/18128/18438/16905/19055/20544/21938/17258/108655/18479/14489	23
GO:0032635	GO:0032635	interleukin-6 production	37/1938	175/28814	3.80885142223057e-10	6.77337075172967e-09	2.85403135167444e-09	16170/12491/18987/96875/16172/15170/19165/16153/17164/11541/21929/109689/63873/73914/20963/56490/105855/57781/83433/224440/67581/110355/11820/226250/12334/16331/24088/18439/16792/19260/16194/13874/142980/14456/171095/22177/12988	37
GO:0072522	GO:0072522	purine-containing compound biosynthetic process	37/1938	175/28814	3.80885142223057e-10	6.77337075172967e-09	2.85403135167444e-09	66355/21803/12048/11515/11717/14081/50799/27369/11541/11565/64451/11486/27402/108156/104111/68087/17869/83433/50873/23972/14913/11545/110639/171567/23971/70025/18160/11637/68738/60525/19139/50790/11513/11674/110446/52815/18746	37
GO:0071674	GO:0071674	mononuclear cell migration	38/1938	183/28814	3.84011881693433e-10	6.80929425953802e-09	2.86916810135273e-09	21803/71660/20375/11651/12540/20307/17925/20868/13860/63873/20308/14462/65256/19141/20290/16416/18613/246177/12978/57781/19252/27226/18810/11820/68050/53416/11689/16401/12768/19271/16159/18600/13601/14456/20312/17698/19277/54725	38
GO:0046634	GO:0046634	regulation of alpha-beta T cell activation	29/1938	115/28814	3.85395899515229e-10	6.81419818884254e-09	2.87123442379313e-09	15216/21803/16160/18106/12505/12522/60533/11540/11486/22778/14462/20963/11847/11774/105855/12394/208650/16452/65960/12053/18761/17131/19264/16183/19260/16159/74131/12144/16190	29
GO:0003015	GO:0003015	heart process	46/1938	250/28814	4.10371190285286e-10	7.23499694505835e-09	3.04854242700244e-09	12290/12313/14465/12540/98660/16535/12287/17246/93759/12289/20855/19165/26397/14360/11486/13614/13618/20787/238871/21834/26399/12291/20655/30948/16452/15200/110355/64082/13819/22218/17131/208727/19735/381290/21952/227753/18438/16183/20544/229877/18706/18578/20779/17258/74166/22003	46
GO:0030832	GO:0030832	regulation of actin filament length	36/1938	168/28814	4.42744192314135e-10	7.78344290088249e-09	3.27963592682621e-09	66616/22388/76709/12343/13860/56431/68732/18753/26401/76884/14026/76820/20741/18613/105855/30948/223601/268970/65970/225115/15163/27360/22349/108100/227753/24088/18706/12345/21916/22323/20947/14489/207278/20430/72042/22003	36
GO:0006836	GO:0006836	neurotransmitter transport	45/1938	242/28814	4.45031913917987e-10	7.80137141406659e-09	3.28719029533664e-09	67826/12048/17260/20911/14809/98660/20511/20965/76787/12287/271457/216963/19157/11541/78808/11540/13195/12298/16416/18015/56637/104015/18189/67847/50873/59033/20618/67474/13340/15370/269346/16412/20619/18439/18441/13852/19063/17957/21366/18479/243616/14412/19894/22317/23821	45
GO:0001894	GO:0001894	tissue homeostasis	50/1938	286/28814	4.66381987466122e-10	8.15241013886093e-09	3.43510417203666e-09	21803/12725/26556/17245/233328/22295/237313/19340/382406/52377/14538/17152/210992/20963/75766/19645/114304/16416/18015/20655/21873/18596/12978/225600/16889/12818/106347/13819/53416/269346/21934/16412/16410/16331/18128/18439/20750/12494/20779/76574/13038/11787/74131/67378/16974/20901/75782/72828/12988/13036	50
GO:0051962	GO:0051962	positive regulation of nervous system development	58/1938	359/28814	4.71910863310845e-10	8.20996308639534e-09	3.45935471473765e-09	21844/21803/14025/12561/22671/18011/19016/12904/104156/20393/83431/17762/66713/15902/20354/18755/108138/213084/18208/18222/15251/14599/76901/56637/104015/19697/30948/17869/18189/17158/24001/16992/13838/18186/18845/108100/18128/20732/24136/19262/24088/20351/13844/99633/20482/52822/21938/66993/19744/11426/140571/71955/20312/18479/245537/67784/20430/13047	58
GO:0002703	GO:0002703	regulation of leukocyte mediated immunity	52/1938	304/28814	4.72343073717528e-10	8.20996308639534e-09	3.45935471473765e-09	15216/16197/21803/20375/16160/15368/14389/110279/20911/16414/11542/15170/109934/11541/53331/14129/21939/619441/14462/20963/20851/58185/105855/83433/223601/12266/65113/12053/16992/17131/14130/19264/16177/16182/22030/19419/24088/18439/16183/14191/56792/100561/16159/21938/14825/142980/74131/17059/16190/16768/22177/54725	52
GO:0036473	GO:0036473	cell death in response to oxidative stress	27/1938	102/28814	4.75802569965703e-10	8.24679778309568e-09	3.47487540348562e-09	22671/19156/93759/16153/17762/18024/14360/93692/170719/14694/15251/20655/83433/16452/50873/11820/11545/18584/11350/56426/50754/26570/19712/11669/70415/108655/74244	27
GO:0036293	GO:0036293	response to decreased oxygen levels	45/1938	243/28814	5.11097012903279e-10	8.83365146178055e-09	3.72215240325481e-09	15369/14465/15368/11651/19015/19016/110157/12398/93759/11864/67579/18024/11486/74747/19223/64383/13614/19878/12177/66214/18792/15251/18015/17869/110213/12015/18174/13819/13838/12013/29806/18128/12359/20544/12795/12494/11828/19712/16439/17390/16438/18479/20190/112405/19883	45
GO:0051099	GO:0051099	positive regulation of binding	39/1938	193/28814	5.25659194092248e-10	9.05989081582522e-09	3.81748074612769e-09	21844/15216/21803/64143/12313/19016/15257/18979/16398/109689/17395/64383/14462/72400/19645/56637/17869/16452/223864/50873/21416/72512/11820/57261/13838/11545/11352/67459/11350/227737/269587/20481/100732/54126/13666/67784/16848/74585/12306	39
GO:0051924	GO:0051924	regulation of calcium ion transport	50/1938	287/28814	5.28466749024278e-10	9.0754887543966e-09	3.82405310239401e-09	21803/19062/16170/69179/12313/26556/11651/98660/15170/12287/217154/12289/20855/19165/67972/11540/14360/75909/12298/30955/238871/66109/16416/19739/12291/18596/30948/13367/223864/110213/19733/12504/22218/57340/13167/11350/12768/18439/18438/269587/20544/19260/18578/65973/20312/16438/74166/20866/72828/53376	50
GO:0071219	GO:0071219	cellular response to molecule of bacterial origin	53/1938	314/28814	5.29514133402955e-10	9.0754887543966e-09	3.82405310239401e-09	21803/26362/17260/20375/16160/22083/11651/19015/12491/110279/60533/58205/216963/26397/16153/70097/21929/11303/64383/18035/17079/217166/67154/17084/238871/57783/19697/83433/223601/16452/12511/18569/12524/56722/14130/11350/69601/17533/24088/18033/19260/56792/16159/18578/21938/56744/330122/14825/11502/20312/207728/22038/235527	53
GO:0035051	GO:0035051	cardiocyte differentiation	38/1938	185/28814	5.33494436388807e-10	9.11830907527869e-09	3.84209589715097e-09	21803/22402/17260/93760/14465/12540/93759/218772/327826/20181/13614/65256/56637/18596/14815/12818/18569/18810/64082/74116/17691/16412/19735/93840/18128/11477/228785/21814/16905/20544/56376/20348/19712/17258/108655/16974/18479/74244	38
GO:1904705	GO:1904705	regulation of vascular associated smooth muscle cell proliferation	21/1938	64/28814	5.36505916798278e-10	9.14437924116290e-09	3.85308083707292e-09	17260/13433/15368/19016/17261/14673/17246/16153/327826/17395/13614/78943/14674/16452/18569/110355/20779/15446/17390/18479/22003	21
GO:0051656	GO:0051656	establishment of organelle localization	65/1938	427/28814	5.53823115213904e-10	9.41346306052803e-09	3.96646214821705e-09	15368/14389/12540/20911/11542/59045/103583/11541/234686/16560/83431/234857/17762/20971/66713/52023/68581/24064/72400/12934/20963/56444/16897/94040/11774/16570/20969/67269/18208/15251/246177/104015/67581/68166/11777/50873/17886/17916/20562/93742/54160/16412/68428/16401/17281/13429/208092/16574/19419/20619/56426/56273/67898/228785/14191/76123/53378/17921/14183/20336/16190/17120/58994/71602/11891	65
GO:0008625	GO:0008625	extrinsic apoptotic signaling pathway via death domain receptors	24/1938	83/28814	6.08150734766265e-10	1.03084062562447e-08	4.34355592208007e-09	12048/20375/14103/15368/110157/19165/14084/12189/21929/19878/21933/69635/67338/18015/56637/14102/58801/12015/12633/11910/20684/69601/20482/29810	24
GO:1901136	GO:1901136	carbohydrate derivative catabolic process	33/1938	147/28814	6.56805572050122e-10	1.11002979317431e-08	4.67722784878294e-09	21803/17155/11717/14667/19156/12505/27029/15254/11486/27052/15212/18753/238871/64705/17308/13039/22436/83921/109901/93685/76952/110173/70025/74245/22262/72269/56045/107569/192193/232449/67528/207728/110446	33
GO:0010906	GO:0010906	regulation of glucose metabolic process	31/1938	132/28814	6.58476961658743e-10	1.11002979317431e-08	4.67722784878294e-09	18519/19062/17978/16337/11651/12491/93759/11541/15378/14783/14756/75805/15251/58801/19255/14815/20411/50873/21416/12015/19733/17691/72674/230784/20779/27999/67800/14583/30949/18113/19883	31
GO:0015711	GO:0015711	organic anion transport	57/1938	353/28814	6.78711393983328e-10	1.14101399103263e-08	4.80778304107258e-09	20527/12491/19156/20511/83429/117591/241296/20503/50799/11540/246049/215335/14816/114644/12298/13614/67283/12934/18753/20963/13723/11847/50934/26399/18015/76408/17869/14815/105727/59033/108116/78830/94280/21934/16412/19735/18173/54338/18439/75750/69698/27405/26570/20525/100561/212555/21366/26357/18479/26457/243616/50790/56018/14412/53896/56857/64008	57
GO:0055001	GO:0055001	muscle cell development	43/1938	228/28814	6.82977247647081e-10	1.14505694952929e-08	4.82481847398468e-09	22402/79221/17260/26556/22388/15184/68802/93759/109711/18858/12298/13614/68927/65256/56637/70417/18596/30948/14815/12818/18810/54720/64082/74116/73181/12633/208727/16412/19735/18128/16905/19055/56376/20481/12345/21916/18019/17258/108655/18479/74244/20190/22003	43
GO:0042129	GO:0042129	regulation of T cell proliferation	38/1938	187/28814	7.3706821851901e-10	1.23238607297486e-08	5.19278896513822e-09	21803/16160/50723/18106/12505/15170/60533/58205/20971/67245/20963/20851/11847/105855/208650/16452/65113/65960/12511/94185/12524/547431/12504/18761/12477/19264/16184/16183/16792/19260/16159/21938/16168/74131/93695/13641/12144/17120	38
GO:0045229	GO:0045229	external encapsulating structure organization	53/1938	317/28814	7.52427508856126e-10	1.25465757777554e-08	5.28663230441489e-09	21803/15116/17387/12822/15451/21812/72043/57764/21960/18858/269120/229595/17395/19645/18826/66214/50527/16416/18015/67896/12818/11820/226519/11352/12823/12633/241226/16412/11350/56348/18128/20732/26427/12841/14726/21938/14595/53614/21818/12819/11787/17390/12826/12827/14453/58994/11804/23871/108153/207596/78892/12306/71602	53
GO:0090288	GO:0090288	negative regulation of cellular response to growth factor stimulus	27/1938	104/28814	7.63575971098851e-10	1.26980620274898e-08	5.35046263674671e-09	16160/19016/56213/72043/71753/66313/14462/24064/19042/65960/22436/50766/21416/12633/17131/11350/381290/18128/69601/26427/78558/20481/20482/16159/19246/78560/73230	27
GO:0031667	GO:0031667	response to nutrient levels	59/1938	373/28814	7.75067170089753e-10	1.28544158963942e-08	5.41634399186002e-09	15216/64143/16337/11651/19016/74137/77976/16784/93759/67579/63873/17762/18024/216190/11486/64383/20181/20787/66148/58809/14599/20655/20788/72238/14102/58801/16210/224796/21416/18810/21425/17691/18712/14645/19775/319229/65969/11910/240752/74370/67092/227731/20750/230784/20525/81004/76574/73094/108099/11828/13666/14456/70415/109648/67378/16974/74244/69305/319481	59
GO:0016032	GO:0016032	viral process	57/1938	355/28814	8.43682518483856e-10	1.39547810113741e-08	5.87999446243842e-09	19062/26362/16337/12540/20307/20683/71740/15451/217069/271457/12455/16647/20568/19878/13030/26401/13039/58185/16416/94091/12978/30960/18145/107373/50873/12265/16004/110355/12015/17069/57261/12504/68184/93679/16865/18186/16410/20684/20612/227738/77040/208092/18128/68713/20732/227753/13830/27354/19712/12125/14456/71955/67166/80750/74244/22038/58235	57
GO:0043010	GO:0043010	camera-type eye development	59/1938	374/28814	8.61019026684876e-10	1.42033513972977e-08	5.98473222160251e-09	21803/93760/11482/20683/13836/15257/21812/83429/17245/320244/218772/327826/17268/22778/268451/14462/17289/20181/210992/24064/26401/67269/15251/21834/216560/18015/18596/225600/12266/224273/17158/65960/21417/13392/73660/18186/54485/24136/227731/29815/69743/18129/20481/12960/13844/20482/76574/66993/71521/21916/12075/114715/17364/18587/12826/16974/14183/81896/58235	59
GO:1900407	GO:1900407	regulation of cellular response to oxidative stress	25/1938	91/28814	8.8663676661815e-10	1.45868342914478e-08	6.14631679195188e-09	12491/19156/93759/16153/71361/18024/14360/93692/170719/14694/15251/20655/83433/50873/11820/11545/18584/11689/11350/50754/26570/19712/70415/108655/74244	25
GO:0014743	GO:0014743	regulation of muscle hypertrophy	23/1938	78/28814	8.99483286913789e-10	1.47587217716814e-08	6.21874339836817e-09	22402/17260/19016/93759/13614/19878/56637/14815/67731/74116/11545/19735/381290/18128/18438/16905/19055/20544/21938/17258/108655/18479/14489	23
GO:0032946	GO:0032946	positive regulation of mononuclear cell proliferation	33/1938	149/28814	9.51353386475837e-10	1.55682909228346e-08	6.55986391626536e-09	17260/16160/50723/18106/60533/58205/11486/21939/67245/20963/20851/105855/16452/12511/20440/12524/12053/547431/12504/227059/18761/19264/16184/16183/19260/13844/16159/12494/18019/16168/74131/13641/12144	33
GO:0002285	GO:0002285	lymphocyte activation involved in immune response	42/1938	222/28814	9.72347512191665e-10	1.58696399005711e-08	6.68684049288865e-09	21803/20375/16160/50723/17688/18106/20442/19165/16153/21929/11486/21939/619441/14462/17079/23882/108138/18826/105855/65113/12053/93685/17131/54519/19264/11350/18173/16182/16183/18129/20351/100561/16194/27354/75974/17474/20947/108655/16190/16848/19883/11891	42
GO:0030042	GO:0030042	actin filament depolymerization	20/1938	60/28814	1.00471696534073e-09	1.63545594913797e-08	6.89116648742475e-09	22388/76709/171580/12343/13860/56431/68732/14026/20741/65970/225115/27360/22349/227753/18706/12345/21916/20947/14489/22003	20
GO:0034976	GO:0034976	response to endoplasmic reticulum stress	46/1938	257/28814	1.04419308674847e-09	1.69522956801144e-08	7.14302894781695e-09	12048/17155/22213/12122/217069/14792/80517/170770/93759/14950/14084/56709/18858/18024/52377/66795/19418/50527/67089/78943/53313/56637/58801/19255/30940/110213/50873/11820/63913/11910/226641/14130/11689/11350/69601/66861/26427/230784/28146/76299/19246/12125/13666/16438/192193/69187	46
GO:0060562	GO:0060562	epithelial tube morphogenesis	61/1938	395/28814	1.05474790507081e-09	1.70785891050018e-08	7.19624401714514e-09	21803/17260/93760/17387/269593/11482/99683/13836/12505/15184/12614/18132/76779/104156/13982/100503085/20971/14462/13614/19878/24064/65256/108156/18208/15251/14674/211401/17869/14815/225164/71461/73181/13838/269152/11352/24069/18186/11350/93840/18128/20732/54485/24136/11477/21923/18129/20481/20779/14595/17979/22323/108655/12826/16974/16411/18479/14183/81896/67784/19303/13036	61
GO:0034504	GO:0034504	protein localization to nucleus	53/1938	320/28814	1.06313768993959e-09	1.70981108255875e-08	7.20446970043232e-09	12550/21803/11651/12491/15191/227720/17246/93759/13557/83396/12189/216190/14360/16647/15378/12298/50523/18035/218210/72400/18753/20963/18015/56637/16452/15163/110355/18969/11820/14645/11545/67459/93679/18761/54354/22218/53325/12021/20684/18128/209361/16649/230784/16905/13175/19055/19260/20779/13666/70572/29810/19259/72169	53
GO:0008286	GO:0008286	insulin receptor signaling pathway	30/1938	127/28814	1.06429001238421e-09	1.70981108255875e-08	7.20446970043232e-09	19062/71660/16001/16337/11651/108083/93759/83431/14783/14756/18753/213053/20787/56637/104215/19697/19255/20411/18761/72674/19271/19262/18718/29815/20779/18710/19246/74741/18479/12927	30
GO:0051101	GO:0051101	regulation of DNA binding	30/1938	127/28814	1.06429001238421e-09	1.70981108255875e-08	7.20446970043232e-09	21803/12313/15368/19016/15257/93759/16398/17395/64383/14462/72400/15902/19645/18193/17869/16452/50873/50505/57261/11545/22218/18005/227737/20684/50754/20481/66743/19712/21951/22751	30
GO:0006898	GO:0006898	receptor-mediated endocytosis	47/1938	266/28814	1.07194245640498e-09	1.71762029538017e-08	7.23737464398428e-09	15216/66616/16337/12491/16414/271457/19707/109689/14129/64383/13132/20963/13039/18222/16416/104015/16443/72238/12266/11838/110355/11820/65969/93742/20288/14130/16412/16401/16410/13429/20612/68566/17533/19063/12331/73094/53378/12492/17957/94190/16974/245537/207278/12527/19259/56440/12306	47
GO:0003007	GO:0003007	heart morphogenesis	49/1938	284/28814	1.10029899359718e-09	1.75847784613077e-08	7.40953225216641e-09	328365/21803/17260/16337/239719/14465/12540/11482/99683/21812/17246/76779/218772/22411/14462/20181/13614/68927/15902/65256/15251/225164/18569/17069/18712/24069/17131/18186/18187/93840/21952/18128/54485/11477/228785/21814/228788/18129/13636/20348/20602/66993/71521/16974/14183/67784/20190/112405/22003	49
GO:0006644	GO:0006644	phospholipid metabolic process	58/1938	367/28814	1.11365581616627e-09	1.77521353286814e-08	7.48004983697168e-09	19062/14465/19015/18979/14792/108083/74451/17101/327942/78928/18799/15212/14245/210992/14137/14756/18753/30955/81535/668212/67630/104015/18719/18596/12978/114663/230779/30960/20975/110197/76303/68262/27226/271424/320951/16329/12334/11758/240752/13167/212111/16331/74182/18718/67916/100340/18706/76574/18720/18710/231510/66857/26457/68616/58994/22038/15450/76192	58
GO:0001822	GO:0001822	kidney development	54/1938	330/28814	1.16176290655918e-09	1.84711296228905e-08	7.78300568164084e-09	21803/17260/15903/11764/12505/21812/72043/18263/71371/83396/100503085/218772/22411/17395/14462/68927/13618/15902/11847/16416/216560/18015/18596/211401/17869/71461/13838/269152/56350/12633/241226/17131/18186/228357/93840/18128/15139/12359/20750/13809/18129/16194/71521/12125/17125/11601/19277/14182/14183/67784/11746/13047/73230/71602	54
GO:0060348	GO:0060348	bone development	46/1938	258/28814	1.18914391145777e-09	1.88577383690712e-08	7.94590736277938e-09	22402/20340/17260/17387/17261/72043/15170/18984/14247/20855/233328/218772/63873/11749/20692/17268/20354/26399/68964/21873/70235/19733/23972/29809/19264/80752/18718/54635/50754/18129/242687/20481/20779/13601/21349/76775/17125/108655/16974/14183/233781/22177/20190/58994/108153/54725	46
GO:0051480	GO:0051480	regulation of cytosolic calcium ion concentration	61/1938	397/28814	1.28963788322504e-09	2.03988223534284e-08	8.59525938677653e-09	21803/12290/12313/14103/12491/98660/15170/170770/12287/12289/67972/13982/22295/63873/14360/14816/18799/13614/13618/30955/238871/50527/20290/16416/14674/12291/16452/13367/110213/12504/11352/14718/57340/19264/13167/11350/12768/16410/381290/18439/18438/16183/18441/12494/330122/14825/65973/231252/320707/17364/16439/20947/20312/16974/16438/74166/74585/20190/58994/72828/75717	61
GO:0048640	GO:0048640	negative regulation of developmental growth	30/1938	128/28814	1.30139866455463e-09	2.05320666230889e-08	8.65140326801096e-09	14025/15982/20355/14955/211652/21960/19280/17268/20354/213084/19141/18208/56637/239667/21416/74116/20562/18186/214968/19735/11302/20351/20348/231507/52357/67378/108655/20352/18479/232334	30
GO:0048041	GO:0048041	focal adhesion assembly	24/1938	86/28814	1.35180341593656e-09	2.12727529878712e-08	8.96349929587224e-09	17387/110279/11482/23790/19272/110829/16398/109711/20971/22330/216560/20411/18186/11350/16410/26921/19271/19262/20779/18720/11426/11856/29875/19303	24
GO:0051648	GO:0051648	vesicle localization	38/1938	191/28814	1.38442649925477e-09	2.16752576333706e-08	9.13309888218698e-09	12048/20965/59045/103583/16560/83431/110012/20971/68581/12934/30955/11774/20969/246177/104015/18189/67581/11777/50873/21416/17916/68428/16401/17281/13429/16574/19419/67898/228785/56041/53378/17921/245537/14183/20336/58994/71602/11891	38
GO:0098739	GO:0098739	import across plasma membrane	38/1938	191/28814	1.38442649925477e-09	2.16752576333706e-08	9.13309888218698e-09	15216/12290/11651/12491/98660/20511/16535/241296/12287/20499/12289/14081/63873/246049/215335/14360/14816/18753/213053/11847/30805/50934/65221/18174/227059/16412/19735/107723/66383/26570/20544/20525/100561/21366/331004/20497/26457/14412	38
GO:1990874	GO:1990874	vascular associated smooth muscle cell proliferation	21/1938	67/28814	1.39195269878635e-09	2.17377790752092e-08	9.15944295247338e-09	17260/13433/15368/19016/17261/14673/17246/16153/327826/17395/13614/78943/14674/16452/18569/110355/20779/15446/17390/18479/22003	21
GO:1904019	GO:1904019	epithelial cell apoptotic process	29/1938	121/28814	1.39888201012146e-09	2.17906860969047e-08	9.18173588522093e-09	12048/16001/14103/15368/16450/12822/15257/12122/16153/21929/242705/18024/21939/14462/30955/19645/66214/56637/16452/14102/18569/12015/11352/12633/11350/16401/227753/14456/70584	29
GO:1904645	GO:1904645	response to amyloid-beta	16/1938	39/28814	1.4088440001499e-09	2.18904473053594e-08	9.22377132474536e-09	16001/12491/72183/12287/93759/14360/17395/19141/56637/83433/11820/13838/11545/14130/16401/17390	16
GO:1905952	GO:1905952	regulation of lipid localization	35/1938	167/28814	1.44154708837762e-09	2.23421643193639e-08	9.41410706263839e-09	14103/11651/19015/12491/19016/14792/14081/217265/13614/13132/18035/18753/20963/108138/16416/26399/20788/83433/12394/13660/12683/19255/12266/106326/11307/107508/20288/21934/13167/16410/18439/20750/11520/50790/12306	35
GO:1902882	GO:1902882	regulation of response to oxidative stress	26/1938	100/28814	1.51282032164242e-09	2.33530209828683e-08	9.84004220120346e-09	12491/19156/93759/16153/71361/18024/14360/93692/170719/14694/15251/20655/83433/50873/11820/11545/18584/11689/11350/50754/26570/230784/19712/70415/108655/74244	26
GO:0003300	GO:0003300	cardiac muscle hypertrophy	27/1938	107/28814	1.51435972243856e-09	2.33530209828683e-08	9.84004220120346e-09	22402/17260/14465/19016/93759/13614/19878/56637/14815/12818/67731/74116/11545/19735/381290/18128/18438/16905/19055/20544/229877/56376/21938/17258/108655/18479/14489	27
GO:1990778	GO:1990778	protein localization to cell periphery	58/1938	370/28814	1.52370151331176e-09	2.34383385285182e-08	9.87599165075493e-09	12550/21803/19062/67826/12048/17387/11651/56149/13836/17274/217154/216963/53331/13822/19340/13132/23880/19878/19325/14694/668212/217893/18222/56637/104215/83433/18189/13660/20411/13823/13731/26425/98878/72978/56350/53330/16412/22349/224624/381290/20619/76742/269587/56224/18441/13844/76123/18720/11426/75695/14456/74741/16150/67378/16974/11461/12988/12306	58
GO:0016050	GO:0016050	vesicle organization	49/1938	287/28814	1.58425279344643e-09	2.42993412869843e-08	1.02387842626776e-08	67826/12725/360013/14103/99683/14809/17274/11767/23790/19073/108083/271457/19345/17101/53331/20971/11303/68581/11774/20969/56494/11736/104015/30960/76303/50873/53611/67474/11307/19725/15463/53330/13429/208092/24136/18718/68365/20619/18439/67898/13852/56041/53378/74741/19332/67166/17921/22317/11891	49
GO:0001889	GO:0001889	liver development	30/1938	129/28814	1.58757276082686e-09	2.42993412869843e-08	1.02387842626776e-08	22371/239719/20111/14465/15368/20683/15451/72043/110829/21929/15378/11486/68927/20851/18792/18015/19697/12394/17158/16004/12633/18128/21814/18129/18706/16438/74244/17345/18746/54725	30
GO:0048562	GO:0048562	embryonic organ morphogenesis	54/1938	333/28814	1.62102239359563e-09	2.47497538158658e-08	1.04285703419774e-08	17260/93760/17387/110279/20683/99683/13836/15257/15451/21812/16535/12614/320398/109934/76779/22295/218772/22411/14051/327826/14462/13614/24064/15902/65256/18208/15251/216560/20655/17869/72747/21417/225164/224796/21416/13392/71461/24069/241226/18933/93840/18128/11477/18129/13636/13844/19712/231252/16206/16974/17921/14182/14183/81896	54
GO:0006865	GO:0006865	amino acid transport	34/1938	160/28814	1.68468527894214e-09	2.55947370897061e-08	1.07846129747485e-08	20540/20511/83429/241296/50799/11540/246049/215335/14816/114644/12298/74338/12934/18753/11847/30805/50934/18015/17869/14815/105727/78830/94280/16412/19735/18173/18439/26570/100561/212555/21366/18479/14412/53896	34
GO:2000377	GO:2000377	regulation of reactive oxygen species metabolic process	34/1938	160/28814	1.68468527894214e-09	2.55947370897061e-08	1.07846129747485e-08	21803/12725/15277/16337/11651/12491/110279/16414/15937/83429/93759/12189/17762/18024/14360/64383/18753/20963/11847/18792/15251/20655/18596/50873/22436/11820/18115/12633/208727/11689/14825/11669/22177/11891	34
GO:0002831	GO:0002831	regulation of response to biotic stimulus	58/1938	371/28814	1.6898446586331e-09	2.5609887154112e-08	1.07909966145018e-08	12313/20375/16160/14465/19016/56213/60533/70097/12539/21929/18024/216190/73914/64383/15519/17079/20963/20787/17084/20851/74136/11847/69635/80913/22031/19090/83433/19255/12266/246707/66878/72512/17916/12258/12768/227738/64685/19419/24088/100340/14191/19260/100561/16159/56045/14825/13874/16168/54722/17390/20312/108655/80750/17059/16768/22177/22038/54725	58
GO:0030198	GO:0030198	extracellular matrix organization	52/1938	315/28814	1.714067725755e-09	2.59131663797801e-08	1.09187865214912e-08	21803/15116/17387/12822/15451/21812/72043/57764/21960/18858/269120/229595/17395/19645/18826/66214/50527/16416/18015/67896/12818/11820/226519/11352/12823/12633/241226/16412/11350/56348/18128/20732/26427/12841/14726/21938/14595/53614/12819/11787/17390/12826/12827/14453/58994/11804/23871/108153/207596/78892/12306/71602	52
GO:1902893	GO:1902893	regulation of miRNA transcription	24/1938	87/28814	1.74833758020842e-09	2.63664733603491e-08	1.11097922086e-08	21803/20375/239719/14465/19015/19016/21812/16153/14462/14281/20787/15251/20788/14283/19697/17869/14815/11820/73181/208727/18033/19712/17125/23871	24
GO:0032231	GO:0032231	regulation of actin filament bundle assembly	28/1938	115/28814	1.82320511935832e-09	2.74283156464835e-08	1.15572106781097e-08	19062/11853/12540/21812/234686/22411/20971/19878/68732/26401/66214/14026/211401/268970/223864/50873/18761/18186/11350/22349/242687/20947/20312/11856/18479/19303/22003/68178	28
GO:0030834	GO:0030834	regulation of actin filament depolymerization	19/1938	56/28814	1.86795419690776e-09	2.80329809111547e-08	1.18119927778789e-08	22388/76709/12343/13860/56431/68732/14026/20741/65970/225115/27360/22349/227753/18706/12345/21916/20947/14489/22003	19
GO:0032233	GO:0032233	positive regulation of actin filament bundle assembly	21/1938	68/28814	1.88664953256623e-09	2.82446583306084e-08	1.19011852957117e-08	11853/12540/21812/234686/22411/20971/19878/68732/66214/14026/211401/223864/18761/18186/11350/22349/20947/20312/18479/19303/22003	21
GO:0043062	GO:0043062	extracellular structure organization	52/1938	316/28814	1.91977708897389e-09	2.86708457001368e-08	1.20807638480907e-08	21803/15116/17387/12822/15451/21812/72043/57764/21960/18858/269120/229595/17395/19645/18826/66214/50527/16416/18015/67896/12818/11820/226519/11352/12823/12633/241226/16412/11350/56348/18128/20732/26427/12841/14726/21938/14595/53614/12819/11787/17390/12826/12827/14453/58994/11804/23871/108153/207596/78892/12306/71602	52
GO:0045834	GO:0045834	positive regulation of lipid metabolic process	37/1938	185/28814	1.9492659856293e-09	2.89706125835196e-08	1.22070737925374e-08	21803/22325/16001/11651/19015/12491/12540/19016/18984/11541/15378/13132/14756/18753/217166/20787/14599/56490/20788/18596/12894/20411/21416/11820/19733/11307/319229/12334/13167/64384/14191/20779/76574/26457/67800/58994/68801	37
GO:0050770	GO:0050770	regulation of axonogenesis	37/1938	185/28814	1.9492659856293e-09	2.89706125835196e-08	1.22070737925374e-08	21844/14025/12561/15982/12904/20355/21960/83431/17762/19280/20354/213084/18208/56637/24001/239667/13838/20562/18186/18845/228357/214968/11302/24136/20351/13636/20348/13844/20482/52822/11426/140571/71955/20352/18479/67784/20430	37
GO:0043281	GO:0043281	regulation of cysteine-type endopeptidase activity involved in apoptotic process	40/1938	210/28814	1.96766171676596e-09	2.91735482970144e-08	1.22925829001765e-08	12550/20111/14103/11651/19016/12122/12505/18984/13033/170770/17246/93759/171580/11540/109689/17395/17940/20963/14694/69635/67338/53313/17869/16452/14102/58801/22436/12015/11820/18174/15370/12633/227753/16792/20779/19712/12125/13666/14456/110651	40
GO:0046942	GO:0046942	carboxylic acid transport	49/1938	289/28814	2.01286564334197e-09	2.97720247679883e-08	1.25447572863139e-08	12491/19156/20511/83429/241296/20503/50799/11540/246049/215335/14816/114644/12298/13614/12934/18753/20963/13723/11847/50934/26399/18015/76408/17869/14815/105727/108116/78830/94280/21934/16412/19735/18173/54338/18439/75750/26570/100561/212555/21366/26357/18479/26457/243616/50790/56018/14412/53896/64008	49
GO:0001654	GO:0001654	eye development	63/1938	421/28814	2.03002230777716e-09	2.99537823974889e-08	1.26213427844381e-08	21803/93760/14103/71997/11482/20683/13836/15257/21812/83429/17245/320244/218772/327826/17268/22778/268451/14462/17289/20181/210992/24064/26401/67269/15251/21834/216560/18015/18596/225600/12266/224273/17158/65960/21417/13392/73660/18186/226641/54485/24136/227731/29815/69743/18129/20481/12960/13844/20482/76574/66993/71521/21916/12075/114715/17364/18587/12826/16974/74206/14183/81896/58235	63
GO:0002819	GO:0002819	regulation of adaptive immune response	43/1938	236/28814	2.0631970509749e-09	3.0370458025475e-08	1.27969134639919e-08	15216/16197/21803/17260/16160/12505/15170/60533/93759/21929/53331/14129/11486/21939/619441/14462/58185/105855/83433/223601/12266/65113/67742/12053/16992/12504/18761/17131/14130/19264/18173/16177/16182/22030/18439/16183/13844/100561/16159/21938/74131/11513/16190	43
GO:0042542	GO:0042542	response to hydrogen peroxide	29/1938	123/28814	2.10484795191982e-09	3.07966478694681e-08	1.29764930590127e-08	26362/22671/15368/19156/93759/16153/21929/18024/14360/13614/18753/93692/14694/20655/18596/19697/16210/18584/11350/12359/16649/56426/20779/66408/70415/17390/11502/108655/58994	29
GO:0002761	GO:0002761	regulation of myeloid leukocyte differentiation	31/1938	138/28814	2.10716540761353e-09	3.07966478694681e-08	1.29764930590127e-08	21803/16160/17311/22778/14281/15902/75766/19645/16416/18015/56637/21873/12978/17869/83433/12394/19255/65113/15163/12504/12768/16331/215653/50754/18129/72147/74614/21349/108655/22177/72828	31
GO:0032609	GO:0032609	interferon-gamma production	31/1938	138/28814	2.10716540761353e-09	3.07966478694681e-08	1.29764930590127e-08	26362/16160/18106/60533/58205/16153/14462/23882/238871/16428/223601/12394/16452/11820/16992/11352/11350/18173/16177/16182/19419/16183/16792/12481/19260/16159/18578/75234/142980/14456/74131	31
GO:0072593	GO:0072593	reactive oxygen species metabolic process	44/1938	245/28814	2.14539660937449e-09	3.12811026954532e-08	1.31806232199785e-08	21803/12725/15277/16337/11651/12491/110279/16414/15937/83429/93759/12189/13058/17762/18024/50493/14360/74747/64383/13614/18753/20963/11847/18792/15251/20655/18596/58801/50873/22436/11820/17970/18115/12633/11758/208727/11689/12359/18439/230784/14825/11669/22177/11891	44
GO:0006066	GO:0006066	alcohol metabolic process	55/1938	345/28814	2.16211734417336e-09	3.14503735666635e-08	1.32519472905288e-08	19062/16890/76483/18979/18106/14792/18984/109754/68393/18858/217265/18799/11303/67963/13132/13618/14137/20787/81535/70059/21834/18559/20655/104015/20788/114663/20975/18145/65970/271424/11820/11307/16329/14718/65969/20652/212111/104086/15112/12359/67916/100198/18033/57357/18441/58810/71883/19712/29807/14182/67800/68616/11804/56857/15450	55
GO:0071706	GO:0071706	tumor necrosis factor superfamily cytokine production	38/1938	194/28814	2.19122470487904e-09	3.17985981347188e-08	1.33986753925449e-08	26362/16160/12491/15170/60533/93759/19165/16153/17164/21929/15979/73914/20963/11847/56490/83433/224440/16452/67581/12683/11820/73181/19264/19271/19419/24088/12481/19260/13844/21941/142980/26888/14456/74131/93695/20312/108655/22177	38
GO:0099003	GO:0099003	vesicle-mediated transport in synapse	45/1938	254/28814	2.20746488826437e-09	3.19588975470368e-08	1.34662192440746e-08	20405/67826/12048/12725/14809/17274/20965/76787/271457/216963/19157/11541/78808/11540/13195/64383/12298/108800/11774/18222/16416/56637/104015/30948/16443/18189/11838/20975/59033/20618/67474/53330/13429/68566/20619/18439/18441/13852/17957/94190/245537/20430/22317/11461/23821	45
GO:1901216	GO:1901216	positive regulation of neuron death	30/1938	131/28814	2.34623430496735e-09	3.38882152076622e-08	1.4279157630676e-08	26403/14103/12540/14809/170770/17762/14360/74747/14281/18015/56637/14102/58801/14815/12015/11820/17970/11545/12334/208727/14130/11350/50754/19712/12125/16150/19259/22177/112405/23821	30
GO:0010717	GO:0010717	regulation of epithelial to mesenchymal transition	25/1938	95/28814	2.36773267975262e-09	3.41186397623369e-08	1.43762494520663e-08	21844/21803/15451/21812/80294/14462/14538/13132/24064/66214/52662/66072/21416/13838/17131/72674/18128/69601/11477/21814/13636/14726/53378/384009/114715	25
GO:0043502	GO:0043502	regulation of muscle adaptation	26/1938	102/28814	2.39760459068977e-09	3.44683669311078e-08	1.45236106907745e-08	22402/17260/19016/93759/13614/19878/56637/14815/106393/67731/74116/11545/208727/19735/381290/21952/18128/18438/16905/19055/20544/21938/17258/108655/18479/14489	26
GO:2001234	GO:2001234	negative regulation of apoptotic signaling pathway	44/1938	246/28814	2.4450099524308e-09	3.50679399471019e-08	1.47762471177452e-08	12048/15368/11651/110157/12122/15937/12505/21812/17428/17246/93759/19165/107449/12189/21929/18024/14051/14360/17395/13132/19645/69635/22334/15251/67338/56637/19697/110213/50873/170755/12633/16403/18186/16410/11477/26427/14050/16905/20779/19246/74919/20312/56449/14629	44
GO:0019932	GO:0019932	second-messenger-mediated signaling	51/1938	309/28814	2.4657508651266e-09	3.52831745886605e-08	1.4866938508707e-08	69179/215999/17540/12491/11542/12289/11541/29863/16706/15254/17762/11486/14816/13614/13618/20963/238871/56637/83433/17237/23984/54720/11820/19733/73181/11908/14913/12504/319229/14767/208727/19264/12768/20344/381290/19271/18438/207565/19055/20544/12331/18160/18019/13666/16438/18576/20336/74166/207728/74585/112405	51
GO:0002224	GO:0002224	toll-like receptor signaling pathway	29/1938	124/28814	2.57226246935124e-09	3.6721881610019e-08	1.54731529173577e-08	78308/12491/17164/13982/21929/216190/73914/19280/21939/67245/18035/17079/217166/11774/58185/22031/57783/83433/83490/12524/11820/69601/64685/24088/100340/19260/100561/142980/110651	29
GO:0050671	GO:0050671	positive regulation of lymphocyte proliferation	32/1938	147/28814	2.6786977307822e-09	3.81528405960714e-08	1.60761026094458e-08	17260/16160/50723/18106/60533/58205/11486/21939/67245/20963/20851/105855/16452/12511/12524/12053/547431/12504/227059/18761/19264/16184/16183/19260/13844/16159/12494/18019/16168/74131/13641/12144	32
GO:0060047	GO:0060047	heart contraction	43/1938	238/28814	2.69416951394792e-09	3.82412545845608e-08	1.61133567779129e-08	12290/12313/14465/12540/98660/16535/12287/17246/93759/12289/20855/19165/26397/11486/13614/13618/20787/238871/21834/26399/12291/20655/30948/16452/15200/110355/64082/13819/22218/17131/208727/19735/381290/21952/227753/18438/16183/20544/18706/18578/17258/74166/22003	43
GO:0150063	GO:0150063	visual system development	63/1938	424/28814	2.69733536318859e-09	3.82412545845608e-08	1.61133567779129e-08	21803/93760/14103/71997/11482/20683/13836/15257/21812/83429/17245/320244/218772/327826/17268/22778/268451/14462/17289/20181/210992/24064/26401/67269/15251/21834/216560/18015/18596/225600/12266/224273/17158/65960/21417/13392/73660/18186/226641/54485/24136/227731/29815/69743/18129/20481/12960/13844/20482/76574/66993/71521/21916/12075/114715/17364/18587/12826/16974/74206/14183/81896/58235	63
GO:0006914	GO:0006914	autophagy	67/1938	464/28814	2.82219338901476e-09	3.98278805564399e-08	1.67818983996701e-08	64143/15277/15368/11651/17274/12122/52857/13033/16784/108083/93759/11975/16153/12539/21929/18858/17762/230895/75909/64383/12177/66270/67154/59027/20787/66795/69635/217893/15251/56637/83433/72238/76482/18145/110213/50873/50505/53611/72512/67474/21425/93679/240752/226641/51897/11350/17281/227738/77040/208092/74370/18718/24088/50754/80877/230784/19260/100855/12795/209131/242557/12125/67773/67166/298…	67
GO:0061919	GO:0061919	process utilizing autophagic mechanism	67/1938	464/28814	2.82219338901476e-09	3.98278805564399e-08	1.67818983996701e-08	64143/15277/15368/11651/17274/12122/52857/13033/16784/108083/93759/11975/16153/12539/21929/18858/17762/230895/75909/64383/12177/66270/67154/59027/20787/66795/69635/217893/15251/56637/83433/72238/76482/18145/110213/50873/50505/53611/72512/67474/21425/93679/240752/226641/51897/11350/17281/227738/77040/208092/74370/18718/24088/50754/80877/230784/19260/100855/12795/209131/242557/12125/67773/67166/298…	67
GO:0061008	GO:0061008	hepaticobiliary system development	30/1938	132/28814	2.84263352358756e-09	4.0024540207401e-08	1.6864763022031e-08	22371/239719/20111/14465/15368/20683/15451/72043/110829/21929/15378/11486/68927/20851/18792/18015/19697/12394/17158/16004/12633/18128/21814/18129/18706/16438/74244/17345/18746/54725	30
GO:0061614	GO:0061614	miRNA transcription	24/1938	89/28814	2.8872291697751e-09	4.05596371726625e-08	1.70902317836002e-08	21803/20375/239719/14465/19015/19016/21812/16153/14462/14281/20787/15251/20788/14283/19697/17869/14815/11820/73181/208727/18033/19712/17125/23871	24
GO:0043270	GO:0043270	positive regulation of ion transport	53/1938	329/28814	2.9019462019829e-09	4.06735193184528e-08	1.71382172293104e-08	69179/12313/26556/11651/16535/217154/12289/20855/67972/215748/15979/20393/11540/246049/75909/12298/13614/12934/93692/19739/26399/15980/18596/83433/83814/14815/11838/223864/19733/12504/53416/80906/22218/11689/21934/16412/13167/11350/12768/18439/18438/18669/20544/18441/13844/229709/14825/65973/16150/20312/16438/245537/20866	53
GO:0034446	GO:0034446	substrate adhesion-dependent cell spreading	27/1938	110/28814	2.92031615740709e-09	4.08379666284678e-08	1.72075088413724e-08	26362/12540/76709/23790/57764/110829/17289/13132/68732/18003/16416/170736/107321/20440/226519/14270/241226/18186/11350/16401/16410/11990/13636/20779/14726/19303/12927	27
GO:1903555	GO:1903555	regulation of tumor necrosis factor superfamily cytokine production	37/1938	188/28814	3.09677088067576e-09	4.32073270494285e-08	1.82058638957021e-08	26362/16160/12491/15170/60533/93759/16153/17164/21929/15979/73914/20963/11847/56490/83433/224440/16452/67581/12683/11820/73181/19264/19271/19419/24088/12481/19260/13844/21941/142980/26888/14456/74131/93695/20312/108655/22177	37
GO:1903522	GO:1903522	regulation of blood circulation	46/1938	266/28814	3.2663093769572e-09	4.54696868697232e-08	1.91591331160886e-08	12290/12313/11651/98660/16535/12287/17246/93759/12289/20855/67972/11486/13614/13618/20787/238871/15251/21834/12291/30948/16452/15200/110355/11820/64082/13819/27360/22218/17131/208727/11689/19735/11350/381290/18438/16183/20544/68268/12494/18578/17258/17390/20312/21391/74166/22003	46
GO:0009755	GO:0009755	hormone-mediated signaling pathway	34/1938	164/28814	3.30789427373075e-09	4.594463536403e-08	1.93592576837325e-08	328365/17978/93760/19015/19016/19060/93759/14081/13982/12189/20393/218772/216190/72068/20181/50523/13132/217166/353187/21834/14599/16452/14815/77889/11545/72674/20602/20779/18600/17979/108655/18479/26457/68465	34
GO:0050868	GO:0050868	negative regulation of T cell activation	30/1938	133/28814	3.43647649863855e-09	4.76230628291058e-08	2.00664808348666e-08	15216/21803/12505/15170/60533/58205/11540/20971/67245/11847/105855/12394/208650/19255/65113/65960/94185/12524/12053/17131/12477/16184/16183/16792/94212/19260/93695/16190/16768/17120	30
GO:0014897	GO:0014897	striated muscle hypertrophy	27/1938	111/28814	3.61346813966744e-09	4.99633021648848e-08	2.10525654121843e-08	22402/17260/14465/19016/93759/13614/19878/56637/14815/12818/67731/74116/11545/19735/381290/18128/18438/16905/19055/20544/229877/56376/21938/17258/108655/18479/14489	27
GO:0010761	GO:0010761	fibroblast migration	19/1938	58/28814	3.65895083163906e-09	5.03658265482666e-08	2.12221733152644e-08	21803/15116/11651/14673/23790/71371/18858/216190/20971/67338/16416/216560/18810/16412/18720/18479/29875/14182/68465	19
GO:0033619	GO:0033619	membrane protein proteolysis	19/1938	58/28814	3.65895083163906e-09	5.03658265482666e-08	2.12221733152644e-08	21803/66616/14950/19165/16153/11492/71753/21858/14756/17886/11820/18761/18439/27059/21938/11502/74585/13036/23821	19
GO:0070227	GO:0070227	lymphocyte apoptotic process	26/1938	104/28814	3.74989017607035e-09	5.15023978869662e-08	2.17010796608582e-08	16197/14103/11651/12505/170770/60533/20442/16153/11486/11847/15251/17869/14102/94185/227059/18761/18566/20612/16184/18439/16183/13636/12125/14605/108655/12144	26
GO:0048017	GO:0048017	inositol lipid-mediated signaling	35/1938	173/28814	3.84889620043735e-09	5.27444506042116e-08	2.22244317000989e-08	16001/16337/11651/19015/14389/11542/15170/93759/107449/14360/18799/64383/14462/13614/20354/30955/216991/72469/18015/104015/18596/12978/83433/16452/83490/15163/240752/20344/69601/227753/12359/19419/54635/14191/18706	35
GO:0048880	GO:0048880	sensory system development	63/1938	428/28814	3.91764909305155e-09	5.35673219323249e-08	2.25711572308444e-08	21803/93760/14103/71997/11482/20683/13836/15257/21812/83429/17245/320244/218772/327826/17268/22778/268451/14462/17289/20181/210992/24064/26401/67269/15251/21834/216560/18015/18596/225600/12266/224273/17158/65960/21417/13392/73660/18186/226641/54485/24136/227731/29815/69743/18129/20481/12960/13844/20482/76574/66993/71521/21916/12075/114715/17364/18587/12826/16974/74206/14183/81896/58235	63
GO:1903362	GO:1903362	regulation of cellular protein catabolic process	44/1938	250/28814	4.08873264802031e-09	5.57826429784234e-08	2.35046061665866e-08	15216/224997/11651/11836/12398/14673/17246/19165/14084/21929/64383/15519/13132/71816/14694/67269/108089/56637/83433/30940/50873/27373/224650/19733/13838/24069/22218/17131/68833/69601/50754/16792/13636/12795/53378/75234/13032/17698/94190/80750/74244/232334/14629/12306	44
GO:0009914	GO:0009914	hormone transport	58/1938	380/28814	4.19569270735922e-09	5.71152593548259e-08	2.40661181607493e-08	15216/12290/215999/19015/19016/110157/11542/16535/93759/12289/72472/109689/63873/15378/14462/13614/13132/14756/217166/93692/20787/218461/15251/50934/16443/12394/18189/16452/12894/76303/50873/21416/106347/12015/11307/14645/93691/11689/227737/74370/20619/11747/20750/19055/28146/18441/12494/57915/192185/19712/54126/60531/18576/14182/50790/74244/75767/58994	58
GO:0030835	GO:0030835	negative regulation of actin filament depolymerization	17/1938	47/28814	4.32247159308063e-09	5.87111870027045e-08	2.47385791419951e-08	76709/12343/13860/68732/14026/20741/65970/225115/27360/22349/227753/18706/12345/21916/20947/14489/22003	17
GO:0002260	GO:0002260	lymphocyte homeostasis	23/1938	84/28814	4.44616338333342e-09	6.025824514901e-08	2.53904484422681e-08	21803/17260/11651/12505/57916/21929/11486/20851/15251/105855/14102/58801/21935/11350/16184/18439/16183/20482/54390/12125/75974/16150/14605	23
GO:0048144	GO:0048144	fibroblast proliferation	27/1938	112/28814	4.45837797605176e-09	6.02909883222999e-08	2.54042451243851e-08	328365/21803/19016/23834/13982/17395/78912/67153/108138/16416/18015/68964/19090/18596/17869/58801/14319/110355/16992/11350/69601/54635/20481/13874/27354/14456/12306	27
GO:2001237	GO:2001237	negative regulation of extrinsic apoptotic signaling pathway	26/1938	105/28814	4.66727372332182e-09	6.29774895166648e-08	2.65362307953408e-08	12048/15368/110157/21812/19165/107449/12189/21929/14051/14360/13132/69635/67338/56637/19697/170755/12633/16403/18186/16410/11477/14050/16905/20779/20312/14629	26
GO:0070664	GO:0070664	negative regulation of leukocyte proliferation	25/1938	98/28814	4.75575007274807e-09	6.40309194696256e-08	2.69801046393608e-08	21803/12505/15170/60533/58205/57916/16153/209558/20971/67245/11847/208650/65113/65960/94185/12524/12477/14130/16331/16184/16183/16792/93695/17120/22177	25
GO:0009895	GO:0009895	negative regulation of catabolic process	51/1938	315/28814	4.82085688440677e-09	6.47657912876743e-08	2.72897506465039e-08	15216/15368/11651/12398/15937/71723/19165/216963/16153/17164/21929/73914/14360/74747/64383/21858/14756/30955/59027/19697/83433/12683/30940/12457/18145/224650/19733/13838/24069/13434/208727/68833/53325/13167/22033/18173/381290/69601/22030/19260/13636/100855/76574/53378/56190/94190/18576/70461/80750/16154/12306	51
GO:0032640	GO:0032640	tumor necrosis factor production	37/1938	191/28814	4.86290767208146e-09	6.51883897741116e-08	2.74678169850628e-08	26362/16160/12491/15170/93759/19165/16153/17164/21929/15979/73914/20963/11847/56490/83433/224440/16452/67581/12683/11820/73181/19264/19271/19419/24088/12481/19260/13844/21941/142980/26888/14456/74131/93695/20312/108655/22177	37
GO:0046879	GO:0046879	hormone secretion	57/1938	372/28814	4.93043530435785e-09	6.59499313645954e-08	2.77887005826851e-08	15216/12290/215999/19015/19016/110157/11542/16535/93759/12289/72472/109689/63873/15378/14462/13614/13132/14756/217166/93692/20787/218461/15251/16443/12394/18189/16452/12894/76303/50873/21416/106347/12015/11307/14645/93691/11689/227737/74370/20619/11747/20750/19055/28146/18441/12494/57915/192185/19712/54126/60531/18576/14182/50790/74244/75767/58994	57
GO:0018107	GO:0018107	peptidyl-threonine phosphorylation	28/1938	120/28814	5.08469387501689e-09	6.78657731301061e-08	2.85959607584578e-08	21803/19062/11651/15257/21812/226419/74747/64383/19878/24064/18753/22367/217866/56637/19090/13548/110355/11820/53416/17131/93742/74370/11477/228785/108099/114715/21951/12704	28
GO:0034614	GO:0034614	cellular response to reactive oxygen species	31/1938	143/28814	5.24437144319938e-09	6.98454924026099e-08	2.94301363969015e-08	26362/22671/11651/12491/19156/19272/93759/16153/21929/18024/17395/13614/14281/18753/93692/14694/20655/18596/19697/16210/11545/18584/11350/12359/56426/20779/70415/17390/108655/74244/58994	31
GO:0003205	GO:0003205	cardiac chamber development	38/1938	200/28814	5.30986820750669e-09	7.05650520103427e-08	2.97333304423985e-08	21803/17260/93760/268977/14465/269593/21812/17246/218772/22411/327826/14462/20181/68927/15902/15251/71461/17069/24069/17131/18186/18187/93840/21952/18128/54485/11477/21814/228788/18129/20348/66993/16974/14183/67784/207728/112405/22003	38
GO:0014896	GO:0014896	muscle hypertrophy	27/1938	113/28814	5.48546372154559e-09	7.27415049109268e-08	3.06504018742441e-08	22402/17260/14465/19016/93759/13614/19878/56637/14815/12818/67731/74116/11545/19735/381290/18128/18438/16905/19055/20544/229877/56376/21938/17258/108655/18479/14489	27
GO:0048511	GO:0048511	rhythmic process	50/1938	307/28814	5.55859467950243e-09	7.35527592752225e-08	3.09922324745093e-08	18519/26362/17978/16001/15903/19016/20683/16535/93759/103583/13982/11540/109689/15378/11486/50789/19878/15902/217166/59027/20787/20851/239188/14694/353187/56637/19090/12394/14102/13548/50758/12457/27373/110355/17691/18143/21934/50754/20779/13874/79362/18587/20893/245537/74244/214899/14453/14583/53376/19883	50
GO:0050672	GO:0050672	negative regulation of lymphocyte proliferation	24/1938	92/28814	5.94383747111938e-09	7.84816136476342e-08	3.30690573556969e-08	21803/12505/15170/60533/58205/57916/16153/20971/67245/11847/208650/65113/65960/94185/12524/12477/14130/16331/16184/16183/16792/93695/17120/22177	24
GO:0010633	GO:0010633	negative regulation of epithelial cell migration	21/1938	72/28814	5.983000795666e-09	7.88295586632397e-08	3.32156676653339e-08	21803/17260/19016/11482/15184/23790/20855/19279/238328/66214/14026/381290/20684/72674/18128/69601/54485/56426/21814/114715/11601	21
GO:0051494	GO:0051494	negative regulation of cytoskeleton organization	35/1938	176/28814	6.16535363429899e-09	8.10585916919695e-08	3.4154894289875e-08	18519/19062/76709/17245/12343/260315/20393/13860/68732/18753/26401/14026/20741/18613/223601/13548/268970/50873/26425/65970/225115/27360/22349/227753/24088/242687/18706/12345/21916/54126/20947/11856/14489/22003/68178	35
GO:0052547	GO:0052547	regulation of peptidase activity	64/1938	443/28814	6.22807452172624e-09	8.17086194716025e-08	3.44287903647441e-08	12550/20111/14103/11651/19016/14038/12122/12505/18984/13033/170770/17246/93759/171580/11540/109689/14360/20568/17395/21858/52377/19878/68581/17940/13030/20963/76884/14694/69635/19141/67338/53313/30948/17869/16452/14102/58801/22436/110355/12015/11820/74116/18174/15370/12258/13838/12633/12836/20725/20732/227753/16792/13636/20779/13601/65973/53614/13010/19712/12125/13666/14456/110651/13036	64
GO:0010821	GO:0010821	regulation of mitochondrion organization	31/1938	144/28814	6.25666214293825e-09	8.19090258840405e-08	3.45132337246515e-08	12048/215999/11651/19016/12122/15937/170770/12124/17762/230895/17395/12177/20787/72113/15251/56637/83433/223601/14102/58801/68166/50873/12015/320951/50754/16905/74919/12125/56749/207728/14629	31
GO:0051054	GO:0051054	positive regulation of DNA metabolic process	49/1938	299/28814	6.39490651970189e-09	8.35411036427297e-08	3.52009269371455e-08	21803/16001/11651/12540/64050/93759/14084/18768/26407/12189/234857/14051/21939/66713/619441/15519/14245/18753/66214/68964/56637/19090/18596/17869/68166/13831/11908/11545/67459/18761/30951/18005/18143/19264/59125/29815/16183/14050/20779/13874/27354/13010/69270/71777/12144/14182/21951/11745/11461	49
GO:0034219	GO:0034219	carbohydrate transmembrane transport	29/1938	129/28814	6.76573937732116e-09	8.8011827460163e-08	3.70847136671682e-08	20527/19062/15277/16337/11651/20511/117591/13982/18024/216190/14783/13614/18753/14599/104215/17869/12266/20411/110355/54338/70652/230784/20525/11828/74741/17258/26457/68465/64008	29
GO:0046632	GO:0046632	alpha-beta T cell differentiation	29/1938	129/28814	6.76573937732116e-09	8.8011827460163e-08	3.70847136671682e-08	21803/16160/19156/12522/11486/22778/14462/23882/20963/16428/11774/13039/58185/105855/12394/12053/11352/93685/17131/11350/16182/16183/20351/16194/74131/108655/12144/16190/19883	29
GO:0032680	GO:0032680	regulation of tumor necrosis factor production	36/1938	185/28814	6.88969412139487e-09	8.94352066011448e-08	3.7684469511427e-08	26362/16160/12491/15170/93759/16153/17164/21929/15979/73914/20963/11847/56490/83433/224440/16452/67581/12683/11820/73181/19264/19271/19419/24088/12481/19260/13844/21941/142980/26888/14456/74131/93695/20312/108655/22177	36
GO:0035924	GO:0035924	cellular response to vascular endothelial growth factor stimulus	19/1938	60/28814	6.93542320673717e-09	8.98392820864291e-08	3.78547309876868e-08	16160/11651/26397/17164/24064/78943/18596/19697/22436/15370/18186/18187/381290/18128/69601/54485/18706/16159/78560	19
GO:0002221	GO:0002221	pattern recognition receptor signaling pathway	35/1938	177/28814	7.19351360784668e-09	9.27918013188273e-08	3.90988061704212e-08	78308/12491/17164/13982/21929/216190/73914/19280/21939/67245/18035/17079/59079/217166/74136/11774/80913/58185/22031/57783/19697/83433/83490/65221/66878/12524/11820/69601/64685/24088/100340/19260/100561/142980/110651	35
GO:0002700	GO:0002700	regulation of production of molecular mediator of immune response	35/1938	177/28814	7.19351360784668e-09	9.27918013188273e-08	3.90988061704212e-08	15216/21803/15368/12491/18106/93759/16153/21929/73914/21939/619441/14462/58185/19090/65113/110213/12524/12053/17131/14130/19264/16177/16182/22030/24088/16183/16792/19260/13844/100561/21938/142980/74131/108655/16190	35
GO:0042593	GO:0042593	glucose homeostasis	48/1938	291/28814	7.33938490966977e-09	9.44753877598286e-08	3.9808203110585e-08	19062/22402/12290/16001/15277/16337/215999/11651/19015/12491/19016/110157/93759/12289/109689/63873/216190/15378/14756/217166/213053/218461/14694/15251/78943/56490/18189/19255/76303/50873/21416/110355/12015/11307/93691/11689/72674/19271/230784/19055/20602/18706/57915/192185/14456/18576/74244/68465	48
GO:0051100	GO:0051100	negative regulation of binding	34/1938	169/28814	7.42115375420916e-09	9.53285157612714e-08	4.01676776104102e-08	15216/64143/15368/11651/18008/93759/19165/16153/20568/13132/15902/14694/53313/56637/17869/16452/268970/110213/50505/73181/22218/18005/16401/20684/56273/50754/228788/19055/18441/19712/21951/11461/22751/22038	34
GO:0090316	GO:0090316	positive regulation of intracellular protein transport	31/1938	145/28814	7.45029286628861e-09	9.55034416797372e-08	4.02413844948878e-08	12550/21803/12540/76709/170770/17246/12189/14360/18753/19042/56637/16452/58801/223864/21416/15163/18761/13830/56426/50754/19260/12795/52822/65973/70572/14456/74741/18479/192193/29810/19259	31
GO:0032945	GO:0032945	negative regulation of mononuclear cell proliferation	24/1938	93/28814	7.50334979872462e-09	9.59835994003173e-08	4.04437040250766e-08	21803/12505/15170/60533/58205/57916/16153/20971/67245/11847/208650/65113/65960/94185/12524/12477/14130/16331/16184/16183/16792/93695/17120/22177	24
GO:0030522	GO:0030522	intracellular receptor signaling pathway	40/1938	220/28814	7.90953764169172e-09	1.0096967865006e-07	4.25446412131179e-08	328365/17978/93760/19016/19060/93759/13982/12189/21929/218772/20183/72068/19223/20181/13132/18035/59079/74136/80913/21834/14599/19697/16452/14815/65221/66878/77889/18712/11545/26381/19260/20602/100561/20779/18600/17979/108655/18479/56018/19883	40
GO:0016042	GO:0016042	lipid catabolic process	52/1938	329/28814	7.93076088057173e-09	1.01030997304675e-07	4.25704784762954e-08	71660/11651/19015/85031/14667/16890/19156/66253/18799/64383/27052/15212/14245/14756/18753/11992/30955/72469/16889/12894/12683/64898/27226/319229/11758/13167/104086/74182/15112/20750/230784/69772/100340/70025/57357/320024/81004/19063/76574/74121/66857/18576/70461/67528/53857/68616/66065/58994/110446/63857/15450/76192	52
GO:0033500	GO:0033500	carbohydrate homeostasis	48/1938	292/28814	8.21907956005748e-09	1.04487596142632e-07	4.40269529282766e-08	19062/22402/12290/16001/15277/16337/215999/11651/19015/12491/19016/110157/93759/12289/109689/63873/216190/15378/14756/217166/213053/218461/14694/15251/78943/56490/18189/19255/76303/50873/21416/110355/12015/11307/93691/11689/72674/19271/230784/19055/20602/18706/57915/192185/14456/18576/74244/68465	48
GO:0010506	GO:0010506	regulation of autophagy	47/1938	283/28814	8.40159148623176e-09	1.06587613226359e-07	4.49118173208656e-08	64143/15368/11651/17274/12122/108083/93759/11975/16153/21929/17762/230895/64383/12177/67154/59027/20787/69635/15251/56637/83433/76482/18145/50873/50505/72512/21425/93679/226641/51897/17281/227738/77040/74370/18718/24088/50754/230784/19260/100855/12795/209131/12125/67773/29810/74244/16154	47
GO:0090092	GO:0090092	regulation of transmembrane receptor protein serine/threonine kinase signaling pathway	44/1938	256/28814	8.62109108968622e-09	1.09147270524361e-07	4.59903559755191e-08	15216/21803/20340/268977/14465/72183/19016/11482/56213/21812/93759/71753/66313/50523/13132/24064/19042/14314/16452/12683/52662/65960/21417/50766/21416/11545/14718/241226/17131/11350/18128/24136/11477/21814/18129/78558/20481/20482/53378/114715/19663/20901/73230/56440	44
GO:0048015	GO:0048015	phosphatidylinositol-mediated signaling	34/1938	170/28814	8.68354949049725e-09	1.09712279291642e-07	4.62284283909969e-08	16001/16337/11651/19015/14389/11542/15170/93759/107449/14360/18799/64383/14462/13614/20354/30955/72469/18015/104015/18596/12978/83433/16452/83490/15163/240752/20344/69601/227753/12359/19419/54635/14191/18706	34
GO:1903201	GO:1903201	regulation of oxidative stress-induced cell death	22/1938	80/28814	8.7804252589683e-09	1.10708927496787e-07	4.66483766454679e-08	19156/93759/16153/18024/14360/93692/170719/14694/15251/20655/83433/50873/11820/11545/18584/11350/50754/26570/19712/70415/108655/74244	22
GO:0030833	GO:0030833	regulation of actin filament polymerization	31/1938	146/28814	8.85519532437584e-09	1.11195952716091e-07	4.68535898688243e-08	66616/76709/12343/13860/68732/18753/26401/76884/14026/76820/20741/18613/105855/30948/223601/268970/225115/15163/27360/22349/108100/227753/24088/12345/21916/22323/14489/207278/20430/72042/22003	31
GO:1904950	GO:1904950	negative regulation of establishment of protein localization	31/1938	146/28814	8.85519532437584e-09	1.11195952716091e-07	4.68535898688243e-08	19062/16160/12491/22213/16535/17762/15378/20787/217344/218461/58185/18015/65113/50873/209630/22218/93691/12021/20684/74370/11747/19055/16159/57915/19712/29810/18576/27414/75767/66894/12988	31
GO:0046633	GO:0046633	alpha-beta T cell proliferation	17/1938	49/28814	9.00504153976473e-09	1.1284729245249e-07	4.75493993191993e-08	16160/18106/12505/60533/94176/20963/11847/17869/208650/16452/65960/19264/19260/16159/16168/56501/12144	17
GO:0032388	GO:0032388	positive regulation of intracellular transport	36/1938	187/28814	9.26953664517821e-09	1.15925729629637e-07	4.88465313587375e-08	12550/21803/12540/76709/170770/17246/12189/14360/13132/18753/19042/56637/16452/13660/58801/223864/21416/15163/18761/68566/13830/56426/50754/19260/12795/52822/65973/70572/14456/74741/17698/18479/192193/29810/19259/12306	36
GO:0043620	GO:0043620	regulation of DNA-templated transcription in response to stress	18/1938	55/28814	9.56809921830504e-09	1.19416865091746e-07	5.03175581823109e-08	15368/12491/19016/18024/64383/15251/19697/110213/16210/13819/12013/11910/226641/18128/26427/230784/13666/29810	18
GO:0006639	GO:0006639	acylglycerol metabolic process	31/1938	147/28814	1.05058110605949e-08	1.30590415062304e-07	5.5025651551824e-08	12491/16890/76483/68393/93759/14081/13982/14245/14756/30955/20787/21834/30805/12894/12266/64898/110197/21416/19733/17691/13167/12359/81004/76574/51813/231510/26457/50790/67800/15450/76192	31
GO:1903038	GO:1903038	negative regulation of leukocyte cell-cell adhesion	31/1938	147/28814	1.05058110605949e-08	1.30590415062304e-07	5.5025651551824e-08	15216/21803/11651/12505/15170/60533/58205/11540/20971/67245/11847/105855/12394/208650/19255/65113/65960/94185/12524/12053/17131/12477/16184/16183/16792/94212/19260/93695/16190/16768/17120	31
GO:0043255	GO:0043255	regulation of carbohydrate biosynthetic process	26/1938	109/28814	1.08667011797504e-08	1.34532821647896e-07	5.66868262326068e-08	18519/21803/19062/16337/11651/12491/18106/93759/15378/18799/14783/75805/15251/19255/14815/20411/21416/17691/230784/18033/18441/27999/67800/14583/58994/18113	26
GO:0048145	GO:0048145	regulation of fibroblast proliferation	26/1938	109/28814	1.08667011797504e-08	1.34532821647896e-07	5.66868262326068e-08	328365/21803/19016/23834/13982/17395/67153/108138/16416/18015/68964/19090/18596/17869/58801/14319/110355/16992/11350/69601/54635/20481/13874/27354/14456/12306	26
GO:0046620	GO:0046620	regulation of organ growth	28/1938	124/28814	1.10376349373107e-08	1.36101338214975e-07	5.73477372652593e-08	22402/17260/14465/11651/21812/93759/211652/17268/50523/13614/14815/12818/21416/74116/18712/19735/18128/21814/28146/12125/74131/52357/108655/56449/18479/14182/232334/14183	28
GO:1903844	GO:1903844	regulation of cellular response to transforming growth factor beta stimulus	28/1938	124/28814	1.10376349373107e-08	1.36101338214975e-07	5.73477372652593e-08	21803/20340/268977/72183/19016/56213/93759/66313/50523/13132/24064/19042/12683/52662/21417/14718/12633/241226/17131/24136/21814/78558/20481/20482/53378/114715/20901/56440	28
GO:0071222	GO:0071222	cellular response to lipopolysaccharide	49/1938	304/28814	1.11199123031459e-08	1.36841640802514e-07	5.7659671584523e-08	21803/26362/17260/20375/16160/22083/11651/19015/12491/110279/60533/58205/216963/26397/16153/70097/21929/11303/18035/17079/217166/67154/17084/238871/57783/19697/83433/16452/12511/18569/12524/56722/11350/69601/17533/18033/19260/56792/16159/18578/21938/56744/330122/14825/11502/20312/207728/22038/235527	49
GO:0050766	GO:0050766	positive regulation of phagocytosis	23/1938	88/28814	1.17883075993491e-08	1.44777358600389e-07	6.10034701485384e-08	360013/12491/110279/19016/109934/94176/16398/14129/216190/17289/20655/105855/83433/12266/16169/14130/19264/18173/19271/56792/16168/14456/11891	23
GO:1901879	GO:1901879	regulation of protein depolymerization	24/1938	95/28814	1.18268764012277e-08	1.44961694216642e-07	6.10811419086263e-08	22388/18008/76709/12343/260315/13860/270058/63873/56431/68732/14026/20741/65970/225115/27360/22349/227753/18706/12345/65973/21916/20947/14489/22003	24
GO:0014902	GO:0014902	myotube differentiation	30/1938	140/28814	1.22290319165042e-08	1.49592909308648e-07	6.30325533333677e-08	79221/26556/17387/20307/18807/15184/67220/18858/234839/75805/56637/13660/17886/18810/54720/17691/12334/12633/208727/18128/19221/19055/20481/18019/56190/79362/20866/12527/16190/20190	30
GO:0010676	GO:0010676	positive regulation of cellular carbohydrate metabolic process	19/1938	62/28814	1.27542617093543e-08	1.55525601278956e-07	6.55323557956444e-08	18519/16337/11651/12491/18106/93759/15378/18799/14756/15251/58801/19255/20411/21416/19733/18441/20779/67800/18113	19
GO:0043618	GO:0043618	regulation of transcription from RNA polymerase II promoter in response to stress	17/1938	50/28814	1.2789851169698e-08	1.55525601278956e-07	6.55323557956444e-08	15368/12491/19016/18024/64383/15251/110213/16210/13819/12013/11910/226641/18128/26427/230784/13666/29810	17
GO:1902743	GO:1902743	regulation of lamellipodium organization	17/1938	50/28814	1.2789851169698e-08	1.55525601278956e-07	6.55323557956444e-08	12540/13836/12505/76709/23790/66713/68732/68050/208727/22349/242687/12345/20779/14726/140571/20430/319974	17
GO:0019432	GO:0019432	triglyceride biosynthetic process	15/1938	39/28814	1.32671485065416e-08	1.61000283173705e-07	6.78391708720324e-08	68393/14081/14245/14756/20787/12266/64898/21416/19733/17691/76574/231510/26457/50790/67800	15
GO:0032649	GO:0032649	regulation of interferon-gamma production	28/1938	125/28814	1.33185672249985e-08	1.61000283173705e-07	6.78391708720324e-08	26362/16160/18106/60533/58205/16153/14462/238871/223601/12394/16452/11820/16992/11352/11350/18173/16177/16182/19419/16183/16792/12481/19260/16159/18578/142980/14456/74131	28
GO:0051261	GO:0051261	protein depolymerization	28/1938	125/28814	1.33185672249985e-08	1.61000283173705e-07	6.78391708720324e-08	20405/22388/18008/76709/171580/12343/260315/20393/13860/270058/63873/56431/68732/14026/20741/104015/65970/225115/27360/22349/227753/18706/12345/65973/21916/20947/14489/22003	28
GO:0090087	GO:0090087	regulation of peptide transport	42/1938	242/28814	1.3928458028745e-08	1.68042749511506e-07	7.08065884928771e-08	15216/12290/215999/19015/19016/16535/93759/12289/109689/15378/14756/217166/93692/20787/218461/15251/16443/18189/16452/12894/76303/50873/21416/106347/12015/11307/14645/74150/93691/11689/74370/11747/19055/28146/12494/57915/192185/19712/54126/18576/50790/74244	42
GO:0003158	GO:0003158	endothelium development	29/1938	133/28814	1.4087247190847e-08	1.69625894256911e-07	7.14736632630675e-08	11482/12822/21812/18132/20855/19280/19878/13618/218518/238871/22330/18613/14314/21873/223864/22436/21417/18128/54485/11477/18669/68268/14726/12819/16150/108655/17698/16411/207728	29
GO:0038034	GO:0038034	signal transduction in absence of ligand	22/1938	82/28814	1.44575217126444e-08	1.73405713641132e-07	7.30663301082243e-08	12048/80707/107449/14051/14360/17347/17311/16432/18015/56637/14102/12015/170755/16410/16183/14050/17346/12125/20312/29810/14182/73699	22
GO:0097192	GO:0097192	extrinsic apoptotic signaling pathway in absence of ligand	22/1938	82/28814	1.44575217126444e-08	1.73405713641132e-07	7.30663301082243e-08	12048/80707/107449/14051/14360/17347/17311/16432/18015/56637/14102/12015/170755/16410/16183/14050/17346/12125/20312/29810/14182/73699	22
GO:0051224	GO:0051224	negative regulation of protein transport	30/1938	141/28814	1.45440628441469e-08	1.74104316498124e-07	7.3360693805312e-08	19062/16160/12491/22213/16535/15378/20787/217344/218461/58185/18015/65113/50873/209630/22218/93691/12021/20684/74370/11747/19055/16159/57915/19712/29810/18576/27414/75767/66894/12988	30
GO:0051092	GO:0051092	positive regulation of NF-kappaB transcription factor activity	32/1938	157/28814	1.46113593346436e-08	1.74570279584586e-07	7.35570322763967e-08	21803/12491/16414/217069/73914/21939/26443/212085/67154/73086/18755/19697/11820/19231/108116/93679/18761/12633/16978/21934/22033/16182/22030/22029/12359/24088/21814/21941/142980/16150/20312/14489	32
GO:0006638	GO:0006638	neutral lipid metabolic process	31/1938	149/28814	1.4708246107165e-08	1.75387283522067e-07	7.39012855200887e-08	12491/16890/76483/68393/93759/14081/13982/14245/14756/30955/20787/21834/30805/12894/12266/64898/110197/21416/19733/17691/13167/12359/81004/76574/51813/231510/26457/50790/67800/15450/76192	31
GO:0003333	GO:0003333	amino acid transmembrane transport	24/1938	96/28814	1.47697869883434e-08	1.7578046293864e-07	7.40669558226404e-08	20540/20511/241296/50799/246049/215335/14816/114644/18753/11847/30805/50934/105727/78830/94280/16412/19735/18173/26570/100561/212555/21366/14412/53896	24
GO:0038061	GO:0038061	NIK/NF-kappaB signaling	27/1938	118/28814	1.48591108223183e-08	1.76502140713754e-07	7.43710423803493e-08	20375/11651/19696/103583/110829/70097/13614/93692/19042/19697/83433/56233/18569/12524/11820/56722/16182/215653/72674/64685/22030/24088/16792/19260/214150/142980/58994	27
GO:0046883	GO:0046883	regulation of hormone secretion	49/1938	307/28814	1.53805947997611e-08	1.82344508290809e-07	7.68327857049213e-08	15216/12290/215999/19015/19016/16535/93759/12289/109689/15378/13614/13132/14756/217166/93692/20787/218461/15251/16443/12394/18189/16452/12894/76303/50873/21416/106347/12015/11307/14645/93691/11689/74370/11747/20750/19055/28146/18441/12494/57915/192185/19712/54126/60531/18576/14182/50790/74244/75767	49
GO:0090276	GO:0090276	regulation of peptide hormone secretion	41/1938	234/28814	1.55858821431435e-08	1.84422947743773e-07	7.7708558134742e-08	15216/12290/215999/19015/19016/16535/93759/12289/109689/15378/14756/217166/93692/20787/218461/15251/16443/18189/16452/12894/76303/50873/21416/106347/12015/11307/14645/93691/11689/74370/11747/19055/28146/12494/57915/192185/19712/54126/18576/50790/74244	41
GO:0019058	GO:0019058	viral life cycle	44/1938	261/28814	1.56999632746634e-08	1.85416264930909e-07	7.81271028295703e-08	19062/26362/16337/12540/20307/71740/217069/271457/16647/20568/19878/13030/13039/58185/16416/94091/30960/18145/107373/50873/12265/110355/17069/12504/93679/18186/16410/20612/227738/77040/208092/18128/68713/20732/227753/13830/27354/14456/71955/67166/80750/74244/22038/58235	44
GO:0006941	GO:0006941	striated muscle contraction	34/1938	174/28814	1.60456562384267e-08	1.89135867500076e-07	7.9694396683293e-08	12313/26556/98660/110880/16535/217154/12289/20855/19165/26397/63873/238871/11847/26399/12291/30948/110355/15370/11447/22218/17131/208727/11435/19735/21952/227753/18438/228785/20544/18706/18578/74166/11674/22003	34
GO:0043491	GO:0043491	protein kinase B signaling	38/1938	208/28814	1.62001779861e-08	1.90592151335513e-07	8.03080172683191e-08	21803/19062/26362/16001/16337/11651/13836/21812/93759/21939/64383/52377/14462/17289/14538/15519/24064/67154/30955/14694/16443/18189/22436/15200/21416/15163/240752/16412/19271/18438/230784/12795/18706/20779/14456/20312/14182/58994	38
GO:2000273	GO:2000273	positive regulation of signaling receptor activity	16/1938	45/28814	1.64051900607633e-08	1.9263575275549e-07	8.1169110324749e-08	15216/18011/16153/15979/13614/15251/19739/15980/16452/11838/15200/16412/50754/13844/13874/245537	16
GO:0007009	GO:0007009	plasma membrane organization	32/1938	158/28814	1.7152863764535e-08	2.0103156332035e-07	8.47067738386961e-08	17988/66616/14103/11651/19156/23970/11749/18753/108138/20741/20655/211401/30948/13196/13823/17886/18810/19264/11982/208092/108100/227753/18439/22022/13852/73094/69582/22234/67166/12527/22038/235527	32
GO:1905475	GO:1905475	regulation of protein localization to membrane	37/1938	200/28814	1.76307523440375e-08	2.06239580176545e-07	8.69012267827983e-08	12550/21803/19062/12048/17387/11651/56149/13836/76709/170770/217154/53331/14360/13132/14694/18222/56637/104215/83433/18189/58801/20411/50873/53330/228357/16412/22349/381290/227753/13830/76742/26570/13844/74741/18479/11461/12988	37
GO:0090207	GO:0090207	regulation of triglyceride metabolic process	17/1938	51/28814	1.7984030009276e-08	2.09972934814184e-07	8.84743152159127e-08	12491/76483/13982/14245/14756/30955/20787/21834/12266/21416/19733/17691/81004/76574/51813/26457/67800	17
GO:0030307	GO:0030307	positive regulation of cell growth	38/1938	209/28814	1.85326925434502e-08	2.15969047764865e-07	9.10008407785442e-08	14025/22402/12561/17387/11651/12540/12904/15451/21812/93759/20393/83431/17762/13614/54616/20354/18208/56637/83814/14815/50873/15200/17131/18186/54338/74370/20544/12494/76574/52822/53378/17979/11426/71955/18479/50790/14489/20430	38
GO:0046209	GO:0046209	nitric oxide metabolic process	23/1938	90/28814	1.87359260756693e-08	2.17924675129666e-07	9.1824865037058e-08	16337/11651/12491/16414/18984/109754/16153/13982/19223/15519/19878/16452/11820/19733/66112/381290/24088/18438/231252/109648/58994/66427/19883	23
GO:0003231	GO:0003231	cardiac ventricle development	31/1938	151/28814	2.04485026254897e-08	2.37032911521308e-07	9.98763223890752e-08	21803/17260/268977/269593/21812/17246/22411/327826/14462/20181/68927/15902/15251/71461/17069/24069/17131/93840/21952/18128/54485/11477/21814/228788/20348/66993/16974/14183/207728/112405/22003	31
GO:0042471	GO:0042471	ear morphogenesis	30/1938	143/28814	2.04557900240231e-08	2.37032911521308e-07	9.98763223890752e-08	110279/99683/15451/16535/12614/320398/109934/22295/14051/14462/13614/24064/18208/216560/20655/17869/72747/21417/224796/71461/241226/18933/93840/13844/19712/231252/16206/17921/14182/14183	30
GO:0042113	GO:0042113	B cell activation	62/1938	437/28814	2.13100680345256e-08	2.46467760557211e-07	1.03851795744038e-07	16197/21803/14025/79221/17260/20375/17387/50723/18987/17688/15170/15184/20442/57916/16153/21929/11486/21939/67245/22778/619441/17079/15902/18753/20963/20851/108138/19090/105855/14102/19255/65113/67742/56233/94185/12524/12015/12053/227059/12477/14130/19264/75570/11350/16331/19271/19419/16183/16792/18129/21985/13844/100561/12494/27354/18019/75974/74131/20947/108655/16848/22177	62
GO:0052548	GO:0052548	regulation of endopeptidase activity	54/1938	358/28814	2.14545186200647e-08	2.47672895064274e-07	1.04359591905242e-07	12550/20111/14103/11651/19016/12122/12505/18984/13033/170770/17246/93759/171580/11540/109689/14360/17395/21858/19878/68581/17940/20963/76884/14694/69635/19141/67338/53313/30948/17869/16452/14102/58801/22436/110355/12015/11820/18174/15370/12258/13838/12633/20725/227753/16792/13636/20779/65973/53614/19712/12125/13666/14456/110651	54
GO:0061458	GO:0061458	reproductive system development	67/1938	488/28814	2.17198648495433e-08	2.49645760607055e-07	1.05190879652232e-07	12550/26362/12048/16001/22371/16337/93760/11651/19015/19016/20683/56213/19156/12505/21812/15170/12124/93759/71371/26407/16153/13982/109689/17311/11486/327826/18799/19223/14462/17289/20181/13030/238328/20851/13039/15251/72469/20655/14283/12394/12266/21416/110355/21425/13819/16401/16410/18128/20732/21923/12841/18129/208144/20779/13874/17979/12125/12591/17390/14766/56449/16974/109135/14183/14453/168…	67
GO:0014812	GO:0014812	muscle cell migration	27/1938	120/28814	2.17471359800718e-08	2.49645760607055e-07	1.05190879652232e-07	22402/17260/19015/19016/76709/14673/17246/67220/16398/18024/14783/238871/18792/16416/14674/70417/18596/17869/223864/68050/208727/214968/20779/20195/18479/29875/22003	27
GO:0042472	GO:0042472	inner ear morphogenesis	27/1938	120/28814	2.17471359800718e-08	2.49645760607055e-07	1.05190879652232e-07	110279/99683/15451/16535/12614/320398/109934/22295/14462/24064/18208/216560/20655/72747/21417/224796/71461/241226/18933/93840/13844/19712/231252/16206/17921/14182/14183	27
GO:0061097	GO:0061097	regulation of protein tyrosine kinase activity	21/1938	77/28814	2.23384196048971e-08	2.55955858154436e-07	1.07849705943079e-07	18011/19165/24056/18003/16416/12978/208650/19255/15200/11820/13838/19264/208092/50754/13636/56792/13874/19246/14456/78388/11804	21
GO:1901222	GO:1901222	regulation of NIK/NF-kappaB signaling	24/1938	98/28814	2.28012968261609e-08	2.60773939351985e-07	1.09879855376314e-07	20375/103583/110829/70097/13614/93692/19042/19697/83433/56233/18569/12524/11820/56722/16182/215653/72674/64685/24088/16792/19260/214150/142980/58994	24
GO:0018210	GO:0018210	peptidyl-threonine modification	28/1938	128/28814	2.30848557796684e-08	2.6281065254108e-07	1.10738046003863e-07	21803/19062/11651/15257/21812/226419/74747/64383/19878/24064/18753/22367/217866/56637/19090/13548/110355/11820/53416/17131/93742/74370/11477/228785/108099/114715/21951/12704	28
GO:0061387	GO:0061387	regulation of extent of cell growth	28/1938	128/28814	2.30848557796684e-08	2.6281065254108e-07	1.10738046003863e-07	14025/12561/15982/12904/20355/21960/83431/17762/19280/12934/20354/213084/18208/56637/239667/20562/18186/214968/11350/11302/20351/20348/52822/11426/71955/20352/18479/20430	28
GO:0030900	GO:0030900	forebrain development	58/1938	398/28814	2.31075187753493e-08	2.6281065254108e-07	1.10738046003863e-07	328365/26362/93760/239719/98660/12032/20511/19165/21960/16560/218772/83431/14360/327826/19280/22778/15902/110082/67269/18222/15251/12227/18015/56637/12978/70223/65960/67102/14682/21416/13392/11820/20562/14270/18186/18187/13167/18128/69601/24136/26570/13175/20481/20602/13844/20779/76574/67378/14766/94190/16974/18479/14182/74244/14183/22177/11804/75717	58
GO:0098656	GO:0098656	anion transmembrane transport	37/1938	202/28814	2.31769932515391e-08	2.63114463979188e-07	1.10866060164189e-07	12725/20511/241296/20499/20503/50799/246049/14816/114644/67283/18753/13723/11847/22334/50934/76408/17869/59033/224674/19775/78830/66950/94280/16412/19735/18173/54338/107723/26570/18669/100561/212555/12723/20497/26457/14412/56857	37
GO:0032272	GO:0032272	negative regulation of protein polymerization	22/1938	84/28814	2.33899703069512e-08	2.65043254693684e-07	1.11678776516469e-07	76709/12343/20393/13860/68732/18753/14026/22334/20741/18613/223601/13548/225115/27360/22349/227753/24088/12345/21916/54126/14489/22003	22
GO:0007269	GO:0007269	neurotransmitter secretion	35/1938	185/28814	2.35424936318023e-08	2.65792593241247e-07	1.11994518232987e-07	67826/12048/17260/20911/14809/20965/76787/12287/271457/216963/19157/11541/78808/11540/12298/18015/56637/104015/18189/67847/50873/59033/20618/67474/15370/20619/18439/18441/13852/19063/17957/18479/19894/22317/23821	35
GO:0099643	GO:0099643	signal release from synapse	35/1938	185/28814	2.35424936318023e-08	2.65792593241247e-07	1.11994518232987e-07	67826/12048/17260/20911/14809/20965/76787/12287/271457/216963/19157/11541/78808/11540/12298/18015/56637/104015/18189/67847/50873/59033/20618/67474/15370/20619/18439/18441/13852/19063/17957/18479/19894/22317/23821	35
GO:0045639	GO:0045639	positive regulation of myeloid cell differentiation	26/1938	113/28814	2.4177246200992e-08	2.72458966803487e-07	1.14803465188054e-07	21803/16160/17311/22778/14281/15902/75766/19645/20851/15251/16416/56637/19090/12978/105855/83433/12394/15163/12504/12768/16331/18129/74614/21349/22177/23871	26
GO:0070482	GO:0070482	response to oxygen levels	48/1938	302/28814	2.45938466520166e-08	2.76142223448646e-07	1.16355444302568e-07	15369/14465/15368/11651/19015/19016/110157/12398/93759/11864/67579/18024/11486/74747/19223/64383/13614/19878/12177/66214/18792/15251/18015/17869/14102/110213/12015/18174/13819/13838/12013/29806/18128/12359/20544/12795/12494/14726/11828/19712/16439/17390/16438/18479/74244/20190/112405/19883	48
GO:0072659	GO:0072659	protein localization to plasma membrane	48/1938	302/28814	2.45938466520166e-08	2.76142223448646e-07	1.16355444302568e-07	12550/21803/19062/12048/17387/11651/56149/13836/17274/217154/53331/19340/13132/23880/19878/19325/14694/668212/217893/18222/104215/83433/18189/13660/20411/13823/13731/98878/53330/16412/22349/224624/381290/76742/56224/18441/13844/18720/11426/75695/14456/74741/16150/67378/16974/11461/12988/12306	48
GO:0009416	GO:0009416	response to light stimulus	50/1938	321/28814	2.47836851298692e-08	2.77766875417277e-07	1.1704000857994e-07	12290/16160/11651/19016/98660/20511/17688/83429/19272/93759/26407/20393/109689/17395/12298/50789/15902/18753/218461/27015/15251/19739/18015/14599/19697/58801/50758/16210/50505/225028/73660/11820/73181/17691/14913/11545/11352/16412/12359/50754/26570/16159/17364/22591/18587/17390/20893/245537/80750/53376	50
GO:0002822	GO:0002822	regulation of adaptive immune response based on somatic recombination of immune receptors built from immunoglobulin superfamily domains	39/1938	220/28814	2.49106741656689e-08	2.78682505711566e-07	1.17425819081421e-07	15216/16197/21803/17260/16160/15170/60533/21929/53331/14129/11486/21939/619441/14462/58185/105855/83433/223601/12266/65113/12053/16992/12504/18761/17131/14130/19264/18173/16177/16182/22030/18439/16183/13844/100561/16159/21938/74131/16190	39
GO:0017015	GO:0017015	regulation of transforming growth factor beta receptor signaling pathway	27/1938	121/28814	2.62144110150675e-08	2.92735519012178e-07	1.23347204757114e-07	21803/20340/268977/72183/19016/56213/93759/66313/50523/13132/24064/19042/12683/52662/21417/14718/241226/17131/24136/21814/78558/20481/20482/53378/114715/20901/56440	27
GO:0030888	GO:0030888	regulation of B cell proliferation	20/1938	71/28814	2.63942193156769e-08	2.94209477263333e-07	1.23968272643997e-07	17260/57916/16153/11486/21939/67245/105855/94185/12053/227059/12477/14130/19264/16331/16183/13844/12494/18019/74131/22177	20
GO:0001952	GO:0001952	regulation of cell-matrix adhesion	28/1938	129/28814	2.76089672575466e-08	3.0719344581498e-07	1.29439205016346e-07	17387/12491/11482/74030/23790/110829/22288/20971/18792/22330/16416/50932/216560/18015/56637/13731/12053/18186/11350/26921/19271/19262/20779/11426/83436/11856/29875/76509	28
GO:0002791	GO:0002791	regulation of peptide secretion	41/1938	239/28814	2.89331299464563e-08	3.20938715226527e-07	1.35230919551941e-07	15216/12290/215999/19015/19016/16535/93759/12289/109689/15378/14756/217166/93692/20787/218461/15251/16443/18189/16452/12894/76303/50873/21416/106347/12015/11307/14645/93691/11689/74370/11747/19055/28146/12494/57915/192185/19712/54126/18576/50790/74244	41
GO:0007272	GO:0007272	ensheathment of neurons	34/1938	178/28814	2.90008005307897e-08	3.20938715226527e-07	1.35230919551941e-07	21803/17988/11651/19015/19156/18858/218772/20183/14360/56336/76960/64383/20181/15212/14245/18015/20655/13823/94185/21416/18810/93742/11990/24088/70747/20481/21938/228576/13666/13032/16411/20430/12527/83964	34
GO:0008366	GO:0008366	axon ensheathment	34/1938	178/28814	2.90008005307897e-08	3.20938715226527e-07	1.35230919551941e-07	21803/17988/11651/19015/19156/18858/218772/20183/14360/56336/76960/64383/20181/15212/14245/18015/20655/13823/94185/21416/18810/93742/11990/24088/70747/20481/21938/228576/13666/13032/16411/20430/12527/83964	34
GO:2001057	GO:2001057	reactive nitrogen species metabolic process	23/1938	92/28814	2.93340792849462e-08	3.24044146930474e-07	1.36539426020642e-07	16337/11651/12491/16414/18984/109754/16153/13982/19223/15519/19878/16452/11820/19733/66112/381290/24088/18438/231252/109648/58994/66427/19883	23
GO:0034103	GO:0034103	regulation of tissue remodeling	22/1938	85/28814	2.95640946141006e-08	3.25999774481292e-07	1.37363450357536e-07	110279/19016/109934/237313/19878/20963/75766/16416/18015/12978/21934/16410/16331/18439/20750/19055/12494/20779/93695/16974/72828/12988	22
GO:0048008	GO:0048008	platelet-derived growth factor receptor signaling pathway	19/1938	65/28814	3.02047516075021e-08	3.32468401862183e-07	1.40089074869179e-07	110279/71371/93692/16416/18596/208650/16452/19255/11352/18186/11350/19271/54635/20779/19246/29875/58994/12927/71602	19
GO:0031098	GO:0031098	stress-activated protein kinase signaling cascade	43/1938	258/28814	3.20626210888051e-08	3.52288049213246e-07	1.48440292747607e-07	26403/16001/20375/11651/65964/12540/26397/26407/17164/70097/63873/13132/17940/23882/68339/26401/22031/50932/26399/26406/70834/16906/224014/83433/14102/30940/22436/19252/11820/53416/14130/22033/26921/215653/69601/22030/22029/19419/56426/18033/19260/142980/70686	43
GO:0046889	GO:0046889	positive regulation of lipid biosynthetic process	25/1938	107/28814	3.2254772767091e-08	3.537675879428e-07	1.49063712028042e-07	16001/11651/18984/11541/15378/13132/14756/18753/217166/20787/14599/56490/20788/20411/21416/19733/11307/12334/13167/64384/76574/26457/67800/58994/68801	25
GO:0019722	GO:0019722	calcium-mediated signaling	36/1938	196/28814	3.31504301655041e-08	3.6294412243478e-07	1.52930341819885e-07	69179/215999/11542/12289/15254/17762/11486/14816/13614/13618/20963/56637/83433/54720/11820/19733/73181/12504/14767/208727/19264/12768/20344/381290/19271/18438/207565/19055/20544/18019/13666/16438/20336/74166/74585/112405	36
GO:0010907	GO:0010907	positive regulation of glucose metabolic process	16/1938	47/28814	3.35266536330978e-08	3.66411189705952e-07	1.54391227256838e-07	18519/16337/11651/12491/93759/15378/14756/15251/58801/19255/20411/21416/19733/20779/67800/18113	16
GO:0007266	GO:0007266	Rho protein signal transduction	29/1938	138/28814	3.36366415904802e-08	3.66961446287633e-07	1.54623083683003e-07	12540/110279/17925/14673/12614/117600/13860/109689/11303/110596/19878/71704/19418/18208/18613/14674/18596/12053/11352/18186/16412/11350/93840/108100/14726/14766/94190/236920/11857	29
GO:0048608	GO:0048608	reproductive structure development	66/1938	484/28814	3.59664825846442e-08	3.91145272402084e-07	1.64813194406893e-07	12550/26362/12048/16001/22371/16337/93760/11651/19015/19016/20683/56213/19156/12505/21812/15170/12124/93759/71371/26407/16153/13982/109689/17311/11486/327826/18799/19223/14462/17289/20181/13030/238328/20851/13039/15251/72469/20655/14283/12394/12266/21416/110355/21425/13819/16401/16410/18128/20732/21923/12841/18129/208144/20779/13874/17979/12125/12591/17390/14766/56449/16974/14183/14453/16848/1124…	66
GO:0010001	GO:0010001	glial cell differentiation	43/1938	259/28814	3.59805337525727e-08	3.91145272402084e-07	1.64813194406893e-07	21803/17988/22671/11651/22388/19016/15979/18858/11540/56336/64383/15902/217166/18015/20655/12978/19697/30948/83433/94185/21416/13392/110355/18810/11820/13838/11352/93742/11350/18128/20732/19271/19262/67916/24088/70747/20481/21938/19744/21349/16974/245537/20336	43
GO:0050870	GO:0050870	positive regulation of T cell activation	39/1938	223/28814	3.64656977747221e-08	3.95471435990436e-07	1.66636069156585e-07	328365/16197/21803/16160/50723/18106/12522/60533/58205/11486/22778/14462/15519/20963/20851/11774/105855/223601/12394/16452/12511/12524/12015/12053/547431/12504/18761/19264/16184/19419/16183/19260/16159/74734/16168/74131/13641/12144/16190	39
GO:0030168	GO:0030168	platelet activation	23/1938	93/28814	3.65070332589904e-08	3.95471435990436e-07	1.66636069156585e-07	26362/22371/15170/17289/18753/20963/14026/16416/14674/16452/246707/18761/20344/19271/21682/26570/18441/16194/14726/56744/20312/12527/72828	23
GO:0007204	GO:0007204	positive regulation of cytosolic calcium ion concentration	53/1938	354/28814	3.7196780590948e-08	4.02235133525665e-07	1.69486024596254e-07	21803/12290/12313/14103/12491/15170/170770/12287/12289/13982/63873/14360/14816/18799/13614/13618/30955/238871/50527/20290/16416/14674/12291/16452/13367/110213/12504/11352/57340/19264/13167/11350/12768/16410/18439/18438/16183/18441/12494/330122/14825/65973/231252/17364/16439/20947/20312/16974/16438/74166/74585/20190/72828	53
GO:0010952	GO:0010952	positive regulation of peptidase activity	34/1938	180/28814	3.86797885772886e-08	4.17538138800099e-07	1.75934107600853e-07	14103/19016/12122/13033/170770/93759/109689/14360/52377/19878/20963/76884/14694/69635/19141/53313/17869/16452/14102/58801/22436/12015/11820/18174/13838/12633/227753/16792/13636/65973/19712/12125/13666/13036	34
GO:0046822	GO:0046822	regulation of nucleocytoplasmic transport	28/1938	131/28814	3.92414906219201e-08	4.22859705423247e-07	1.78176405939329e-07	12550/21803/12491/227720/15937/17246/17931/12189/15378/218210/18753/19042/18015/56637/16452/223864/21416/15163/18761/19250/22218/12021/20684/19260/70572/14456/29810/19259	28
GO:1903364	GO:1903364	positive regulation of cellular protein catabolic process	30/1938	147/28814	3.95918909665212e-08	4.25889694260498e-07	1.79453123758818e-07	11651/12398/17246/19165/14084/21929/64383/15519/13132/71816/14694/67269/108089/56637/83433/50873/27373/19733/22218/17131/69601/50754/16792/12795/75234/13032/17698/74244/232334/14629	30
GO:0050777	GO:0050777	negative regulation of immune response	35/1938	189/28814	4.13109254846588e-08	4.43605801932122e-07	1.86917992961725e-07	15216/16197/21803/20375/16160/15368/110279/19016/15170/109934/16153/21929/209558/73914/11847/105855/83433/19255/65113/67742/12053/12258/17131/18566/14130/19264/12768/16331/64685/16183/100340/56045/109648/26440/16190	35
GO:0062207	GO:0062207	regulation of pattern recognition receptor signaling pathway	24/1938	101/28814	4.26866524494279e-08	4.56381234544654e-07	1.92301056512182e-07	78308/12491/13982/21929/216190/73914/19280/67245/59079/217166/74136/80913/58185/83433/83490/65221/66878/11820/69601/24088/100340/19260/100561/142980	24
GO:0030038	GO:0030038	contractile actin filament bundle assembly	26/1938	116/28814	4.28446499388148e-08	4.56381234544654e-07	1.92301056512182e-07	19062/11853/12540/21812/234686/22411/109689/20971/19878/68732/66214/14026/20411/268970/223864/16419/18761/18186/11350/242687/20779/11856/18479/19303/22003/68178	26
GO:0035710	GO:0035710	CD4-positive, alpha-beta T cell activation	26/1938	116/28814	4.28446499388148e-08	4.56381234544654e-07	1.92301056512182e-07	21803/16160/12505/12522/60533/14462/23882/11847/13039/58185/105855/12394/65960/12053/93685/18761/17131/16182/16183/20351/16159/16194/74131/108655/16190/19883	26
GO:0043149	GO:0043149	stress fiber assembly	26/1938	116/28814	4.28446499388148e-08	4.56381234544654e-07	1.92301056512182e-07	19062/11853/12540/21812/234686/22411/109689/20971/19878/68732/66214/14026/20411/268970/223864/16419/18761/18186/11350/242687/20779/11856/18479/19303/22003/68178	26
GO:0098751	GO:0098751	bone cell development	15/1938	42/28814	4.2945674435455e-08	4.56381234544654e-07	1.92301056512182e-07	15170/14247/233328/17268/21873/29809/80752/18718/50754/18129/242687/20779/21349/108655/22177	15
GO:2000249	GO:2000249	regulation of actin cytoskeleton reorganization	15/1938	42/28814	4.2945674435455e-08	4.56381234544654e-07	1.92301056512182e-07	21803/15162/12540/76709/68732/544963/13039/12978/223864/18186/11350/108100/18129/56792/11857	15
GO:0050905	GO:0050905	neuromuscular process	36/1938	198/28814	4.34400711824849e-08	4.60202794645145e-07	1.93911311249282e-07	26556/110279/14667/19156/110880/16535/217154/109934/21960/22295/18858/11540/15212/218461/67269/18189/50873/224796/53611/11820/15370/11545/11352/11447/11435/57340/11350/21952/228785/27354/19712/16438/17921/245537/11804/23821	36
GO:1990845	GO:1990845	adaptive thermogenesis	32/1938	164/28814	4.34548713942514e-08	4.60202794645145e-07	1.93911311249282e-07	16001/12491/19016/14081/63873/216190/14783/14245/23882/20963/217166/19645/18559/26399/16452/12683/240028/224796/13819/319229/26381/16182/72674/18128/67092/54635/19744/231507/16168/68465/16190/21887	32
GO:0002790	GO:0002790	peptide secretion	47/1938	298/28814	4.36500446743162e-08	4.6147547230424e-07	1.94447567431436e-07	15216/12290/215999/19015/19016/110157/16535/93759/12289/72472/109689/63873/15378/11303/13614/14756/217166/93692/20787/218461/15251/16443/18189/16452/12894/76303/50873/21416/106347/12015/11307/14645/93691/11689/74370/11747/19055/28146/12494/57915/192185/19712/54126/18576/50790/74244/58994	47
GO:0032963	GO:0032963	collagen metabolic process	27/1938	124/28814	4.5281458764501e-08	4.77901913855874e-07	2.01369022184646e-07	21803/268977/17387/19015/19016/16398/11541/17395/52377/13030/66270/18753/66214/13039/15251/18596/223864/14718/30951/16412/26427/18439/21814/13038/16194/17390/58994	27
GO:0051145	GO:0051145	smooth muscle cell differentiation	21/1938	80/28814	4.64331163932071e-08	4.89217406108568e-07	2.06136924434876e-07	21803/17260/239719/14465/13433/93759/13618/18596/12266/21417/18569/54720/73181/241226/93840/18128/11477/66993/13874/18019/14183	21
GO:0043244	GO:0043244	regulation of protein-containing complex disassembly	28/1938	132/28814	4.66390346025009e-08	4.9054697420374e-07	2.06697152003526e-07	16001/16337/22388/18008/76709/12343/260315/13860/270058/63873/73914/56431/68732/14026/20741/65970/225115/27360/22349/17281/227753/18706/12345/65973/21916/20947/14489/22003	28
GO:0009615	GO:0009615	response to virus	51/1938	337/28814	4.69992460681029e-08	4.9349208371508e-07	2.07938105021982e-07	21803/12048/16160/267019/56213/18987/16172/217069/17101/15979/27041/73914/74747/21939/15519/212085/12177/74136/80913/58185/22031/15251/53859/94091/15980/58801/66878/72512/12524/15976/16155/19775/320910/93679/381319/19264/77040/68713/64685/18033/19260/16159/56045/142980/16168/16363/54722/107569/16411/74244/22038	51
GO:0010883	GO:0010883	regulation of lipid storage	17/1938	54/28814	4.72953480192756e-08	4.95755155643276e-07	2.08891674296559e-07	19015/12491/19016/93759/18035/16416/20788/83433/13660/12683/19255/12266/106326/11307/20288/16410/11520	17
GO:0050796	GO:0050796	regulation of insulin secretion	35/1938	190/28814	4.74033932759429e-08	4.96042651066117e-07	2.09012813531413e-07	12290/215999/19015/16535/93759/12289/109689/15378/14756/217166/93692/20787/218461/15251/18189/16452/12894/76303/50873/21416/12015/11307/14645/93691/11689/74370/19055/28146/12494/57915/192185/19712/18576/50790/74244	35
GO:0071901	GO:0071901	negative regulation of protein serine/threonine kinase activity	25/1938	109/28814	4.77734889086072e-08	4.99066684642886e-07	2.10287022038959e-07	18519/19062/19088/19016/15170/93759/18768/21929/73914/50523/24064/18753/19645/18015/56637/19252/19735/11350/69601/19271/19260/19246/16974/70686/19259	25
GO:0050714	GO:0050714	positive regulation of protein secretion	32/1938	165/28814	5.04715022877143e-08	5.26357887417468e-07	2.21786458759394e-07	21803/215999/360013/19015/19016/93759/12289/11540/109689/68581/14756/93692/15251/83433/16452/17929/76303/50873/21416/12015/11307/14645/209630/18761/24088/18439/28146/12494/192185/11502/50790/74244	32
GO:0030072	GO:0030072	peptide hormone secretion	46/1938	290/28814	5.07746826071239e-08	5.28623726026452e-07	2.22741193804161e-07	15216/12290/215999/19015/19016/110157/16535/93759/12289/72472/109689/63873/15378/13614/14756/217166/93692/20787/218461/15251/16443/18189/16452/12894/76303/50873/21416/106347/12015/11307/14645/93691/11689/74370/11747/19055/28146/12494/57915/192185/19712/54126/18576/50790/74244/58994	46
GO:0045446	GO:0045446	endothelial cell differentiation	26/1938	117/28814	5.15896452404805e-08	5.36201160751143e-07	2.25934026008719e-07	11482/12822/21812/18132/20855/19280/19878/13618/218518/238871/22330/18613/14314/21873/223864/22436/21417/18128/11477/18669/68268/14726/12819/16150/17698/207728	26
GO:0050869	GO:0050869	negative regulation of B cell activation	14/1938	37/28814	5.17888966587494e-08	5.37364386410261e-07	2.26424163433922e-07	57916/16153/21929/15902/14102/65113/67742/94185/12053/12477/14130/16331/16792/22177	14
GO:0150076	GO:0150076	neuroinflammatory response	19/1938	67/28814	5.19982752029989e-08	5.3862859818864e-07	2.26956852427762e-07	19016/19165/15979/11540/217166/59027/15980/57781/83433/16452/11820/16412/24088/56792/21938/142980/13032/20312/22177	19
GO:1903050	GO:1903050	regulation of proteolysis involved in cellular protein catabolic process	38/1938	217/28814	5.23850513644349e-08	5.41723060580451e-07	2.28260736860864e-07	15216/224997/11651/11836/12398/14673/17246/19165/64383/13132/71816/14694/67269/108089/56637/83433/30940/50873/27373/224650/19733/13838/24069/22218/17131/68833/69601/50754/16792/13636/12795/53378/75234/13032/94190/80750/74244/14629	38
GO:0043122	GO:0043122	regulation of I-kappaB kinase/NF-kappaB signaling	35/1938	191/28814	5.433038435472e-08	5.60897407608376e-07	2.3634005062818e-07	14103/12491/217069/93759/13982/21929/14360/21939/67245/212085/217166/67154/19042/22031/57783/53859/19697/83433/66878/50873/57261/12504/11352/93679/22033/11350/69601/22030/22029/74734/142980/17474/16150/20312/19883	35
GO:0055007	GO:0055007	cardiac muscle cell differentiation	30/1938	149/28814	5.45078173959412e-08	5.61786600397364e-07	2.36714721407393e-07	21803/22402/17260/93760/14465/93759/218772/327826/20181/13614/65256/56637/18596/14815/12818/18810/64082/74116/17691/16412/19735/11477/228785/16905/20544/56376/17258/108655/18479/74244	30
GO:1903169	GO:1903169	regulation of calcium ion transmembrane transport	33/1938	174/28814	5.50855541179591e-08	5.66791663023081e-07	2.3882365744153e-07	21803/69179/12313/11651/98660/15170/217154/12289/19165/14360/75909/12298/30955/238871/66109/16416/19739/30948/13367/223864/19733/22218/57340/13167/11350/20544/19260/18578/65973/20312/74166/20866/72828	33
GO:0014910	GO:0014910	regulation of smooth muscle cell migration	23/1938	95/28814	5.59613146003819e-08	5.74841350143823e-07	2.42215478184238e-07	22402/17260/19015/19016/76709/14673/17246/16398/18024/238871/18792/16416/14674/18596/17869/223864/208727/214968/20779/20195/18479/29875/22003	23
GO:0046034	GO:0046034	ATP metabolic process	43/1938	263/28814	5.6631548797705e-08	5.80756532920465e-07	2.44707902962715e-07	21803/12048/15277/11966/16337/11717/12398/98660/12122/15937/83429/50799/216963/27369/209558/74747/56421/66148/66129/15251/56490/17869/83433/66072/50873/20463/12015/11820/11545/208727/67059/80752/68375/16574/66383/227731/18439/108099/11637/207728/11674/52815/18746	43
GO:2000107	GO:2000107	negative regulation of leukocyte apoptotic process	20/1938	74/28814	5.67550124542548e-08	5.81054229003377e-07	2.44833340353498e-07	16197/26362/12505/20442/17311/11486/17289/11847/15251/20440/15163/227059/18761/14130/16183/13636/14456/14605/108655/12144	20
GO:0001505	GO:0001505	regulation of neurotransmitter levels	42/1938	254/28814	5.80454863983386e-08	5.93278866792321e-07	2.49984320683875e-07	67826/12048/17260/20911/14809/98660/20511/20965/76787/12287/271457/216963/19157/11541/78808/11540/12298/67269/16416/18015/56637/104015/18189/67847/50873/59033/20618/67474/13340/15370/16412/20619/18439/18441/13852/19063/17957/18479/243616/19894/22317/23821	42
GO:0070231	GO:0070231	T cell apoptotic process	18/1938	61/28814	5.90824895123281e-08	6.0287654721286e-07	2.54028404763662e-07	16197/14103/11651/170770/60533/20442/11486/11847/15251/14102/18761/18566/20612/16184/13636/12125/14605/12144	18
GO:0099504	GO:0099504	synaptic vesicle cycle	39/1938	227/28814	5.98190473600796e-08	6.09381785441341e-07	2.56769455642865e-07	20405/67826/12048/12725/14809/20965/76787/271457/216963/19157/11541/78808/11540/13195/12298/108800/11774/56637/104015/30948/16443/18189/20975/59033/20618/67474/53330/13429/20619/18439/18441/13852/17957/94190/245537/20430/22317/11461/23821	39
GO:0009749	GO:0009749	response to glucose	35/1938	192/28814	6.21972122009205e-08	6.32561068879775e-07	2.66536291693549e-07	12290/16001/19015/110157/93759/12289/109689/15378/14756/217166/213053/20787/218461/14694/15251/78943/56490/18189/76303/50873/21416/110355/12015/11307/17970/14645/93691/230784/19055/18706/57915/192185/14456/18576/74244	35
GO:0030183	GO:0030183	B cell differentiation	33/1938	175/28814	6.3554735678199e-08	6.44237707789059e-07	2.71456366904369e-07	14025/79221/20375/17387/18987/15170/15184/20442/16153/21929/11486/22778/15902/20963/20851/19090/105855/19255/56233/12015/12053/19264/75570/11350/16331/19271/16183/16792/18129/21985/75974/108655/16848	33
GO:0042552	GO:0042552	myelination	33/1938	175/28814	6.3554735678199e-08	6.44237707789059e-07	2.71456366904369e-07	21803/17988/11651/19156/18858/218772/20183/14360/56336/76960/64383/20181/15212/14245/18015/20655/13823/94185/21416/18810/93742/11990/24088/70747/20481/21938/228576/13666/13032/16411/20430/12527/83964	33
GO:0071333	GO:0071333	cellular response to glucose stimulus	30/1938	150/28814	6.37954253583843e-08	6.45613901694307e-07	2.72036240750867e-07	12290/16001/19015/110157/93759/12289/109689/14756/217166/213053/218461/14694/15251/78943/56490/18189/76303/50873/21416/110355/12015/11307/93691/19055/18706/57915/192185/14456/18576/74244	30
GO:0015850	GO:0015850	organic hydroxy compound transport	42/1938	255/28814	6.50381282689021e-08	6.57109364923735e-07	2.76879975674196e-07	12491/52857/14792/16535/59045/20503/11541/11540/217265/18799/11303/67963/13132/20963/64652/13723/16416/76408/17869/30960/76303/18145/50873/65970/20618/110355/17069/11307/20288/227446/18718/75750/20750/18441/11828/16974/67166/11461/58994/12306/15450/64008	42
GO:0032411	GO:0032411	positive regulation of transporter activity	28/1938	134/28814	6.54857347425521e-08	6.60547091591677e-07	2.78328498137888e-07	69179/12313/18979/217154/215748/15979/75909/12298/13614/18753/93692/19739/15980/83433/83814/11838/223864/19733/53416/22218/11689/18669/20544/13844/65973/16150/245537/20866	28
GO:0002312	GO:0002312	B cell activation involved in immune response	23/1938	96/28814	6.89394671356806e-08	6.94246385083213e-07	2.92528051606825e-07	21803/20375/50723/17688/20442/16153/21929/11486/21939/619441/17079/108138/65113/12053/19264/11350/16183/18129/100561/27354/75974/20947/16848	23
GO:0034767	GO:0034767	positive regulation of ion transmembrane transport	35/1938	193/28814	7.11213036227492e-08	7.1504800848166e-07	3.01293035470986e-07	69179/12313/16535/217154/12289/215748/15979/246049/75909/12298/13614/93692/19739/15980/83433/83814/11838/223864/19733/53416/80906/22218/11689/16412/13167/11350/18439/18669/20544/13844/65973/16150/20312/245537/20866	35
GO:0009100	GO:0009100	glycoprotein metabolic process	50/1938	332/28814	7.41131820880243e-08	7.43912576488766e-07	3.13455426260503e-07	17155/16337/241230/19015/76483/72043/27029/20442/21664/80294/56336/14538/54616/13135/17308/14584/13039/15251/57783/16432/171212/54613/17158/18145/20440/15200/21416/109901/269181/20652/93840/110173/57357/21982/28146/20441/14595/76299/16168/20449/20444/192193/233781/108150/103963/14583/232313/20443/108153/15450	50
GO:0030316	GO:0030316	osteoclast differentiation	26/1938	119/28814	7.42632406100025e-08	7.44204754842582e-07	3.13578538697816e-07	21803/22402/16160/14389/13836/233328/14281/75766/16416/18015/56637/21873/12978/83433/21934/12768/16331/80752/215653/50754/18129/20779/74614/108655/22177/72828	26
GO:0051701	GO:0051701	biological process involved in interaction with host	30/1938	151/28814	7.45425962838954e-08	7.45789585259851e-07	3.14246323743662e-07	26362/16337/71740/217069/13030/13039/16416/94091/30960/18145/12265/110355/12015/17069/12504/73666/93679/18186/16410/20612/208092/68713/20732/227753/27354/12125/14456/71955/67166/58235	30
GO:0050729	GO:0050729	positive regulation of inflammatory response	29/1938	143/28814	7.65754442213965e-08	7.64884266711449e-07	3.22292069578434e-07	22402/16170/11542/16172/16398/11541/63873/14129/18035/30955/20851/20290/57783/83433/224440/16452/12266/18569/11820/16992/21934/64685/24088/56792/142980/13032/14182/207728/23871	29
GO:0030866	GO:0030866	cortical actin cytoskeleton organization	14/1938	38/28814	7.69204334508945e-08	7.67084970864431e-07	3.23219359531781e-07	13822/234686/19878/16897/105855/104215/13823/22379/18810/22349/269587/13821/21894/16150	14
GO:0006814	GO:0006814	sodium ion transport	41/1938	248/28814	8.35136734635838e-08	8.30144802619436e-07	3.49790286099493e-07	21803/11651/98660/18301/110880/16535/67821/215748/20393/100503085/114644/13614/13618/74338/93692/30805/30943/83814/12892/105727/59033/17691/53416/381290/54338/13830/58170/18439/75750/18438/20544/229709/14825/76775/16150/21366/331004/20497/243616/14412/69106	41
GO:0051403	GO:0051403	stress-activated MAPK cascade	41/1938	248/28814	8.35136734635838e-08	8.30144802619436e-07	3.49790286099493e-07	26403/16001/20375/11651/65964/12540/26397/26407/17164/70097/63873/13132/17940/23882/26401/22031/50932/26399/26406/70834/16906/224014/83433/14102/22436/19252/11820/53416/14130/22033/26921/215653/69601/22030/22029/19419/56426/18033/19260/142980/70686	41
GO:2001242	GO:2001242	regulation of intrinsic apoptotic signaling pathway	33/1938	177/28814	8.4268068617291e-08	8.3629262290676e-07	3.52380735151762e-07	12048/11651/12122/12505/170770/17246/93759/237313/18024/17395/14694/22334/15251/20655/17869/83433/58801/19255/110213/50873/12015/11545/68428/26427/50754/20482/20779/19246/12125/13666/54722/56449/22038	33
GO:0043507	GO:0043507	positive regulation of JUN kinase activity	17/1938	56/28814	8.63856983616525e-08	8.54551771735125e-07	3.60074420485277e-07	26403/26407/70097/13614/20963/26401/78943/224014/26382/13838/21934/93840/69601/24136/22030/19246/18479	17
GO:0043536	GO:0043536	positive regulation of blood vessel endothelial cell migration	17/1938	56/28814	8.63856983616525e-08	8.54551771735125e-07	3.60074420485277e-07	21803/79221/15368/11651/20683/93759/26397/18024/21939/15251/26406/56233/18186/11350/18438/14182/23871	17
GO:0003206	GO:0003206	cardiac chamber morphogenesis	30/1938	152/28814	8.69589645255025e-08	8.57465558854835e-07	3.61302175482984e-07	21803/17260/14465/21812/17246/218772/22411/14462/20181/68927/15902/15251/17069/17131/18186/18187/93840/21952/18128/54485/11477/21814/228788/18129/20348/66993/16974/14183/112405/22003	30
GO:0071331	GO:0071331	cellular response to hexose stimulus	30/1938	152/28814	8.69589645255025e-08	8.57465558854835e-07	3.61302175482984e-07	12290/16001/19015/110157/93759/12289/109689/14756/217166/213053/218461/14694/15251/78943/56490/18189/76303/50873/21416/110355/12015/11307/93691/19055/18706/57915/192185/14456/18576/74244	30
GO:0099601	GO:0099601	regulation of neurotransmitter receptor activity	19/1938	69/28814	8.74656763095537e-08	8.61082090132294e-07	3.6282603915862e-07	224997/17260/26556/260297/15979/69635/19418/19739/50932/15980/18189/11838/72555/11820/72978/13844/20779/245537/19894	19
GO:1904646	GO:1904646	cellular response to amyloid-beta	13/1938	33/28814	8.87002464343226e-08	8.71841240112439e-07	3.67359520712521e-07	16001/12491/72183/93759/14360/19141/56637/83433/11820/13838/11545/14130/16401	13
GO:0019915	GO:0019915	lipid storage	22/1938	90/28814	8.99551464922515e-08	8.82765576342621e-07	3.71962605238673e-07	19015/12491/19016/14667/93759/15212/18035/20851/16416/20788/83433/13660/12683/19255/12266/106326/11307/20288/20652/16410/11520/67800	22
GO:0014065	GO:0014065	phosphatidylinositol 3-kinase signaling	28/1938	136/28814	9.12346471684604e-08	8.93896152910091e-07	3.76652591310624e-07	16001/16337/11651/19015/11542/15170/93759/107449/14360/64383/14462/13614/20354/30955/18015/18596/83433/16452/83490/15163/240752/20344/69601/12359/19419/54635/14191/18706	28
GO:1901184	GO:1901184	regulation of ERBB signaling pathway	20/1938	76/28814	9.22306896323693e-08	9.02218494925228e-07	3.80159298074681e-07	18011/14103/19165/13982/17395/217344/19141/208650/19255/15200/226250/208092/69601/19271/29815/50754/67845/19248/13874/78388	20
GO:0009746	GO:0009746	response to hexose	35/1938	195/28814	9.26791705010506e-08	9.05166565226928e-07	3.81401498653446e-07	12290/16001/19015/110157/93759/12289/109689/15378/14756/217166/213053/20787/218461/14694/15251/78943/56490/18189/76303/50873/21416/110355/12015/11307/17970/14645/93691/230784/19055/18706/57915/192185/14456/18576/74244	35
GO:0001763	GO:0001763	morphogenesis of a branching structure	41/1938	249/28814	9.3572362585326e-08	9.12441754338369e-07	3.84466976474531e-07	12550/21803/14025/17387/13836/12505/12614/18132/57764/104156/16153/13982/327826/20181/13614/24064/18163/14674/17869/13392/73181/18186/11350/93840/18128/20732/54485/11477/21923/20348/20779/14595/17979/12826/16974/18479/14182/14183/67784/19303/13036	41
GO:0071322	GO:0071322	cellular response to carbohydrate stimulus	31/1938	161/28814	9.63215175425111e-08	9.37763128859289e-07	3.95136405241847e-07	12290/16001/19015/110157/93759/12289/109689/14756/217166/213053/218461/14694/15251/78943/56490/18189/76303/50873/21416/110355/12015/11307/93691/18033/19055/18706/57915/192185/14456/18576/74244	31
GO:0009612	GO:0009612	response to mechanical stimulus	33/1938	178/28814	9.68461365266326e-08	9.39896337615727e-07	3.96035255296524e-07	14009/11651/12491/110157/98660/15451/16535/16398/22411/234839/14360/18035/14281/56637/19697/17869/18189/18810/11352/14718/227753/18439/18033/20544/18441/18706/19712/231252/17390/29810/207728/23821/76192	33
GO:1902904	GO:1902904	negative regulation of supramolecular fiber organization	33/1938	178/28814	9.68461365266326e-08	9.39896337615727e-07	3.96035255296524e-07	19062/76709/12343/260315/20393/13860/68732/18753/26401/14026/20741/18613/83433/223601/13548/268970/50873/65970/225115/27360/22349/227753/24088/242687/18706/12345/21916/54126/20947/11856/14489/22003/68178	33
GO:0071326	GO:0071326	cellular response to monosaccharide stimulus	30/1938	153/28814	1.0128134781259e-07	9.80553126426023e-07	4.13166422949403e-07	12290/16001/19015/110157/93759/12289/109689/14756/217166/213053/218461/14694/15251/78943/56490/18189/76303/50873/21416/110355/12015/11307/93691/19055/18706/57915/192185/14456/18576/74244	30
GO:0030101	GO:0030101	natural killer cell activation	25/1938	113/28814	1.01513463600419e-07	9.80553126426023e-07	4.13166422949403e-07	26362/16160/16414/18106/17101/22778/17289/52023/15902/20851/16452/16169/19264/16182/19419/12481/14191/19260/16159/16168/14456/56501/17059/22177/11891	25
GO:0030516	GO:0030516	regulation of axon extension	25/1938	113/28814	1.01513463600419e-07	9.80553126426023e-07	4.13166422949403e-07	12561/15982/20355/21960/83431/17762/19280/12934/20354/213084/18208/56637/239667/20562/18186/214968/11350/11302/20351/20348/52822/11426/20352/18479/20430	25
GO:0048813	GO:0048813	dendrite morphogenesis	34/1938	187/28814	1.01875457839682e-07	9.82507354369221e-07	4.13989857546835e-07	12540/20393/16560/64451/14360/66713/19878/20354/18163/213084/18222/50932/56637/83814/11838/73181/18174/13838/11352/18186/228357/93691/16412/108100/13175/19055/56376/13636/13844/17258/245537/71974/13047/12704	34
GO:0001755	GO:0001755	neural crest cell migration	18/1938	63/28814	1.02403495729123e-07	9.86054318030189e-07	4.15484408172027e-07	12540/20355/23790/11749/17311/13614/13618/20354/15251/18186/18187/214968/24136/11477/20351/20348/13641/20352	18
GO:0010950	GO:0010950	positive regulation of endopeptidase activity	32/1938	170/28814	1.04436282736399e-07	1.00405694949541e-06	4.23070007203535e-07	14103/19016/12122/13033/170770/93759/109689/14360/19878/20963/76884/14694/69635/19141/53313/17869/16452/14102/58801/22436/12015/11820/18174/13838/12633/227753/16792/13636/65973/19712/12125/13666	32
GO:0006631	GO:0006631	fatty acid metabolic process	61/1938	446/28814	1.05217401053466e-07	1.00998856268639e-06	4.25569355110744e-07	19088/11651/19015/12491/19016/16890/18984/93759/14081/66253/12189/216190/15378/19223/27052/52023/13614/14245/11992/74559/20787/225579/16889/12894/12266/64898/109672/19733/99035/18484/11689/13167/72674/15112/26922/230784/69772/70025/76574/14726/108099/26568/67103/66775/68738/60525/74121/13666/15446/54486/26457/50790/67800/67528/21391/68465/53857/68801/110446/94180/15450	61
GO:0015749	GO:0015749	monosaccharide transmembrane transport	26/1938	121/28814	1.05914640911883e-07	1.01509779677697e-06	4.27722184892552e-07	20527/19062/15277/16337/11651/20511/117591/13982/18024/216190/14783/13614/18753/14599/104215/17869/12266/20411/110355/54338/230784/20525/74741/17258/26457/68465	26
GO:0006091	GO:0006091	generation of precursor metabolites and energy	60/1938	436/28814	1.07361715005166e-07	1.02736645789547e-06	4.32891714918104e-07	78920/19062/15277/16337/11651/12491/12398/67680/12122/15937/18984/50799/216963/27369/27357/63873/74747/14783/13056/21881/217166/56421/66148/80913/66129/15251/17449/56637/56490/17869/74185/20411/66072/21416/18810/20463/16155/11820/73181/18115/78830/208727/11689/68375/64384/66383/227731/12359/18439/100198/18706/108099/11428/110094/207728/14583/11674/110446/56857/18746	60
GO:0090101	GO:0090101	negative regulation of transmembrane receptor protein serine/threonine kinase signaling pathway	27/1938	129/28814	1.07775228335338e-07	1.02972201855176e-06	4.33884255295745e-07	20340/268977/72183/19016/56213/93759/71753/66313/24064/19042/12683/52662/65960/50766/21416/17131/11350/18128/11477/21814/78558/20481/20482/114715/20901/73230/56440	27
GO:0010977	GO:0010977	negative regulation of neuron projection development	31/1938	162/28814	1.11525911881467e-07	1.06390532683204e-06	4.48287753511306e-07	14025/15982/20355/17246/27369/21960/18858/63873/19280/13132/20354/213084/18208/56637/239667/16169/13838/20562/18186/228357/214968/11302/20351/13636/20348/13844/12494/52822/20352/245537/233781	31
GO:0050771	GO:0050771	negative regulation of axonogenesis	19/1938	70/28814	1.1251296571685e-07	1.07165987315136e-06	4.51555213558093e-07	14025/15982/20355/21960/19280/20354/213084/18208/239667/20562/18186/228357/214968/11302/20351/20348/13844/52822/20352	19
GO:0014909	GO:0014909	smooth muscle cell migration	24/1938	106/28814	1.14321443475196e-07	1.08720222828884e-06	4.58104149157094e-07	22402/17260/19015/19016/76709/14673/17246/16398/18024/14783/238871/18792/16416/14674/18596/17869/223864/208727/214968/20779/20195/18479/29875/22003	24
GO:0043583	GO:0043583	ear development	41/1938	251/28814	1.17194764540073e-07	1.11280769477634e-06	4.68893283076999e-07	12550/16450/110279/99683/19156/15451/16535/12614/320398/109934/17164/22295/14051/20971/14462/13614/24064/18208/216560/20655/17869/72747/21417/224796/71461/13838/241226/18933/93840/18128/13844/19712/231252/12125/54722/16206/17921/14182/14183/13047/73230	41
GO:0000082	GO:0000082	G1/S transition of mitotic cell cycle	36/1938	206/28814	1.22631548706079e-07	1.16263777995147e-06	4.89889716102625e-07	11651/12122/15170/26931/17246/13557/237459/54394/216190/75604/12298/50523/15902/17420/19645/66214/56696/19090/17869/57261/12013/271697/16412/227292/18557/74370/11477/18647/19055/13684/12795/404710/14726/56190/93695/19651	36
GO:0009261	GO:0009261	ribonucleotide catabolic process	15/1938	45/28814	1.23815655859317e-07	1.17205804692673e-06	4.93859045152223e-07	11717/15254/11486/238871/64705/22436/93685/76952/70025/22262/72269/107569/67528/207728/110446	15
GO:1905954	GO:1905954	positive regulation of lipid localization	23/1938	99/28814	1.26448796019134e-07	1.19514507205182e-06	5.03587007187529e-07	14103/12491/14792/14081/217265/13614/13132/18753/108138/26399/20788/12394/13660/12683/12266/106326/20288/21934/13167/18439/20750/11520/12306	23
GO:0052126	GO:0052126	movement in host environment	27/1938	130/28814	1.27389698128796e-07	1.20035040212325e-06	5.05780328026478e-07	26362/16337/71740/217069/13030/13039/16416/94091/30960/18145/12265/110355/17069/12504/93679/18186/16410/20612/208092/68713/20732/227753/27354/14456/71955/67166/58235	27
GO:0060996	GO:0060996	dendritic spine development	27/1938	130/28814	1.27389698128796e-07	1.20035040212325e-06	5.05780328026478e-07	17260/18011/12540/216963/16560/64451/19280/66713/18163/16443/13196/68166/14815/11838/67102/13838/14270/108100/16183/56376/13636/13844/18479/245537/50790/71974/70584	27
GO:0006790	GO:0006790	sulfur compound metabolic process	49/1938	328/28814	1.28399560493964e-07	1.20801604850055e-06	5.09010329143141e-07	13433/14864/14598/59010/20683/20511/72043/83429/14081/171580/64451/18024/228858/15378/27402/13618/20851/108156/26363/74008/20655/15526/22436/26425/224796/75475/23972/76969/66383/26570/23971/70025/22022/229709/26568/68738/60525/76775/13666/29807/14782/54486/74340/50790/67800/233781/67528/14629/110446	49
GO:0034405	GO:0034405	response to fluid shear stress	11/1938	24/28814	1.36351536080776e-07	1.28087175802292e-06	5.39708852337405e-07	17260/11651/15184/18024/11303/211401/18810/18439/18438/20750/20779	11
GO:0034284	GO:0034284	response to monosaccharide	35/1938	198/28814	1.36726056449273e-07	1.28174390516411e-06	5.40076340752772e-07	12290/16001/19015/110157/93759/12289/109689/15378/14756/217166/213053/20787/218461/14694/15251/78943/56490/18189/76303/50873/21416/110355/12015/11307/17970/14645/93691/230784/19055/18706/57915/192185/14456/18576/74244	35
GO:0061515	GO:0061515	myeloid cell development	22/1938	92/28814	1.36861002062867e-07	1.28174390516411e-06	5.40076340752772e-07	15170/14247/233328/17268/21873/12978/11820/12053/18174/29809/80752/18718/24088/50754/18129/242687/70747/20779/230257/21349/108655/22177	22
GO:0071456	GO:0071456	cellular response to hypoxia	24/1938	107/28814	1.38051565125733e-07	1.29092899729276e-06	5.43946576395266e-07	14465/11651/19015/19016/93759/18024/19223/64383/19878/12177/66214/15251/17869/110213/12015/13819/13838/12013/18128/20544/12795/11828/112405/19883	24
GO:0002763	GO:0002763	positive regulation of myeloid leukocyte differentiation	19/1938	71/28814	1.43979430748049e-07	1.34025028349886e-06	5.64728621597969e-07	21803/16160/17311/22778/14281/15902/75766/19645/16416/56637/12978/83433/12394/15163/12504/12768/18129/74614/22177	19
GO:0034121	GO:0034121	regulation of toll-like receptor signaling pathway	19/1938	71/28814	1.43979430748049e-07	1.34025028349886e-06	5.64728621597969e-07	78308/12491/13982/21929/216190/73914/19280/67245/217166/58185/83433/83490/11820/69601/24088/100340/19260/100561/142980	19
GO:0042058	GO:0042058	regulation of epidermal growth factor receptor signaling pathway	19/1938	71/28814	1.43979430748049e-07	1.34025028349886e-06	5.64728621597969e-07	18011/14103/19165/13982/17395/217344/208650/19255/15200/226250/208092/69601/19271/29815/50754/67845/19248/13874/78388	19
GO:0032874	GO:0032874	positive regulation of stress-activated MAPK cascade	28/1938	139/28814	1.47937070958811e-07	1.37293634631911e-06	5.78501239615071e-07	26403/20375/12540/26407/70097/63873/13132/17940/23882/26401/22031/50932/26406/16906/224014/22436/11820/53416/14130/22033/26921/215653/69601/22030/22029/19419/56426/142980	28
GO:0034341	GO:0034341	response to interferon-gamma	28/1938	139/28814	1.47937070958811e-07	1.37293634631911e-06	5.78501239615071e-07	16160/360013/12540/20307/19016/20911/12539/21939/66713/20308/14026/69635/20290/16452/19255/12265/107508/53330/286940/18173/20684/68713/64685/17533/227753/24088/20312/19332	28
GO:0006937	GO:0006937	regulation of muscle contraction	31/1938	164/28814	1.48869908152359e-07	1.37951286876727e-06	5.81272326853617e-07	12313/17540/98660/110880/16535/20855/67972/16398/11541/63873/11749/11486/13614/238871/11847/20655/30948/110355/15370/22218/17131/208727/19735/21952/18438/228785/20544/68268/18578/74166/20190	31
GO:0044403	GO:0044403	biological process involved in symbiotic interaction	43/1938	272/28814	1.50596011948681e-07	1.39340941581991e-06	5.87127783822086e-07	19062/26362/16337/20307/20683/71740/15451/217069/12455/13030/13039/16416/94091/12978/16452/30960/18145/50873/12265/16004/110355/12015/17069/57261/12504/73666/93679/18186/16410/20612/208092/68713/20732/227753/13830/14825/27354/19712/12125/14456/71955/67166/58235	43
GO:0051496	GO:0051496	positive regulation of stress fiber assembly	17/1938	58/28814	1.53055619824466e-07	1.41404088405397e-06	5.95821071009421e-07	11853/12540/21812/234686/22411/20971/19878/68732/66214/14026/223864/18761/18186/11350/18479/19303/22003	17
GO:0050807	GO:0050807	regulation of synapse organization	42/1938	263/28814	1.57258008922274e-07	1.44900828206603e-06	6.10554953720245e-07	17260/18011/26556/12540/19073/104156/16153/16560/20692/14360/19280/66713/20354/18208/56637/83433/16443/18189/11838/11820/73181/13838/18187/228357/14130/11350/108100/69601/24088/26570/20351/56376/13636/13844/99633/19744/19277/245537/20430/58235/112405/16154	42
GO:0060491	GO:0060491	regulation of cell projection assembly	36/1938	208/28814	1.57311479346678e-07	1.44900828206603e-06	6.10554953720245e-07	18011/12540/13836/21812/76709/23790/271457/13860/83431/15378/66713/17152/17909/18753/14569/14026/216560/56637/104215/18189/68050/76816/18761/18186/208727/18439/242687/13844/56792/12345/20779/75974/140571/20430/319974/17427	36
GO:1903531	GO:1903531	negative regulation of secretion by cell	32/1938	173/28814	1.58941330503804e-07	1.46183259579956e-06	6.15958613847644e-07	20375/16160/15368/110279/19016/16535/93759/109934/13614/20787/217344/218461/58185/18015/105855/50873/209630/93691/74370/18128/11747/19055/18441/16159/21938/57915/19712/60531/18576/50790/27414/75767	32
GO:0106106	GO:0106106	cold-induced thermogenesis	29/1938	148/28814	1.66824655929112e-07	1.53204792228631e-06	6.45544583744545e-07	16001/12491/19016/14081/216190/14783/14245/23882/20963/217166/19645/18559/26399/16452/12683/240028/13819/26381/16182/72674/18128/67092/54635/19744/231507/16168/68465/16190/21887	29
GO:0045124	GO:0045124	regulation of bone resorption	16/1938	52/28814	1.67524565401393e-07	1.53618278824854e-06	6.47286853217712e-07	237313/20963/75766/16416/18015/12978/21934/16410/16331/18439/20750/12494/20779/16974/72828/12988	16
GO:0070301	GO:0070301	cellular response to hydrogen peroxide	22/1938	93/28814	1.67956598030267e-07	1.53785260071463e-06	6.47990446347974e-07	26362/22671/19156/93759/16153/21929/18024/13614/18753/93692/14694/18596/19697/16210/18584/11350/12359/56426/20779/70415/108655/58994	22
GO:0009166	GO:0009166	nucleotide catabolic process	18/1938	65/28814	1.73127740835963e-07	1.58284545224916e-06	6.66948659856069e-07	11717/15254/11486/238871/64705/22436/17970/93685/76952/70025/22262/72269/56045/107569/232449/67528/207728/110446	18
GO:0032729	GO:0032729	positive regulation of interferon-gamma production	21/1938	86/28814	1.78839451548306e-07	1.63263968156785e-06	6.87929984637636e-07	16160/18106/238871/223601/12394/16452/11820/16992/11352/11350/18173/16177/16182/19419/16183/12481/19260/16159/18578/142980/74131	21
GO:0097061	GO:0097061	dendritic spine organization	23/1938	101/28814	1.86617544262e-07	1.70112259236161e-06	7.16785982872993e-07	16001/16337/26556/12540/16560/64451/14360/66713/18163/19141/83433/11838/11820/13838/11352/14130/108100/56376/13636/13844/245537/71974/19894	23
GO:2001056	GO:2001056	positive regulation of cysteine-type endopeptidase activity	29/1938	149/28814	1.93967891907961e-07	1.76550952501432e-06	7.43916097429629e-07	14103/19016/12122/13033/170770/93759/109689/14360/20963/76884/14694/69635/19141/53313/17869/16452/14102/58801/22436/12015/11820/18174/12633/227753/16792/65973/19712/12125/13666	29
GO:0016197	GO:0016197	endosomal transport	38/1938	228/28814	1.97742997763315e-07	1.79721220862286e-06	7.57274358222878e-07	12048/66616/12540/72183/56149/17274/13859/23790/78287/17101/19707/11303/268451/11774/19325/11736/70834/16443/72238/67894/13660/67581/13185/106393/53611/98878/53330/14130/68566/208092/68365/76742/80877/100855/67166/231834/71517/56440	38
GO:0106027	GO:0106027	neuron projection organization	24/1938	109/28814	1.99719929505991e-07	1.81250254609198e-06	7.63717103513828e-07	16001/16337/26556/12540/16560/64451/14360/66713/18163/19141/56637/83433/11838/11820/13838/11352/14130/108100/56376/13636/13844/245537/71974/19894	24
GO:0048839	GO:0048839	inner ear development	37/1938	219/28814	2.0024430328481e-07	1.8145849751273e-06	7.64594556996338e-07	12550/16450/110279/99683/19156/15451/16535/12614/320398/109934/17164/22295/20971/14462/24064/18208/216560/20655/72747/21417/224796/71461/13838/241226/18933/93840/18128/13844/19712/231252/54722/16206/17921/14182/14183/13047/73230	37
GO:0043537	GO:0043537	negative regulation of blood vessel endothelial cell migration	13/1938	35/28814	2.01173309495793e-07	1.81764959372631e-06	7.65885866431933e-07	21803/17260/19016/11482/15184/238328/66214/381290/18128/54485/56426/114715/11601	13
GO:0060142	GO:0060142	regulation of syncytium formation by plasma membrane fusion	13/1938	35/28814	2.01173309495793e-07	1.81764959372631e-06	7.65885866431933e-07	20307/67220/75766/83433/13660/223864/12334/12633/74614/18019/11502/16190/22177	13
GO:0043388	GO:0043388	positive regulation of DNA binding	17/1938	59/28814	2.01575002453865e-07	1.81860848988069e-06	7.66289907460825e-07	21803/12313/19016/15257/16398/17395/64383/14462/72400/19645/17869/16452/50873/57261/11545/227737/20481	17
GO:0070304	GO:0070304	positive regulation of stress-activated protein kinase signaling cascade	28/1938	141/28814	2.02351565987832e-07	1.82294170647603e-06	7.68115754069554e-07	26403/20375/12540/26407/70097/63873/13132/17940/23882/26401/22031/50932/26406/16906/224014/22436/11820/53416/14130/22033/26921/215653/69601/22030/22029/19419/56426/142980	28
GO:0035729	GO:0035729	cellular response to hepatocyte growth factor stimulus	9/1938	16/28814	2.05129096770043e-07	1.84256836850522e-06	7.76385655543012e-07	16153/216190/64383/19141/56637/19697/18186/22349/12927	9
GO:0072673	GO:0072673	lamellipodium morphogenesis	9/1938	16/28814	2.05129096770043e-07	1.84256836850522e-06	7.76385655543012e-07	17925/12505/23790/67220/22349/242687/20779/14726/56440	9
GO:0042100	GO:0042100	B cell proliferation	25/1938	117/28814	2.0730602402834e-07	1.85670155145033e-06	7.823408215457e-07	16197/17260/57916/16153/11486/21939/67245/17079/18753/105855/94185/12053/227059/12477/14130/19264/11350/16331/19419/16183/13844/12494/18019/74131/22177	25
GO:1904659	GO:1904659	glucose transmembrane transport	25/1938	117/28814	2.0730602402834e-07	1.85670155145033e-06	7.823408215457e-07	20527/19062/15277/16337/11651/20511/117591/13982/18024/216190/14783/13614/18753/14599/104215/17869/12266/20411/110355/230784/20525/74741/17258/26457/68465	25
GO:0002460	GO:0002460	adaptive immune response based on somatic recombination of immune receptors built from immunoglobulin superfamily domains	64/1938	486/28814	2.08856514004299e-07	1.86786937597159e-06	7.87046502436641e-07	15216/16197/21803/17260/16160/50723/18987/16172/17688/15170/60533/17101/21929/53331/14129/11486/21939/619441/14462/18753/23882/108138/58185/246177/105855/83433/223601/14102/12266/65113/13731/12053/16992/12504/12258/93685/18761/17131/14130/19264/18173/16177/16182/16331/18128/22030/15139/18439/16183/20351/13844/100561/16159/16194/21938/27354/74131/13032/20947/16190/60504/13036/19883/11891	64
GO:0017157	GO:0017157	regulation of exocytosis	40/1938	247/28814	2.10485177419246e-07	1.87970289791091e-06	7.92032681970212e-07	12048/20375/15368/14389/110279/20911/16414/11542/17274/271457/171580/109934/216963/19157/11541/78808/19340/11540/20971/12298/20963/93692/19325/20969/12291/56637/105855/50873/59033/18128/20619/18439/14191/18441/53378/19712/16190/58994/23821/11891	40
GO:0060070	GO:0060070	canonical Wnt signaling pathway	46/1938	304/28814	2.10904897207741e-07	1.88072149640468e-06	7.92461879210778e-07	12550/21803/72043/271457/233328/22411/27041/14462/50523/13614/13132/13618/18163/68339/19042/20969/56637/17869/66072/50873/21888/14682/27373/21416/11820/71461/228357/29806/18128/69601/24136/67916/18647/56811/18033/70122/66743/81004/20779/53614/78560/16974/19277/14183/21951/21887	46
GO:0002042	GO:0002042	cell migration involved in sprouting angiogenesis	16/1938	53/28814	2.25019232126981e-07	2.00217177582046e-06	8.43636238008981e-07	79221/15368/11651/15184/14756/26406/56233/15370/18186/16412/11350/18128/54485/56426/50754/114715	16
GO:0044282	GO:0044282	small molecule catabolic process	49/1938	334/28814	2.25175177777955e-07	2.00217177582046e-06	8.43636238008981e-07	19062/192166/11651/19015/16890/18979/66253/11486/14245/78038/11992/56421/11847/17308/104015/104174/12894/114663/20975/64898/22436/12015/16329/14718/93685/65969/13167/212111/381290/104086/15112/230784/69772/70025/57357/58810/22262/72269/76574/15186/74121/12035/232449/67528/53857/67375/12036/110446/52815	49
GO:0042116	GO:0042116	macrophage activation	23/1938	102/28814	2.25726711896229e-07	2.00417959350288e-06	8.44482253209404e-07	360013/19016/16153/15979/20963/217166/59027/15980/83433/16452/11820/18173/64685/24088/56792/142980/13032/20312/108655/70461/16190/22177/19883	23
GO:0009267	GO:0009267	cellular response to starvation	31/1938	167/28814	2.27193294184099e-07	2.01139617138815e-06	8.47523034570899e-07	64143/74137/77976/16784/93759/67579/18024/20787/66148/58809/20788/14102/58801/16210/21416/21425/17691/14645/19775/11910/240752/74370/230784/20525/76574/108099/13666/14456/70415/74244/319481	31
GO:0045580	GO:0045580	regulation of T cell differentiation	31/1938	167/28814	2.27193294184099e-07	2.01139617138815e-06	8.47523034570899e-07	328365/16197/21803/12505/12522/11486/22778/14462/15519/20963/20851/11774/105855/12394/19255/21417/12015/12053/17131/12477/19264/11350/16184/19419/16183/16159/74734/16168/74131/16190/16768	31
GO:0070228	GO:0070228	regulation of lymphocyte apoptotic process	20/1938	80/28814	2.30690820434611e-07	2.03650016948948e-06	8.58100869486443e-07	16197/12505/170770/60533/20442/16153/11486/11847/15251/17869/227059/18761/18566/20612/18439/16183/13636/14605/108655/12144	20
GO:1900076	GO:1900076	regulation of cellular response to insulin stimulus	20/1938	80/28814	2.30690820434611e-07	2.03650016948948e-06	8.58100869486443e-07	19062/19016/108083/93759/67972/216190/14783/14756/18753/19697/19255/20411/110355/18761/72674/19271/18718/20779/56041/18479	20
GO:0010762	GO:0010762	regulation of fibroblast migration	14/1938	41/28814	2.31433935430655e-07	2.03721459900547e-06	8.58401901913568e-07	21803/15116/11651/14673/23790/216190/20971/67338/16416/216560/16412/18479/14182/68465	14
GO:0051693	GO:0051693	actin filament capping	14/1938	41/28814	2.31433935430655e-07	2.03721459900547e-06	8.58401901913568e-07	76709/12343/13860/68732/14026/20741/225115/27360/22349/227753/12345/21916/14489/22003	14
GO:0043506	GO:0043506	regulation of JUN kinase activity	19/1938	73/28814	2.32268107647363e-07	2.04163666622032e-06	8.60265186669856e-07	26403/26407/70097/13614/20963/26401/78943/224014/26382/13838/21934/93840/69601/24136/22030/19260/19246/70686/18479	19
GO:0043277	GO:0043277	apoptotic cell clearance	15/1938	47/28814	2.37371236801133e-07	2.08351671902621e-06	8.77911789535537e-07	26362/12491/69288/17289/246710/16416/70417/83433/12266/17167/16410/68365/74734/14456/22177	15
GO:0035303	GO:0035303	regulation of dephosphorylation	27/1938	134/28814	2.43833781729585e-07	2.13719267661273e-06	9.00528721547408e-07	21803/19062/12313/17260/15451/14673/77976/17931/16398/54401/14245/19878/18753/20354/18596/105855/16452/52036/54720/19733/227059/19264/20779/16150/20947/29875/74585	27
GO:0097530	GO:0097530	granulocyte migration	30/1938	159/28814	2.44785306235123e-07	2.14248078131538e-06	9.02756920352038e-07	71660/215999/22388/20307/16414/16172/68279/63873/20308/13614/20963/238871/20290/18613/12978/105855/68050/20343/16177/19271/20750/18578/12986/56744/330122/14825/74734/20312/171095/83964	30
GO:0008645	GO:0008645	hexose transmembrane transport	25/1938	118/28814	2.46374844019022e-07	2.1502757663107e-06	9.06041419662338e-07	20527/19062/15277/16337/11651/20511/117591/13982/18024/216190/14783/13614/18753/14599/104215/17869/12266/20411/110355/230784/20525/74741/17258/26457/68465	25
GO:0071675	GO:0071675	regulation of mononuclear cell migration	25/1938	118/28814	2.46374844019022e-07	2.1502757663107e-06	9.06041419662338e-07	21803/71660/20375/11651/20868/63873/19141/20290/16416/12978/57781/19252/27226/11820/68050/53416/16401/12768/19271/16159/18600/13601/14456/20312/17698	25
GO:0032414	GO:0032414	positive regulation of ion transmembrane transporter activity	26/1938	126/28814	2.47598432032553e-07	2.15789398342252e-06	9.09251435956729e-07	69179/12313/217154/215748/15979/75909/12298/13614/93692/19739/15980/83433/83814/11838/223864/19733/53416/22218/11689/18669/20544/13844/65973/16150/245537/20866	26
GO:0061138	GO:0061138	morphogenesis of a branching epithelium	38/1938	230/28814	2.48849585567478e-07	2.16573055162192e-06	9.12553456789547e-07	12550/21803/17387/13836/12505/12614/18132/57764/104156/16153/13982/327826/20181/13614/24064/14674/17869/73181/18186/11350/93840/18128/20732/54485/11477/21923/20348/20779/14595/17979/12826/16974/18479/14182/14183/67784/19303/13036	38
GO:0045787	GO:0045787	positive regulation of cell cycle	51/1938	355/28814	2.50144261356509e-07	2.1739232205178e-06	9.16005524414336e-07	21803/16001/16337/11651/65964/12540/267019/17246/23834/16153/226419/64383/268451/13614/19878/15902/17420/19645/20851/66214/19141/16906/18596/14283/17869/70235/11820/57261/18712/11350/74370/227937/13684/230861/76123/20779/66993/13874/52206/100732/21349/12125/16974/14182/14183/20899/17120/16848/12704/58994/53376	51
GO:0009743	GO:0009743	response to carbohydrate	36/1938	212/28814	2.55811716239919e-07	2.22004159382824e-06	9.35437988417967e-07	12290/16001/19015/110157/93759/12289/109689/15378/14756/217166/213053/20787/218461/14694/15251/78943/56490/18189/76303/50873/21416/110355/12015/11307/17970/14645/93691/230784/18033/19055/18706/57915/192185/14456/18576/74244	36
GO:0046887	GO:0046887	positive regulation of hormone secretion	31/1938	168/28814	2.60860744300906e-07	2.26067064744151e-06	9.52557469552456e-07	15216/215999/19015/19016/93759/12289/109689/13614/13132/14756/93692/15251/16443/12394/16452/76303/50873/21416/106347/12015/11307/14645/20750/28146/18441/12494/192185/54126/14182/50790/74244	31
GO:0051346	GO:0051346	negative regulation of hydrolase activity	52/1938	366/28814	2.72807833748355e-07	2.36088129543408e-06	9.94782285176103e-07	79221/20111/11651/14038/15451/12505/18984/17246/171580/11540/109689/20568/17395/21858/14245/19878/68581/24064/17940/13030/20354/213053/67338/18613/105855/30948/110213/11632/110355/11820/19733/74116/15370/12258/12633/12836/20725/19735/11350/69601/20732/229877/20779/13601/53614/13010/140571/14456/110651/16150/214899/112405	52
GO:0006643	GO:0006643	membrane lipid metabolic process	33/1938	186/28814	2.8197575714093e-07	2.43679330574177e-06	1.02676861300726e-06	241230/14667/19156/20442/327942/78928/56336/15212/14756/18753/74559/81535/70059/67630/230779/54613/30960/76303/320910/241447/64384/67916/18439/100340/20441/22234/66775/20449/20444/74244/58994/68801/20443	33
GO:0046916	GO:0046916	cellular transition metal ion homeostasis	24/1938	111/28814	2.85998500565609e-07	2.46132453476917e-06	1.0371051056201e-06	15216/15368/22785/71753/11927/13056/71145/213053/11774/15251/20655/17869/65113/14319/26425/11820/18174/227059/68428/18173/66383/11428/11804/112405	24
GO:0110020	GO:0110020	regulation of actomyosin structure organization	24/1938	111/28814	2.85998500565609e-07	2.46132453476917e-06	1.0371051056201e-06	19062/17260/11853/12540/21812/234686/22411/20971/13614/19878/68732/66214/14026/268970/223864/18761/18186/11350/242687/11856/18479/19303/22003/68178	24
GO:0032663	GO:0032663	regulation of interleukin-2 production	18/1938	67/28814	2.86014471373307e-07	2.46132453476917e-06	1.0371051056201e-06	12522/260315/21929/14462/238871/20851/12394/56233/547431/11352/18761/19264/11350/22030/16792/18578/74131/16768	18
GO:0045017	GO:0045017	glycerolipid biosynthetic process	36/1938	213/28814	2.88179048153792e-07	2.47648838448363e-06	1.04349455395882e-06	14792/108083/68393/14081/74451/327942/78928/14245/210992/14756/30955/20787/668212/18719/114663/12266/64898/110197/271424/21416/19733/17691/320951/16329/12334/240752/18718/18706/76574/18720/18710/231510/26457/50790/67800/22038	36
GO:0032623	GO:0032623	interleukin-2 production	19/1938	74/28814	2.92899904168621e-07	2.51354687635917e-06	1.05910954116907e-06	12522/260315/21929/14462/238871/20851/12394/56233/547431/11352/18761/19264/11350/18173/22030/16792/18578/74131/16768	19
GO:0009161	GO:0009161	ribonucleoside monophosphate metabolic process	16/1938	54/28814	2.9985034122496e-07	2.5696088433944e-06	1.08273184347907e-06	66355/11717/11565/11486/64705/22436/22247/76952/110639/80914/22262/72269/11637/56749/19139/107569	16
GO:0006665	GO:0006665	sphingolipid metabolic process	28/1938	144/28814	3.19539748416851e-07	2.73453139361458e-06	1.15222370302423e-06	241230/14667/19156/20442/56336/15212/18753/74559/81535/70059/67630/230779/30960/76303/320910/241447/64384/67916/18439/100340/20441/22234/66775/20449/20444/74244/58994/68801	28
GO:0042594	GO:0042594	response to starvation	33/1938	187/28814	3.20568678419771e-07	2.7395264976623e-06	1.15432844290628e-06	15216/64143/74137/77976/16784/93759/67579/18024/20787/66148/58809/20788/72238/14102/58801/16210/21416/21425/17691/14645/19775/11910/240752/74370/230784/20525/76574/108099/13666/14456/70415/74244/319481	33
GO:0030517	GO:0030517	negative regulation of axon extension	15/1938	48/28814	3.23834008072551e-07	2.7621847220917e-06	1.16387572523662e-06	15982/20355/21960/19280/20354/213084/18208/239667/20562/18186/214968/11302/20351/20348/20352	15
GO:0008202	GO:0008202	steroid metabolic process	49/1938	338/28814	3.24117888729109e-07	2.7621847220917e-06	1.16387572523662e-06	16001/16890/76483/18979/14792/18984/109754/93759/59045/13982/11541/18858/217265/11303/67963/13132/13618/14137/217166/20787/20851/218461/21834/18559/14599/20655/20788/16889/14815/18145/65970/11820/11307/241452/65969/20652/56348/104086/12359/20750/100198/18033/19712/14182/67800/66065/11804/19883/15450	49
GO:0034101	GO:0034101	erythrocyte homeostasis	30/1938	161/28814	3.24650401711326e-07	2.76289615730261e-06	1.16417549598165e-06	26362/20375/11717/15368/20683/13423/16535/226419/22778/14462/66154/15902/19645/20851/15251/19090/20044/105855/15526/16452/19255/15163/12053/18174/13819/16331/21814/230257/21349/23871	30
GO:0001774	GO:0001774	microglial cell activation	14/1938	42/28814	3.25678065928254e-07	2.7665952914015e-06	1.1657341652291e-06	19016/15979/217166/59027/15980/83433/16452/11820/24088/56792/142980/13032/20312/22177	14
GO:0031669	GO:0031669	cellular response to nutrient levels	35/1938	205/28814	3.26433964173166e-07	2.7665952914015e-06	1.1657341652291e-06	64143/74137/77976/16784/93759/67579/18024/20181/20787/66148/58809/20788/14102/58801/16210/21416/21425/17691/18712/14645/19775/11910/240752/74370/230784/20525/76574/108099/11828/13666/14456/70415/74244/69305/319481	35
GO:0120032	GO:0120032	regulation of plasma membrane bounded cell projection assembly	35/1938	205/28814	3.26433964173166e-07	2.7665952914015e-06	1.1657341652291e-06	18011/12540/13836/21812/76709/23790/271457/13860/83431/15378/66713/17152/17909/18753/14569/14026/216560/56637/104215/18189/68050/76816/18761/18186/208727/18439/242687/13844/56792/12345/75974/140571/20430/319974/17427	35
GO:0046849	GO:0046849	bone remodeling	23/1938	104/28814	3.27496426269961e-07	2.76797460280092e-06	1.16631535266471e-06	13836/233328/237313/19340/20963/75766/16416/18015/56637/12978/21934/16410/16331/215653/18439/20750/18129/12494/20779/13038/16974/72828/12988	23
GO:0051153	GO:0051153	regulation of striated muscle cell differentiation	23/1938	104/28814	3.27496426269961e-07	2.76797460280092e-06	1.16631535266471e-06	21803/22402/79221/17260/17387/15184/93759/234839/327826/13614/75805/56637/14815/13831/74116/17691/208727/19735/18128/56190/79362/108655/18479	23
GO:0050852	GO:0050852	T cell receptor signaling pathway	27/1938	136/28814	3.33558241255072e-07	2.81534136960556e-06	1.18627384046097e-06	16822/50723/15170/19165/14360/11486/12298/14462/23880/238871/16428/19697/208650/19255/94185/547431/12477/19264/11350/19271/21682/16792/19260/27028/18578/22217/74585	27
GO:0055017	GO:0055017	cardiac muscle tissue growth	24/1938	112/28814	3.40978905904432e-07	2.87403179182188e-06	1.21100367014076e-06	22402/17260/14465/21812/93759/17268/20181/13614/56637/14815/12818/74116/18712/19735/18128/21814/228788/56376/17125/108655/18479/14182/232334/14183	24
GO:0001678	GO:0001678	cellular glucose homeostasis	31/1938	170/28814	3.42537062983941e-07	2.88321552467878e-06	1.21487333303974e-06	12290/16001/15277/19015/110157/93759/12289/109689/14756/217166/213053/218461/14694/15251/78943/56490/18189/76303/50873/21416/110355/12015/11307/93691/19055/18706/57915/192185/14456/18576/74244	31
GO:0044843	GO:0044843	cell cycle G1/S phase transition	38/1938	233/28814	3.49078943108669e-07	2.93426603408148e-06	1.2363840047119e-06	26403/11651/12122/15170/26931/17246/13557/237459/54394/216190/75604/12298/50523/15902/17420/19645/66214/56696/19090/17869/57261/12013/271697/16412/227292/381290/18557/74370/11477/18647/19055/13684/12795/404710/14726/56190/93695/19651	38
GO:0060402	GO:0060402	calcium ion transport into cytosol	32/1938	179/28814	3.55614072751411e-07	2.97864917652423e-06	1.25508531085037e-06	21803/12290/12313/14103/15170/170770/12287/12289/63873/14360/238871/50527/16416/12291/13367/110213/12504/57340/19264/13167/11350/16410/18439/18438/65973/17364/16439/20312/16438/74166/20190/72828	32
GO:0006140	GO:0006140	regulation of nucleotide metabolic process	20/1938	82/28814	3.55811335079687e-07	2.97864917652423e-06	1.25508531085037e-06	12048/16337/12398/15937/216963/11541/74747/66129/15251/56490/17869/83433/50873/11820/14913/11545/208727/18439/72269/108099	20
GO:0014855	GO:0014855	striated muscle cell proliferation	20/1938	82/28814	3.55811335079687e-07	2.97864917652423e-06	1.25508531085037e-06	17260/14465/19015/21812/93759/17268/20181/70417/67367/16452/68050/18712/12633/18128/21814/17125/108655/14182/232334/14183	20
GO:0044242	GO:0044242	cellular lipid catabolic process	37/1938	224/28814	3.58169611574275e-07	2.9943174185007e-06	1.26168729019943e-06	11651/19015/14667/16890/19156/66253/64383/27052/15212/14245/14756/18753/11992/30955/12894/64898/27226/11758/13167/74182/15112/230784/69772/100340/70025/57357/76574/74121/66857/67528/53857/68616/58994/110446/63857/15450/76192	37
GO:0050803	GO:0050803	regulation of synapse structure or activity	42/1938	271/28814	3.63194087672625e-07	3.02778715998131e-06	1.27579011950251e-06	17260/18011/26556/12540/19073/104156/16153/16560/20692/14360/19280/66713/20354/18208/56637/83433/16443/18189/11838/11820/73181/13838/18187/228357/14130/11350/108100/69601/24088/26570/20351/56376/13636/13844/99633/19744/19277/245537/20430/58235/112405/16154	42
GO:0000768	GO:0000768	syncytium formation by plasma membrane fusion	18/1938	68/28814	3.64633558515545e-07	3.02778715998131e-06	1.27579011950251e-06	20307/12505/67220/75766/56637/83433/13660/223864/17886/12334/12633/19221/74614/18019/11502/12527/16190/22177	18
GO:0030837	GO:0030837	negative regulation of actin filament polymerization	18/1938	68/28814	3.64633558515545e-07	3.02778715998131e-06	1.27579011950251e-06	76709/12343/13860/68732/18753/14026/20741/18613/223601/225115/27360/22349/227753/24088/12345/21916/14489/22003	18
GO:0097006	GO:0097006	regulation of plasma lipoprotein particle levels	18/1938	68/28814	3.64633558515545e-07	3.02778715998131e-06	1.27579011950251e-06	12491/76483/14792/18830/217265/11303/14756/83433/13660/27226/11307/20288/20652/76574/67800/12988/12306/15450	18
GO:0140253	GO:0140253	cell-cell fusion	18/1938	68/28814	3.64633558515545e-07	3.02778715998131e-06	1.27579011950251e-06	20307/12505/67220/75766/56637/83433/13660/223864/17886/12334/12633/19221/74614/18019/11502/12527/16190/22177	18
GO:0030512	GO:0030512	negative regulation of transforming growth factor beta receptor signaling pathway	19/1938	75/28814	3.6767075655998e-07	3.04407246636297e-06	1.28265210546024e-06	20340/268977/72183/19016/56213/93759/66313/24064/19042/12683/52662/17131/21814/78558/20481/20482/114715/20901/56440	19
GO:1901292	GO:1901292	nucleoside phosphate catabolic process	19/1938	75/28814	3.6767075655998e-07	3.04407246636297e-06	1.28265210546024e-06	11717/209558/15254/11486/238871/64705/22436/17970/93685/76952/70025/22262/72269/56045/107569/232449/67528/207728/110446	19
GO:0008016	GO:0008016	regulation of heart contraction	34/1938	197/28814	3.68078972041939e-07	3.04407246636297e-06	1.28265210546024e-06	12290/12313/98660/16535/12287/17246/93759/12289/20855/11486/13614/13618/20787/238871/21834/12291/30948/16452/15200/110355/64082/13819/22218/17131/208727/19735/381290/18438/16183/20544/18578/17258/74166/22003	34
GO:0010660	GO:0010660	regulation of muscle cell apoptotic process	22/1938	97/28814	3.68944713345994e-07	3.04713667277571e-06	1.28394324121679e-06	16001/16160/14465/13433/15368/19016/93759/13557/109689/18024/13614/56637/16452/223864/18569/110355/67731/12334/12633/16159/16974/29810	22
GO:0046718	GO:0046718	viral entry into host cell	23/1938	105/28814	3.92873488327253e-07	3.24041631860267e-06	1.36538366269229e-06	26362/16337/71740/217069/13030/13039/16416/94091/18145/12265/110355/17069/12504/93679/18186/16410/20612/68713/20732/227753/27354/14456/58235	23
GO:0010596	GO:0010596	negative regulation of endothelial cell migration	16/1938	55/28814	3.96538346754781e-07	3.26626565941388e-06	1.37627555563591e-06	21803/17260/19016/11482/15184/20855/238328/66214/381290/20684/18128/69601/54485/56426/114715/11601	16
GO:0051651	GO:0051651	maintenance of location in cell	37/1938	225/28814	4.0127295877513e-07	3.30084560874783e-06	1.3908461827514e-06	21803/12313/15277/14103/11651/14809/15170/170770/22785/19073/11749/230895/238871/50527/16416/13367/14319/110355/12504/57340/12021/19264/13167/11350/16410/20684/209361/227753/18439/76123/65973/16439/20312/16438/74166/20190/72828	37
GO:0030048	GO:0030048	actin filament-based movement	26/1938	129/28814	4.02043568306763e-07	3.30276912655743e-06	1.39165667730948e-06	17925/98660/16535/12289/20855/68339/238871/14026/12291/246177/30948/13731/17886/17916/22218/93742/22349/227753/228785/242687/18706/18578/14726/17921/22003/71602	26
GO:0002088	GO:0002088	lens development in camera-type eye	21/1938	90/28814	4.07505870679429e-07	3.34317816305404e-06	1.40868345190657e-06	21803/13836/15257/21812/83429/327826/17268/14462/24064/224273/24136/29815/20481/12960/20482/71521/21916/12075/114715/14183/58235	21
GO:0035728	GO:0035728	response to hepatocyte growth factor	9/1938	17/28814	4.09744206043455e-07	3.34814887089692e-06	1.41077791218988e-06	16153/216190/64383/19141/56637/19697/18186/22349/12927	9
GO:0060100	GO:0060100	positive regulation of phagocytosis, engulfment	9/1938	17/28814	4.09744206043455e-07	3.34814887089692e-06	1.41077791218988e-06	12491/19016/16398/14129/216190/105855/83433/12266/56792	9
GO:1905155	GO:1905155	positive regulation of membrane invagination	9/1938	17/28814	4.09744206043455e-07	3.34814887089692e-06	1.41077791218988e-06	12491/19016/16398/14129/216190/105855/83433/12266/56792	9
GO:1901990	GO:1901990	regulation of mitotic cell cycle phase transition	46/1938	311/28814	4.11538888811736e-07	3.35835382341991e-06	1.41507787678808e-06	21803/11651/12122/15937/15170/74268/26931/17246/23834/12189/54394/216190/75604/12298/67153/72400/15902/17420/19645/66214/56696/68964/16906/19090/70799/11820/57261/18761/227292/74370/59126/11477/68592/12795/14726/66993/52206/27354/56190/208628/22591/93695/19651/12144/30949/17120	46
GO:0030534	GO:0030534	adult behavior	33/1938	189/28814	4.12922570262904e-07	3.36518221831477e-06	1.417955093144e-06	12725/26556/98660/20511/83429/22295/18858/13860/17762/110012/12298/15902/71816/170719/67269/18189/18145/50873/20618/11820/13838/11545/11352/13429/26570/19063/21916/11669/109648/67378/245537/74244/76192	33
GO:0032872	GO:0032872	regulation of stress-activated MAPK cascade	35/1938	207/28814	4.14784319703653e-07	3.3758834909214e-06	1.42246418745488e-06	26403/16001/20375/11651/12540/26407/70097/63873/13132/17940/23882/26401/22031/50932/26406/16906/224014/83433/14102/22436/19252/11820/53416/14130/22033/26921/215653/69601/22030/22029/19419/56426/19260/142980/70686	35
GO:0071364	GO:0071364	cellular response to epidermal growth factor stimulus	13/1938	37/28814	4.27482524849689e-07	3.4700527379949e-06	1.46214339495179e-06	19062/11651/72183/76709/216963/13132/20851/110355/18584/22349/69601/19248/29875	13
GO:1904707	GO:1904707	positive regulation of vascular associated smooth muscle cell proliferation	13/1938	37/28814	4.27482524849689e-07	3.4700527379949e-06	1.46214339495179e-06	13433/17261/17246/327826/17395/13614/78943/16452/110355/20779/15446/17390/18479	13
GO:0120161	GO:0120161	regulation of cold-induced thermogenesis	28/1938	146/28814	4.29723166724017e-07	3.48364511838323e-06	1.46787068808162e-06	16001/12491/14081/216190/14783/14245/23882/20963/217166/19645/18559/26399/16452/12683/240028/13819/26381/16182/72674/18128/67092/54635/19744/231507/16168/68465/16190/21887	28
GO:0061900	GO:0061900	glial cell activation	15/1938	49/28814	4.37739075864442e-07	3.54395859709725e-06	1.49328440977025e-06	19016/15979/11540/217166/59027/15980/83433/16452/11820/24088/56792/142980/13032/20312/22177	15
GO:0033209	GO:0033209	tumor necrosis factor-mediated signaling pathway	20/1938	83/28814	4.39310654081937e-07	3.55200848169009e-06	1.49667631371991e-06	15257/110829/18035/17940/20963/22031/67338/21873/19697/16452/19255/50873/21935/21934/22033/22030/22029/16792/14456/16150	20
GO:0062014	GO:0062014	negative regulation of small molecule metabolic process	22/1938	98/28814	4.45748881682003e-07	3.59933447373932e-06	1.51661762064204e-06	11651/12398/15937/93759/216963/12189/216190/74747/52023/20655/17691/11545/208727/13167/381290/18033/72269/76574/19712/27999/67800/71974	22
GO:0055076	GO:0055076	transition metal ion homeostasis	27/1938	138/28814	4.53027766601905e-07	3.65331565911078e-06	1.53936316360694e-06	15216/15369/15368/22785/71753/11927/13056/71145/213053/11774/15251/20655/17869/65113/14319/26425/11820/18174/13819/227059/68428/18173/66383/69772/11428/11804/112405	27
GO:0045786	GO:0045786	negative regulation of cell cycle	52/1938	372/28814	4.55171965276836e-07	3.66580248998478e-06	1.54462462176474e-06	18519/21803/65964/15937/74268/26931/17246/19272/17245/93759/23834/13982/12189/21929/54394/15378/21858/12298/14462/50523/67153/72400/19645/66214/56696/12227/19090/70799/26425/57261/15370/18005/11350/227292/69601/11477/68592/12795/27354/56190/208628/11787/15446/22591/93695/19651/12144/14183/21951/30949/17120/23871	52
GO:0046847	GO:0046847	filopodium assembly	19/1938	76/28814	4.59484112202513e-07	3.69569378089159e-06	1.55721963309913e-06	18011/12540/21812/76709/271457/219140/17909/18753/224014/104215/18189/26382/18761/14270/16403/18186/13844/12345/75974	19
GO:0006879	GO:0006879	cellular iron ion homeostasis	18/1938	69/28814	4.62457516941189e-07	3.71475339652629e-06	1.56525060358135e-06	15216/15368/71753/13056/71145/213053/15251/20655/17869/65113/14319/26425/18174/68428/18173/66383/11428/112405	18
GO:0007043	GO:0007043	cell-cell junction assembly	29/1938	155/28814	4.63749779069041e-07	3.72027691083678e-06	1.5675779947122e-06	12550/11853/22388/13836/15257/18858/22411/63873/19878/218518/18163/217335/18755/22330/18613/83814/13823/56233/106347/17131/93742/16412/227937/13844/16150/19277/12527/11461/83964	29
GO:0045582	GO:0045582	positive regulation of T cell differentiation	23/1938	106/28814	4.70062609189872e-07	3.76137713193868e-06	1.58489600724763e-06	328365/16197/21803/12522/11486/22778/14462/15519/20963/20851/11774/105855/12394/12015/12053/19264/16184/19419/16183/16159/74734/74131/16190	23
GO:0003279	GO:0003279	cardiac septum development	26/1938	130/28814	4.70707035851256e-07	3.76137713193868e-06	1.58489600724763e-06	268977/14465/269593/21812/17246/218772/22411/327826/14462/15902/71461/24069/17131/18186/18187/93840/18128/11477/21814/18129/20348/16974/14183/67784/207728/112405	26
GO:0009132	GO:0009132	nucleoside diphosphate metabolic process	26/1938	130/28814	4.70707035851256e-07	3.76137713193868e-06	1.58489600724763e-06	15277/16337/11717/12398/15937/216963/74747/56421/66129/15251/56490/17869/22247/12015/11820/68870/93685/171567/208727/18439/108099/11637/56749/67528/11674/18746	26
GO:0042180	GO:0042180	cellular ketone metabolic process	38/1938	236/28814	4.86041477906933e-07	3.87887576337401e-06	1.63440529740566e-06	20540/11651/19015/19016/93759/59045/71361/12189/216190/15378/52023/13132/13618/217166/20787/20851/18107/12894/19733/67426/241452/13167/381290/100198/26570/58810/20602/76574/108099/71883/19712/13666/50790/67800/71974/11674/68801/56857	38
GO:0035296	GO:0035296	regulation of tube diameter	31/1938	173/28814	5.10444928541219e-07	4.05783933503116e-06	1.70981348972803e-06	17540/11651/19015/98660/74617/93759/67972/11541/11540/13614/19878/13618/15251/12291/20655/110355/27360/11689/19735/11350/18438/21814/18441/68268/12494/17390/67378/20312/21391/58994/14629	31
GO:0050680	GO:0050680	negative regulation of epithelial cell proliferation	31/1938	173/28814	5.10444928541219e-07	4.05783933503116e-06	1.70981348972803e-06	12550/21803/17260/16160/19015/19016/11482/15451/21812/19272/110829/20692/14462/13132/238328/19645/66214/13039/18015/211401/22436/19733/11689/69601/54485/56426/21814/16159/16974/14183/81896	31
GO:0097746	GO:0097746	blood vessel diameter maintenance	31/1938	173/28814	5.10444928541219e-07	4.05783933503116e-06	1.70981348972803e-06	17540/11651/19015/98660/74617/93759/67972/11541/11540/13614/19878/13618/15251/12291/20655/110355/27360/11689/19735/11350/18438/21814/18441/68268/12494/17390/67378/20312/21391/58994/14629	31
GO:0007626	GO:0007626	locomotory behavior	41/1938	265/28814	5.21185844382122e-07	4.13787935546219e-06	1.74353919825218e-06	12290/17978/12725/58799/98660/19156/83429/12287/12614/216963/104156/21960/22295/18858/13860/11540/17762/14816/17268/12298/15212/15902/170719/67269/20655/18145/50873/20618/54720/11820/13838/11352/18143/13429/19063/21916/21349/74244/11804/53376/76192	41
GO:0030177	GO:0030177	positive regulation of Wnt signaling pathway	27/1938	139/28814	5.26576416444438e-07	4.17528954946214e-06	1.75930237886957e-06	21803/22402/72043/233328/21929/13132/20729/218581/19042/17191/27373/71461/11352/11350/24136/24088/56811/18033/70122/66743/81004/20779/53614/11426/78560/14183/21951	27
GO:0014033	GO:0014033	neural crest cell differentiation	22/1938	99/28814	5.36977477585679e-07	4.24681544933764e-06	1.78944057271482e-06	17260/12540/20355/23790/11749/17311/13614/13618/20354/15251/21453/18186/18187/214968/24136/11477/67898/20351/20348/13641/16974/20352	22
GO:0051492	GO:0051492	regulation of stress fiber assembly	22/1938	99/28814	5.36977477585679e-07	4.24681544933764e-06	1.78944057271482e-06	19062/11853/12540/21812/234686/22411/20971/19878/68732/66214/14026/268970/223864/18761/18186/11350/242687/11856/18479/19303/22003/68178	22
GO:0006809	GO:0006809	nitric oxide biosynthetic process	20/1938	84/28814	5.40369821963426e-07	4.26815855525156e-06	1.79843371595962e-06	16337/11651/12491/16414/109754/16153/13982/19223/15519/19878/16452/11820/19733/66112/381290/24088/18438/58994/66427/19883	20
GO:0072594	GO:0072594	establishment of protein localization to organelle	57/1938	426/28814	5.63842488297574e-07	4.44784978268586e-06	1.87414851373404e-06	12550/21803/15277/17155/11651/12491/12122/227720/170770/16784/13557/12189/21929/17762/230895/216190/16647/15378/15519/18035/218210/12177/18753/20963/20787/217337/66148/11774/19325/18015/16452/58801/15163/11632/18969/72265/18761/65969/22218/227738/18128/16649/56273/50754/16792/16905/19055/74718/19260/12492/11426/70572/192193/29810/81896/19259/16154	57
GO:0035150	GO:0035150	regulation of tube size	31/1938	174/28814	5.81571389113752e-07	4.58182939464394e-06	1.93060223921716e-06	17540/11651/19015/98660/74617/93759/67972/11541/11540/13614/19878/13618/15251/12291/20655/110355/27360/11689/19735/11350/18438/21814/18441/68268/12494/17390/67378/20312/21391/58994/14629	31
GO:0006949	GO:0006949	syncytium formation	18/1938	70/28814	5.83592169288079e-07	4.58600589735574e-06	1.9323620527748e-06	20307/12505/67220/75766/56637/83433/13660/223864/17886/12334/12633/19221/74614/18019/11502/12527/16190/22177	18
GO:0050885	GO:0050885	neuromuscular process controlling balance	18/1938	70/28814	5.83592169288079e-07	4.58600589735574e-06	1.9323620527748e-06	110279/14667/19156/109934/21960/22295/15212/218461/18189/224796/11820/11352/57340/11350/27354/19712/17921/11804	18
GO:0051016	GO:0051016	barbed-end actin filament capping	11/1938	27/28814	5.89764216633506e-07	4.61710633646858e-06	1.94546655148487e-06	76709/12343/13860/68732/14026/225115/27360/22349/227753/12345/14489	11
GO:0060143	GO:0060143	positive regulation of syncytium formation by plasma membrane fusion	11/1938	27/28814	5.89764216633506e-07	4.61710633646858e-06	1.94546655148487e-06	20307/75766/83433/13660/223864/12334/74614/18019/11502/16190/22177	11
GO:0070302	GO:0070302	regulation of stress-activated protein kinase signaling cascade	35/1938	210/28814	5.89801004463563e-07	4.61710633646858e-06	1.94546655148487e-06	26403/16001/20375/11651/12540/26407/70097/63873/13132/17940/23882/26401/22031/50932/26406/16906/224014/83433/14102/22436/19252/11820/53416/14130/22033/26921/215653/69601/22030/22029/19419/56426/19260/142980/70686	35
GO:0021700	GO:0021700	developmental maturation	50/1938	355/28814	5.9809182143071e-07	4.67605969156691e-06	1.97030717071335e-06	21803/14025/12725/18011/11651/19015/19016/11767/18987/12032/19165/57764/18858/56336/64383/14462/13614/13618/15902/20354/252967/19645/13039/15251/18015/56637/12394/18189/12266/14682/224650/11820/73181/13819/11352/80906/80752/18128/69601/13874/230257/53614/21349/12075/16168/17390/14182/233781/20190/108153	50
GO:1900182	GO:1900182	positive regulation of protein localization to nucleus	21/1938	92/28814	6.02759649624487e-07	4.70657376159831e-06	1.98316459661383e-06	12550/21803/11651/83396/12189/14360/12298/72400/18753/16452/15163/11545/93679/18761/230784/19260/20779/13666/70572/29810/19259	21
GO:0006650	GO:0006650	glycerophospholipid metabolic process	42/1938	277/28814	6.61426857434979e-07	5.1580100839067e-06	2.17338206209418e-06	19062/18979/14792/108083/74451/327942/78928/18799/14245/210992/14756/30955/668212/104015/18719/18596/12978/114663/230779/20975/110197/27226/271424/320951/16329/12334/11758/240752/13167/212111/16331/74182/18718/18706/76574/18720/18710/26457/68616/22038/15450/76192	42
GO:1902117	GO:1902117	positive regulation of organelle assembly	20/1938	85/28814	6.6225060397957e-07	5.1580100839067e-06	2.17338206209418e-06	64143/76709/108083/27041/20971/72068/18826/104625/20969/56637/13196/227738/18718/76123/20779/23881/209131/53378/17698/17427	20
GO:0042102	GO:0042102	positive regulation of T cell proliferation	23/1938	108/28814	6.67773347289627e-07	5.1944493121025e-06	2.18873611600819e-06	16160/50723/18106/60533/58205/20963/20851/105855/16452/12511/12524/547431/12504/18761/19264/16184/16183/19260/16159/16168/74131/13641/12144	23
GO:0051048	GO:0051048	negative regulation of secretion	34/1938	202/28814	6.72163224541907e-07	5.22170842957166e-06	2.20022203324608e-06	20375/16160/15368/110279/19016/16535/93759/109934/11486/13614/20787/217344/218461/58185/18015/105855/50873/209630/53416/93691/74370/18128/11747/19055/18441/16159/21938/57915/19712/60531/18576/50790/27414/75767	34
GO:0007219	GO:0007219	Notch signaling pathway	32/1938	184/28814	6.72974936559455e-07	5.22170842957166e-06	2.20022203324608e-06	328365/21803/18011/17387/16450/74198/18132/19165/67605/109689/18035/16897/18222/225164/13392/11820/12053/14718/18128/54485/16184/56426/50754/18129/56224/20779/51813/53614/11746/14453/16848/270118	32
GO:1904375	GO:1904375	regulation of protein localization to cell periphery	27/1938	141/28814	7.0780796854589e-07	5.48351827169212e-06	2.310538377202e-06	12550/21803/12048/17387/11651/56149/13836/217154/53331/13822/13132/14694/18222/56637/104215/83433/18189/20411/53330/16412/22349/381290/269587/13844/76123/11461/12988	27
GO:0045453	GO:0045453	bone resorption	19/1938	78/28814	7.08499435396593e-07	5.48351827169212e-06	2.310538377202e-06	233328/237313/19340/20963/75766/16416/18015/12978/21934/16410/16331/18439/20750/12494/20779/13038/16974/72828/12988	19
GO:0031330	GO:0031330	negative regulation of cellular catabolic process	39/1938	249/28814	7.1233111916072e-07	5.50624796004512e-06	2.32011577161182e-06	15216/15368/11651/71723/19165/16153/17164/21929/64383/21858/14756/30955/59027/83433/30940/12457/18145/224650/19733/13838/24069/13434/68833/13167/22033/18173/381290/69601/22030/19260/13636/100855/76574/53378/56190/94190/80750/16154/12306	39
GO:0070059	GO:0070059	intrinsic apoptotic signaling pathway in response to endoplasmic reticulum stress	17/1938	64/28814	7.25889970477466e-07	5.60401629654686e-06	2.36131149347685e-06	12048/170770/93759/50527/78943/53313/56637/58801/19255/110213/50873/69601/66861/26427/19246/13666/16438	17
GO:0044272	GO:0044272	sulfur compound biosynthetic process	21/1938	93/28814	7.29577206339468e-07	5.61838366784323e-06	2.3673653372164e-06	14598/20683/20511/14081/64451/18024/27402/108156/23972/76969/26570/23971/68738/60525/76775/13666/29807/50790/233781/14629/110446	21
GO:1904035	GO:1904035	regulation of epithelial cell apoptotic process	21/1938	93/28814	7.29577206339468e-07	5.61838366784323e-06	2.3673653372164e-06	16001/14103/15368/12822/16153/21929/18024/21939/14462/19645/66214/16452/18569/12015/11352/12633/11350/16401/227753/14456/70584	21
GO:1902895	GO:1902895	positive regulation of miRNA transcription	18/1938	71/28814	7.3289460879224e-07	5.63687565987331e-06	2.3751571334938e-06	21803/20375/239719/19016/21812/16153/14462/14281/20787/15251/20788/14283/19697/17869/14815/18033/17125/23871	18
GO:0048863	GO:0048863	stem cell differentiation	38/1938	240/28814	7.47238985469105e-07	5.74002681347242e-06	2.41862096223196e-06	17260/14465/12540/20355/23790/13982/18024/11749/17311/13614/13618/20354/15251/56637/19090/21453/15526/77889/18186/18187/214968/19264/18128/24136/11477/74016/67898/20351/70122/20348/17979/21349/19712/13641/16974/381695/20352/14183	38
GO:0043161	GO:0043161	proteasome-mediated ubiquitin-dependent protein catabolic process	57/1938	430/28814	7.65187838361397e-07	5.87057452548339e-06	2.47362862040179e-06	15216/17155/58799/11651/11836/22213/12398/217069/14673/66089/26931/17246/93759/19165/103583/14084/56709/67586/18858/109689/18024/66313/70382/67245/64383/13132/50789/71816/19179/65256/14694/67089/108089/67338/75452/56637/83814/50758/50873/27373/224826/22218/17131/66861/50754/12795/81004/52206/53378/75234/13666/192193/80750/74244/14629/66894/75717	57
GO:0044409	GO:0044409	entry into host	23/1938	109/28814	7.92950424138744e-07	6.07599496852514e-06	2.56018469509566e-06	26362/16337/71740/217069/13030/13039/16416/94091/18145/12265/110355/17069/12504/93679/18186/16410/20612/68713/20732/227753/27354/14456/58235	23
GO:0051216	GO:0051216	cartilage development	35/1938	213/28814	8.31582896263808e-07	6.3640914934219e-06	2.6815772106543e-06	21803/22402/20340/17260/17261/21812/72043/18984/20855/218772/63873/11749/13614/14756/213053/19645/15251/21834/19697/12394/70235/21417/13392/320910/17131/18933/13038/13601/17125/13666/67378/16974/14182/58994/108153	35
GO:0050890	GO:0050890	cognition	50/1938	359/28814	8.38116349722598e-07	6.40612409918403e-06	2.69928809332038e-06	16402/12290/19088/17260/14667/98660/83429/260297/19165/216963/21960/20393/17762/18163/238871/218461/104111/19141/15251/12227/18015/104015/83433/18189/70028/11838/223864/50873/54720/11820/73181/18174/11352/241226/57340/16412/13167/11350/67092/24088/26570/16497/13844/19063/76574/18479/245537/20430/20443/23821	50
GO:0006509	GO:0006509	membrane protein ectodomain proteolysis	14/1938	45/28814	8.49003779935835e-07	6.47325930352564e-06	2.72757622119867e-06	66616/19165/16153/11492/21858/14756/17886/11820/18761/18439/27059/21938/11502/23821	14
GO:0030225	GO:0030225	macrophage differentiation	14/1938	45/28814	8.49003779935835e-07	6.47325930352564e-06	2.72757622119867e-06	21803/20375/93759/15902/19645/12978/19255/15163/11820/12504/24088/70747/72147/16168	14
GO:0010508	GO:0010508	positive regulation of autophagy	28/1938	151/28814	8.76655190765013e-07	6.66756413940312e-06	2.80944861733684e-06	64143/15368/12122/108083/93759/230895/12177/67154/69635/15251/56637/50873/72512/21425/93679/226641/51897/17281/227738/77040/18718/24088/230784/12795/209131/12125/29810/74244	28
GO:0050921	GO:0050921	positive regulation of chemotaxis	28/1938	151/28814	8.76655190765013e-07	6.66756413940312e-06	2.80944861733684e-06	21803/16170/71660/20375/215999/16398/63873/13614/19141/20290/18596/12978/105855/83433/27226/11820/68050/53416/18186/12768/20343/19271/18438/16159/14456/20947/20312/14182	28
GO:0055072	GO:0055072	iron ion homeostasis	21/1938	94/28814	8.80355742443548e-07	6.6874430657471e-06	2.81782481304543e-06	15216/15369/15368/71753/13056/71145/213053/15251/20655/17869/65113/14319/26425/18174/13819/68428/18173/66383/69772/11428/112405	21
GO:0002688	GO:0002688	regulation of leukocyte chemotaxis	25/1938	126/28814	9.07453526384692e-07	6.87630732493228e-06	2.89740476469471e-06	71660/20375/215999/63873/13614/19141/20290/12978/105855/19252/27226/11820/68050/53416/12768/20343/19271/15139/56792/16159/18600/14456/20947/20312/83964	25
GO:1903052	GO:1903052	positive regulation of proteolysis involved in cellular protein catabolic process	25/1938	126/28814	9.07453526384692e-07	6.87630732493228e-06	2.89740476469471e-06	11651/12398/17246/19165/64383/13132/71816/14694/67269/108089/56637/83433/50873/27373/19733/22218/17131/69601/50754/16792/12795/75234/13032/74244/14629	25
GO:0034390	GO:0034390	smooth muscle cell apoptotic process	11/1938	28/28814	9.12238883636597e-07	6.89558458355772e-06	2.90552744135127e-06	16160/13433/19016/93759/13557/109689/13614/56637/18569/16159/16974	11
GO:0034391	GO:0034391	regulation of smooth muscle cell apoptotic process	11/1938	28/28814	9.12238883636597e-07	6.89558458355772e-06	2.90552744135127e-06	16160/13433/19016/93759/13557/109689/13614/56637/18569/16159/16974	11
GO:0071695	GO:0071695	anatomical structure maturation	44/1938	300/28814	9.19962746142351e-07	6.94543653621335e-06	2.92653308847092e-06	21803/14025/11651/19015/19016/18987/19165/57764/18858/56336/64383/14462/13614/13618/15902/20354/252967/19645/13039/15251/18015/56637/12394/18189/12266/14682/224650/11820/13819/11352/80906/80752/18128/13874/230257/53614/21349/12075/16168/17390/14182/233781/20190/108153	44
GO:0010657	GO:0010657	muscle cell apoptotic process	22/1938	102/28814	9.23122675098415e-07	6.96075223024577e-06	2.9329865180178e-06	16001/16160/14465/13433/15368/19016/93759/13557/109689/18024/13614/56637/16452/223864/18569/110355/67731/12334/12633/16159/16974/29810	22
GO:0051897	GO:0051897	positive regulation of protein kinase B signaling	24/1938	118/28814	9.32655465451414e-07	7.0240258003948e-06	2.95964750551676e-06	21803/26362/16001/16337/21812/14462/14538/15519/24064/67154/30955/16443/18189/15200/21416/15163/16412/19271/18438/18706/20779/14456/20312/14182	24
GO:0006907	GO:0006907	pinocytosis	10/1938	23/28814	9.40244127179155e-07	7.06388536573057e-06	2.97644275463307e-06	26362/12540/94176/17164/216190/13132/68732/11736/98878/19063	10
GO:1902894	GO:1902894	negative regulation of miRNA transcription	10/1938	23/28814	9.40244127179155e-07	7.06388536573057e-06	2.97644275463307e-06	21803/14465/19015/19016/21812/19697/11820/73181/208727/19712	10
GO:0051881	GO:0051881	regulation of mitochondrial membrane potential	20/1938	87/28814	9.84214860260553e-07	7.37621685162385e-06	3.10804692713859e-06	12048/11651/12122/83429/11540/17762/12177/14694/56637/20655/17869/58801/50873/12015/11545/14718/18115/18439/20779/14629	20
GO:0061178	GO:0061178	regulation of insulin secretion involved in cellular response to glucose stimulus	20/1938	87/28814	9.84214860260553e-07	7.37621685162385e-06	3.10804692713859e-06	12290/19015/93759/12289/109689/14756/217166/218461/15251/18189/76303/50873/21416/12015/11307/93691/57915/192185/18576/74244	20
GO:0046460	GO:0046460	neutral lipid biosynthetic process	15/1938	52/28814	1.02746299720657e-06	7.6723056089952e-06	3.23280705431757e-06	68393/14081/14245/14756/20787/12266/64898/21416/19733/17691/76574/231510/26457/50790/67800	15
GO:0046463	GO:0046463	acylglycerol biosynthetic process	15/1938	52/28814	1.02746299720657e-06	7.6723056089952e-06	3.23280705431757e-06	68393/14081/14245/14756/20787/12266/64898/21416/19733/17691/76574/231510/26457/50790/67800	15
GO:1902041	GO:1902041	regulation of extrinsic apoptotic signaling pathway via death domain receptors	15/1938	52/28814	1.02746299720657e-06	7.6723056089952e-06	3.23280705431757e-06	12048/15368/110157/19165/14084/12189/21929/69635/67338/56637/58801/12633/11910/20684/20482	15
GO:0043280	GO:0043280	positive regulation of cysteine-type endopeptidase activity involved in apoptotic process	25/1938	127/28814	1.05839813934781e-06	7.87034867641329e-06	3.31625459382345e-06	14103/19016/12122/13033/170770/93759/109689/20963/14694/69635/53313/17869/16452/14102/58801/22436/12015/11820/18174/12633/227753/16792/19712/12125/13666	25
GO:0014031	GO:0014031	mesenchymal cell development	21/1938	95/28814	1.05910104080452e-06	7.87034867641329e-06	3.31625459382345e-06	12540/20355/23790/11749/17311/13614/13618/20354/15251/21453/18186/18187/214968/18128/24136/11477/67898/20351/20348/13641/20352	21
GO:0045685	GO:0045685	regulation of glial cell differentiation	21/1938	95/28814	1.05910104080452e-06	7.87034867641329e-06	3.31625459382345e-06	21803/22671/22388/19016/64383/15902/217166/18015/19697/30948/83433/94185/21416/13392/13838/18128/20732/19262/24088/21938/19744	21
GO:0048864	GO:0048864	stem cell development	21/1938	95/28814	1.05910104080452e-06	7.87034867641329e-06	3.31625459382345e-06	12540/20355/23790/11749/17311/13614/13618/20354/15251/21453/18186/18187/214968/19264/24136/11477/67898/20351/20348/13641/20352	21
GO:1904064	GO:1904064	positive regulation of cation transmembrane transport	30/1938	170/28814	1.08134028777367e-06	8.02591892722726e-06	3.38180576317256e-06	69179/12313/16535/217154/12289/215748/15979/246049/75909/12298/13614/93692/19739/15980/83433/83814/11838/223864/19733/80906/22218/13167/11350/20544/13844/65973/16150/20312/245537/20866	30
GO:0007369	GO:0007369	gastrulation	31/1938	179/28814	1.09643965907851e-06	8.12818460519286e-06	3.42489648739426e-06	16402/93760/14465/22083/13836/22642/16153/21929/22411/80294/50493/15378/327826/14694/18193/23872/65960/19252/93840/16410/11477/67916/68592/13537/11426/21349/17125/16974/14182/20336/319520	31
GO:0001659	GO:0001659	temperature homeostasis	32/1938	188/28814	1.09833114309391e-06	8.1324085721502e-06	3.42667630051339e-06	16001/12491/19016/14081/216190/14783/14245/13618/23882/20963/217166/19645/18559/26399/16452/12683/240028/13819/26381/21934/16182/72674/18128/67092/54635/19744/231507/16168/26457/68465/16190/21887	32
GO:0007611	GO:0007611	learning or memory	46/1938	322/28814	1.11444452266584e-06	8.24179945668619e-06	3.47276930582738e-06	16402/12290/19088/17260/14667/98660/83429/260297/19165/216963/21960/20393/17762/18163/238871/218461/104111/19141/15251/12227/18015/104015/83433/18189/11838/223864/50873/54720/11820/73181/18174/11352/241226/57340/16412/13167/11350/67092/24088/26570/16497/13844/19063/18479/245537/23821	46
GO:0010614	GO:0010614	negative regulation of cardiac muscle hypertrophy	12/1938	34/28814	1.12721641581634e-06	8.30630252277598e-06	3.49994835443511e-06	19016/56637/67731/74116/19735/381290/18128/18438/16905/21938/108655/18479	12
GO:0035335	GO:0035335	peptidyl-tyrosine dephosphorylation	12/1938	34/28814	1.12721641581634e-06	8.30630252277598e-06	3.49994835443511e-06	15170/19280/19255/19252/19253/19271/19260/19248/19246/19277/19259/72828	12
GO:0090322	GO:0090322	regulation of superoxide metabolic process	12/1938	34/28814	1.12721641581634e-06	8.30630252277598e-06	3.49994835443511e-06	21803/11651/12491/16414/17762/18024/18753/20963/20655/11820/14825/22177	12
GO:0002269	GO:0002269	leukocyte activation involved in inflammatory response	14/1938	46/28814	1.14505535962196e-06	8.42766223415537e-06	3.55108455143399e-06	19016/15979/217166/59027/15980/83433/16452/11820/24088/56792/142980/13032/20312/22177	14
GO:0070849	GO:0070849	response to epidermal growth factor	13/1938	40/28814	1.19345127177032e-06	8.76495201556077e-06	3.69320516552921e-06	19062/11651/72183/76709/216963/13132/20851/110355/18584/22349/69601/19248/29875	13
GO:0006942	GO:0006942	regulation of striated muscle contraction	20/1938	88/28814	1.19373147879732e-06	8.76495201556077e-06	3.69320516552921e-06	12313/98660/110880/16535/20855/63873/238871/11847/30948/110355/15370/22218/17131/208727/19735/18438/228785/20544/18578/74166	20
GO:0071621	GO:0071621	granulocyte chemotaxis	25/1938	128/28814	1.23210310755649e-06	9.03591230130523e-06	3.807377145614e-06	71660/215999/20307/16414/16172/63873/20308/13614/20963/238871/20290/12978/105855/68050/20343/19271/20750/18578/12986/56744/330122/14825/20312/171095/83964	25
GO:0008203	GO:0008203	cholesterol metabolic process	27/1938	145/28814	1.25392053046253e-06	9.18496788563803e-06	3.87018329138999e-06	16890/76483/18979/14792/18984/109754/18858/217265/11303/67963/14137/20787/21834/18559/20655/20788/18145/65970/11820/11307/65969/20652/104086/12359/67800/11804/15450	27
GO:0042391	GO:0042391	regulation of membrane potential	60/1938	469/28814	1.30577731154641e-06	9.55344565748524e-06	4.02544529487304e-06	20405/12048/17260/11651/12491/22388/14809/14807/12122/83429/110880/16535/12289/18858/11540/234839/17762/12298/13614/12177/93692/14694/12291/56637/20655/30948/17869/83433/18189/83814/58801/50873/14682/59033/110355/12015/11820/64082/11545/72978/14718/11447/80906/18115/22218/17131/11435/108100/18439/18438/19055/20544/20779/231252/12723/20312/108655/245537/14629/66894	60
GO:0071346	GO:0071346	cellular response to interferon-gamma	23/1938	112/28814	1.3088275930886e-06	9.56438976279591e-06	4.03005670931019e-06	16160/360013/12540/20307/19016/20911/12539/66713/20308/14026/69635/20290/16452/19255/107508/53330/286940/64685/17533/227753/24088/20312/19332	23
GO:0015918	GO:0015918	sterol transport	19/1938	81/28814	1.31631828938181e-06	9.59633463811173e-06	4.04351702013895e-06	12491/52857/14792/59045/217265/11303/67963/30960/76303/18145/65970/11307/20288/227446/18718/16974/67166/12306/15450	19
GO:1900542	GO:1900542	regulation of purine nucleotide metabolic process	19/1938	81/28814	1.31631828938181e-06	9.59633463811173e-06	4.04351702013895e-06	12048/16337/12398/15937/216963/11541/74747/66129/15251/56490/17869/83433/50873/11820/14913/11545/208727/18439/108099	19
GO:0016125	GO:0016125	sterol metabolic process	28/1938	154/28814	1.32060792603471e-06	9.61621369099591e-06	4.05189326916659e-06	16890/76483/18979/14792/18984/109754/18858/217265/11303/67963/14137/20787/21834/18559/20655/20788/16889/18145/65970/11820/11307/65969/20652/104086/12359/67800/11804/15450	28
GO:0030324	GO:0030324	lung development	37/1938	236/28814	1.32515326984916e-06	9.63790551936389e-06	4.06103335030294e-06	21803/14465/17387/12540/20683/99683/12614/19165/20692/11486/52377/24064/11774/18222/21834/319939/14599/18596/74123/16889/17158/71461/13819/93840/18128/50754/21923/26570/20602/76123/14726/108655/14182/14183/13047/58994/13036	37
GO:0038066	GO:0038066	p38MAPK cascade	15/1938	53/28814	1.34421711500115e-06	9.76501524038026e-06	4.11459237463224e-06	20375/65964/26397/26407/17164/70097/23882/50932/26406/83433/22436/19252/53416/69601/19260	15
GO:0048545	GO:0048545	response to steroid hormone	36/1938	227/28814	1.38928438603998e-06	1.00805033340849e-05	4.24752661720017e-06	328365/21803/17978/93760/98660/18984/19060/93759/16153/13982/12189/20393/74747/72068/20181/13132/14599/16452/14102/14815/18145/77889/67731/11545/93721/20750/13684/20602/20779/18600/17979/19712/11502/108655/18479/94180	36
GO:0051650	GO:0051650	establishment of vesicle localization	30/1938	172/28814	1.39297789859702e-06	1.00953981272879e-05	4.25380269573425e-06	59045/103583/16560/83431/20971/68581/12934/11774/20969/246177/104015/67581/11777/50873/17916/68428/16401/17281/13429/16574/19419/67898/228785/53378/17921/14183/20336/58994/71602/11891	30
GO:0001885	GO:0001885	endothelial cell development	18/1938	74/28814	1.41212610090177e-06	1.02221316457042e-05	4.30720320312206e-06	12822/18132/20855/19280/19878/13618/218518/238871/22330/18613/21873/223864/18669/68268/12819/16150/17698/207728	18
GO:0014032	GO:0014032	neural crest cell development	20/1938	89/28814	1.44309981998424e-06	1.04214078143229e-05	4.39117032285104e-06	12540/20355/23790/11749/17311/13614/13618/20354/15251/21453/18186/18187/214968/24136/11477/67898/20351/20348/13641/20352	20
GO:0046323	GO:0046323	glucose import	20/1938	89/28814	1.44309981998424e-06	1.04214078143229e-05	4.39117032285104e-06	20527/15277/16337/11651/20511/13982/18024/216190/14783/18753/104215/17869/20411/110355/230784/20525/74741/17258/26457/68465	20
GO:0042987	GO:0042987	amyloid precursor protein catabolic process	16/1938	60/28814	1.44642975352377e-06	1.04214078143229e-05	4.39117032285104e-06	20683/19165/11492/15979/19878/68581/104001/19697/30948/13548/11820/11307/13838/13636/11502/23821	16
GO:0050922	GO:0050922	negative regulation of chemotaxis	16/1938	60/28814	1.44642975352377e-06	1.04214078143229e-05	4.39117032285104e-06	20355/20354/19255/20440/19252/20562/18186/214968/18128/15139/20351/20348/56792/18600/11601/20352	16
GO:0009123	GO:0009123	nucleoside monophosphate metabolic process	17/1938	67/28814	1.46251780197087e-06	1.05249965327798e-05	4.43481852416651e-06	66355/11717/27369/11565/11486/64705/22436/22247/76952/110639/80914/22262/72269/11637/56749/19139/107569	17
GO:0010866	GO:0010866	regulation of triglyceride biosynthetic process	10/1938	24/28814	1.51445312082085e-06	1.08860164163676e-05	4.58693806761159e-06	14245/14756/20787/12266/21416/19733/17691/76574/26457/67800	10
GO:0035773	GO:0035773	insulin secretion involved in cellular response to glucose stimulus	21/1938	97/28814	1.51948477704193e-06	1.09094397119475e-05	4.59680772075696e-06	12290/19015/110157/93759/12289/109689/14756/217166/218461/15251/18189/76303/50873/21416/12015/11307/93691/57915/192185/18576/74244	21
GO:0008630	GO:0008630	intrinsic apoptotic signaling pathway in response to DNA damage	23/1938	113/28814	1.53966421462595e-06	1.10414381265658e-05	4.65242664780237e-06	12048/15368/13836/15257/12122/15937/17688/12505/170770/26931/93759/12189/74747/19090/17869/58801/12015/73181/68428/20482/21938/12125/22038	23
GO:0090162	GO:0090162	establishment of epithelial cell polarity	12/1938	35/28814	1.61036934085314e-06	1.15216308770574e-05	4.85476093821456e-06	360013/12540/19157/217335/71461/209630/93742/93840/232288/17698/94190/74206	12
GO:1903203	GO:1903203	regulation of oxidative stress-induced neuron death	12/1938	35/28814	1.61036934085314e-06	1.15216308770574e-05	4.85476093821456e-06	16153/170719/14694/15251/83433/50873/11820/11545/50754/26570/19712/74244	12
GO:0060541	GO:0060541	respiratory system development	40/1938	267/28814	1.64570270240888e-06	1.17607534586781e-05	4.95551776518501e-06	21803/14465/17387/12540/20683/99683/12614/19165/20692/11486/52377/24064/11774/18222/21834/319939/216560/14599/18596/74123/16889/17158/71461/13819/93840/18128/50754/21923/26570/20481/20602/76123/14726/108655/16974/14182/14183/13047/58994/13036	40
GO:0043467	GO:0043467	regulation of generation of precursor metabolites and energy	27/1938	147/28814	1.65327690759624e-06	1.18011749564265e-05	4.97254979046225e-06	19062/16337/11651/12491/12398/15937/216963/63873/74747/14783/66148/66129/15251/56490/17869/20411/20463/16155/11820/208727/11689/66383/18439/18706/108099/207728/14583	27
GO:1903729	GO:1903729	regulation of plasma membrane organization	8/1938	15/28814	1.7316850337793e-06	1.23465330392167e-05	5.20234218234851e-06	14103/18753/108138/13196/17886/11982/227753/69582	8
GO:0008593	GO:0008593	regulation of Notch signaling pathway	20/1938	90/28814	1.73898380549991e-06	1.23482069173256e-05	5.2030474885803e-06	328365/18011/17387/16450/18132/109689/18035/16897/18222/13392/12053/18128/54485/56426/56224/20779/51813/53614/14453/16848	20
GO:0010827	GO:0010827	regulation of glucose transmembrane transport	20/1938	90/28814	1.73898380549991e-06	1.23482069173256e-05	5.2030474885803e-06	19062/15277/16337/11651/20511/13982/18024/216190/14783/13614/18753/14599/104215/17869/12266/20411/110355/74741/17258/68465	20
GO:0014068	GO:0014068	positive regulation of phosphatidylinositol 3-kinase signaling	18/1938	75/28814	1.74195410437812e-06	1.23482069173256e-05	5.2030474885803e-06	16001/16337/19015/11542/15170/93759/107449/14360/20354/18596/83433/16452/83490/15163/20344/12359/54635/14191	18
GO:0016445	GO:0016445	somatic diversification of immunoglobulins	18/1938	75/28814	1.74195410437812e-06	1.23482069173256e-05	5.2030474885803e-06	21803/50723/17688/17686/21939/619441/108138/19090/65113/12053/19264/75570/16183/100561/56045/27354/20947/108655	18
GO:0042982	GO:0042982	amyloid precursor protein metabolic process	18/1938	75/28814	1.74195410437812e-06	1.23482069173256e-05	5.2030474885803e-06	20683/19165/11492/15979/19878/68581/104001/16432/19697/30948/13548/11820/11307/13838/20652/13636/11502/23821	18
GO:0032814	GO:0032814	regulation of natural killer cell activation	15/1938	54/28814	1.74589664337662e-06	1.23546193645668e-05	5.20574944099636e-06	26362/16160/18106/17101/52023/20851/16452/16169/19419/14191/19260/16159/16168/14456/22177	15
GO:0060419	GO:0060419	heart growth	24/1938	122/28814	1.74687450791047e-06	1.23546193645668e-05	5.20574944099636e-06	22402/17260/14465/21812/93759/17268/20181/13614/56637/14815/12818/74116/18712/19735/18128/21814/228788/56376/17125/108655/18479/14182/232334/14183	24
GO:2000058	GO:2000058	regulation of ubiquitin-dependent protein catabolic process	29/1938	165/28814	1.76652329042089e-06	1.2479239731297e-05	5.25825954958807e-06	15216/11651/11836/12398/14673/17246/19165/64383/13132/71816/14694/67269/108089/56637/50873/27373/224650/24069/22218/17131/68833/50754/16792/12795/53378/75234/80750/74244/14629	29
GO:0001935	GO:0001935	endothelial cell proliferation	31/1938	183/28814	1.78324088935903e-06	1.25828912754886e-05	5.30193422319083e-06	17260/16160/15368/11651/19016/11482/20683/13836/21812/93759/16153/11541/20692/238328/66214/16416/78943/18015/22436/15370/68833/11689/16401/74370/54485/56426/16159/13601/140571/14182/73230	31
GO:1901888	GO:1901888	regulation of cell junction assembly	35/1938	220/28814	1.79616235230253e-06	1.26595497751632e-05	5.3342350922061e-06	17260/17387/11482/13836/23790/110829/20971/19280/19878/20354/18755/22330/18208/216560/56637/18189/83814/11820/18186/11350/26921/19271/19262/24088/20351/56376/13844/99633/20779/11426/16150/11856/29875/245537/58235	35
GO:0030323	GO:0030323	respiratory tube development	37/1938	239/28814	1.80498095103254e-06	1.2707148503093e-05	5.35429131927394e-06	21803/14465/17387/12540/20683/99683/12614/19165/20692/11486/52377/24064/11774/18222/21834/319939/14599/18596/74123/16889/17158/71461/13819/93840/18128/50754/21923/26570/20602/76123/14726/108655/14182/14183/13047/58994/13036	37
GO:0009185	GO:0009185	ribonucleoside diphosphate metabolic process	23/1938	114/28814	1.80718196054377e-06	1.27081035465438e-05	5.35469373692548e-06	15277/16337/11717/12398/15937/216963/74747/56421/66129/15251/56490/17869/22247/12015/11820/93685/208727/18439/108099/11637/56749/11674/18746	23
GO:0016447	GO:0016447	somatic recombination of immunoglobulin gene segments	17/1938	68/28814	1.82847921645598e-06	1.28431879210658e-05	5.41161296579077e-06	21803/50723/17688/17686/21939/619441/108138/19090/65113/12053/19264/75570/16183/100561/27354/20947/108655	17
GO:0060828	GO:0060828	regulation of canonical Wnt signaling pathway	38/1938	249/28814	1.88065970688196e-06	1.3194639881921e-05	5.55970096387237e-06	12550/21803/72043/233328/22411/27041/50523/13132/18163/68339/19042/56637/66072/50873/21888/14682/27373/21416/11820/71461/228357/29806/18128/69601/24136/18647/56811/18033/70122/66743/81004/20779/53614/78560/19277/14183/21951/21887	38
GO:0071453	GO:0071453	cellular response to oxygen levels	27/1938	148/28814	1.89406253586457e-06	1.32735384774199e-05	5.59294572093805e-06	14465/11651/19015/19016/93759/67579/18024/19223/64383/19878/12177/66214/15251/17869/14102/110213/12015/13819/13838/12013/18128/20544/12795/11828/74244/112405/19883	27
GO:0055021	GO:0055021	regulation of cardiac muscle tissue growth	19/1938	83/28814	1.95235440207735e-06	1.36509507227068e-05	5.75197235923029e-06	22402/17260/14465/21812/93759/17268/13614/14815/12818/74116/18712/19735/18128/21814/108655/18479/14182/232334/14183	19
GO:0070373	GO:0070373	negative regulation of ERK1 and ERK2 cascade	19/1938	83/28814	1.95235440207735e-06	1.36509507227068e-05	5.75197235923029e-06	215748/109689/19279/13132/24064/57783/19255/19252/13838/11910/19264/11350/69601/13844/19246/231252/114715/319520/12988	19
GO:0007623	GO:0007623	circadian rhythm	35/1938	221/28814	1.99809216947747e-06	1.39548934379057e-05	5.88004183454569e-06	17978/15903/19016/93759/103583/11540/15378/11486/50789/19878/15902/217166/59027/20787/353187/56637/19090/14102/13548/50758/12457/27373/17691/18143/21934/50754/79362/18587/20893/245537/74244/214899/14583/53376/19883	35
GO:0033135	GO:0033135	regulation of peptidyl-serine phosphorylation	29/1938	166/28814	2.0045874820747e-06	1.39843841011401e-05	5.89246803717625e-06	21803/19062/11651/11836/110157/12505/215748/109689/74747/15519/24064/238871/14586/14694/18193/18189/223864/15163/110355/11820/17131/381290/215653/74370/56426/29815/18706/14456/18479	29
GO:0032366	GO:0032366	intracellular sterol transport	11/1938	30/28814	2.04684950446594e-06	1.42630407712106e-05	6.00988297013723e-06	52857/11303/67963/76303/18145/11307/227446/18718/16974/67166/12306	11
GO:0010811	GO:0010811	positive regulation of cell-substrate adhesion	26/1938	140/28814	2.06255757024765e-06	1.43562406444953e-05	6.04915372174324e-06	16402/12491/12540/76709/74030/110829/22288/20971/13132/68732/18003/16416/56637/67896/16452/13731/18186/16412/11350/56348/26921/19271/20750/109648/83436/29875	26
GO:0032024	GO:0032024	positive regulation of insulin secretion	20/1938	91/28814	2.08900368896388e-06	1.45074940160212e-05	6.11288592838071e-06	215999/19015/93759/12289/109689/14756/93692/15251/16452/76303/50873/21416/12015/11307/14645/28146/12494/192185/50790/74244	20
GO:1903578	GO:1903578	regulation of ATP metabolic process	20/1938	91/28814	2.08900368896388e-06	1.45074940160212e-05	6.11288592838071e-06	12048/16337/12398/15937/216963/74747/66148/66129/15251/56490/17869/83433/50873/20463/11820/11545/208727/18439/108099/207728	20
GO:0002062	GO:0002062	chondrocyte differentiation	23/1938	115/28814	2.1165527990465e-06	1.46492118926131e-05	6.17260025345038e-06	21803/22402/20340/17260/17261/21812/72043/18984/218772/11749/14756/213053/19645/21834/19697/12394/70235/17131/13601/13666/14182/58994/108153	23
GO:0002367	GO:0002367	cytokine production involved in immune response	23/1938	115/28814	2.1165527990465e-06	1.46492118926131e-05	6.17260025345038e-06	15216/21803/16160/15368/12491/93759/16153/73914/14462/58185/12053/17131/18173/16177/16182/22030/24088/16792/16159/21938/142980/14456/74131	23
GO:1903076	GO:1903076	regulation of protein localization to plasma membrane	23/1938	115/28814	2.1165527990465e-06	1.46492118926131e-05	6.17260025345038e-06	12550/21803/12048/17387/11651/56149/13836/217154/53331/13132/14694/18222/104215/83433/18189/20411/53330/16412/22349/381290/13844/11461/12988	23
GO:0009408	GO:0009408	response to heat	21/1938	99/28814	2.15568378298166e-06	1.49032835018946e-05	6.27965601121684e-06	15368/11651/18858/63873/17762/15519/71145/18015/20655/22218/68833/16177/69698/18578/20449/19414/56445/21426/29810/233781/14629	21
GO:0030218	GO:0030218	erythrocyte differentiation	27/1938	149/28814	2.16669044019609e-06	1.49625659691656e-05	6.30463530533754e-06	20375/20683/13423/16535/226419/22778/14462/66154/15902/19645/20851/15251/19090/20044/105855/15526/16452/19255/15163/12053/18174/13819/16331/21814/230257/21349/23871	27
GO:0036294	GO:0036294	cellular response to decreased oxygen levels	25/1938	132/28814	2.22154828458659e-06	1.53242002186786e-05	6.45701371835824e-06	14465/11651/19015/19016/93759/67579/18024/19223/64383/19878/12177/66214/15251/17869/110213/12015/13819/13838/12013/18128/20544/12795/11828/112405/19883	25
GO:1902652	GO:1902652	secondary alcohol metabolic process	28/1938	158/28814	2.23568687723965e-06	1.54044584049894e-05	6.49083135338157e-06	16890/76483/18979/14792/18984/109754/18858/217265/11303/67963/14137/20787/21834/18559/20655/20788/18145/65970/11820/11307/65969/20652/104086/12359/14182/67800/11804/15450	28
GO:0034113	GO:0034113	heterotypic cell-cell adhesion	15/1938	55/28814	2.25190600460979e-06	1.54815392696805e-05	6.52331019036038e-06	16402/16414/12505/16153/21929/14538/16416/57781/19264/16412/16401/16410/12481/16411/83964	15
GO:0034605	GO:0034605	cellular response to heat	15/1938	55/28814	2.25190600460979e-06	1.54815392696805e-05	6.52331019036038e-06	15368/18858/63873/17762/15519/71145/18015/22218/68833/69698/20449/19414/21426/29810/233781	15
GO:1903305	GO:1903305	regulation of regulated secretory pathway	31/1938	185/28814	2.25907223589895e-06	1.55134726199623e-05	6.53676564499425e-06	12048/20375/15368/14389/110279/20911/16414/11542/271457/171580/109934/216963/19157/11541/78808/19340/11540/12298/20963/12291/56637/105855/59033/18128/18439/14191/18441/19712/16190/23821/11891	31
GO:0014741	GO:0014741	negative regulation of muscle hypertrophy	12/1938	36/28814	2.26781298083437e-06	1.5521527554031e-05	6.54015967659394e-06	19016/56637/67731/74116/19735/381290/18128/18438/16905/21938/108655/18479	12
GO:0032816	GO:0032816	positive regulation of natural killer cell activation	12/1938	36/28814	2.26781298083437e-06	1.5521527554031e-05	6.54015967659394e-06	26362/16160/18106/17101/20851/16452/16169/19419/16159/16168/14456/22177	12
GO:1902745	GO:1902745	positive regulation of lamellipodium organization	12/1938	36/28814	2.26781298083437e-06	1.5521527554031e-05	6.54015967659394e-06	12540/76709/23790/66713/68732/68050/208727/22349/242687/20779/20430/319974	12
GO:0150116	GO:0150116	regulation of cell-substrate junction organization	17/1938	69/28814	2.27506323360503e-06	1.55424046042121e-05	6.54895644233014e-06	17387/11482/23790/110829/20971/22330/216560/212307/18186/11350/26921/19271/19262/20779/11426/11856/29875	17
GO:0051896	GO:0051896	regulation of protein kinase B signaling	30/1938	176/28814	2.27844124053297e-06	1.55424046042121e-05	6.54895644233014e-06	21803/19062/26362/16001/16337/13836/21812/93759/52377/14462/14538/15519/24064/67154/30955/14694/16443/18189/22436/15200/21416/15163/16412/19271/18438/18706/20779/14456/20312/14182	30
GO:0055088	GO:0055088	lipid homeostasis	30/1938	176/28814	2.27844124053297e-06	1.55424046042121e-05	6.54895644233014e-06	21803/79221/15451/93759/17101/15378/217265/11303/52377/67963/217166/72113/353187/56490/20788/83433/13660/18145/65970/240174/11307/14718/20652/230784/19383/74121/74244/67800/19883/15450	30
GO:1902115	GO:1902115	regulation of organelle assembly	34/1938	213/28814	2.32145678067485e-06	1.58182985287845e-05	6.66520726327699e-06	18519/64143/15162/76709/17245/108083/27041/20971/19280/72068/17152/14569/18826/104625/20969/18222/56637/18189/13196/70799/76816/67578/227738/208092/18718/227753/100855/76123/20779/23881/209131/53378/17698/17427	34
GO:0046850	GO:0046850	regulation of bone remodeling	16/1938	62/28814	2.32444040941063e-06	1.58211082290969e-05	6.66639116019839e-06	237313/20963/75766/16416/18015/12978/21934/16410/16331/18439/20750/12494/20779/16974/72828/12988	16
GO:0090277	GO:0090277	positive regulation of peptide hormone secretion	24/1938	124/28814	2.36216362545833e-06	1.60601025275637e-05	6.76709393370616e-06	15216/215999/19015/93759/12289/109689/14756/93692/15251/16443/16452/76303/50873/21416/106347/12015/11307/14645/28146/12494/192185/54126/50790/74244	24
GO:0060191	GO:0060191	regulation of lipase activity	19/1938	84/28814	2.36508835626449e-06	1.60622391347632e-05	6.76799421573074e-06	79221/11853/76483/18984/13982/18799/16428/14674/18596/14682/12524/11352/14767/19735/11350/19063/11856/14182/14183	19
GO:0045088	GO:0045088	regulation of innate immune response	37/1938	242/28814	2.44183735602502e-06	1.65651877085137e-05	6.97991691277156e-06	20375/16160/19016/12539/21929/18024/216190/73914/15519/20963/20787/20851/19090/83433/19255/12266/66878/72512/17916/12258/12768/64685/19419/24088/100340/14191/100561/16159/56045/13874/17390/80750/17059/16768/22177/22038/54725	37
GO:0043367	GO:0043367	CD4-positive, alpha-beta T cell differentiation	20/1938	92/28814	2.50184925544705e-06	1.69536106484204e-05	7.14358302361011e-06	21803/16160/12522/14462/23882/13039/58185/105855/12394/12053/93685/17131/16182/16183/20351/16194/74131/108655/16190/19883	20
GO:0032092	GO:0032092	positive regulation of protein binding	21/1938	100/28814	2.55724690683395e-06	1.73099452340476e-05	7.29372836724221e-06	21844/15216/64143/109689/17395/56637/50873/21416/72512/11820/11352/67459/11350/269587/100732/54126/13666/67784/16848/74585/12306	21
GO:2001020	GO:2001020	regulation of response to DNA damage stimulus	39/1938	262/28814	2.58973224742309e-06	1.75105741960376e-05	7.37826550075543e-06	12048/65964/12122/15937/12505/64050/17246/93759/226419/12189/234857/17762/14051/66713/67153/170472/18753/108138/19090/17869/58801/68166/13548/50505/13831/57261/11545/30951/18143/68428/11350/14050/20482/114715/71777/12144/67711/11461/22038	39
GO:0030073	GO:0030073	insulin secretion	36/1938	234/28814	2.8675044140029e-06	1.93674584625245e-05	8.16068331121283e-06	12290/215999/19015/110157/16535/93759/12289/109689/15378/14756/217166/93692/20787/218461/15251/18189/16452/12894/76303/50873/21416/12015/11307/14645/93691/11689/74370/19055/28146/12494/57915/192185/19712/18576/50790/74244	36
GO:0072577	GO:0072577	endothelial cell apoptotic process	15/1938	56/28814	2.88531085771874e-06	1.94663571354642e-05	8.20235531228215e-06	14103/12822/15257/16153/21929/18024/21939/14462/66214/18569/11352/11350/16401/14456/70584	15
GO:0001890	GO:0001890	placenta development	30/1938	178/28814	2.8937071901206e-06	1.9501621402861e-05	8.21721428404571e-06	12550/22371/93760/11651/19015/19016/20683/56213/26407/16153/11486/18799/19223/20181/13030/238328/13039/15251/72469/14283/21425/13819/16401/16410/20732/18129/17979/12591/14183/112405	30
GO:0031647	GO:0031647	regulation of protein stability	44/1938	313/28814	2.90916929122131e-06	1.95843748893706e-05	8.25208334017976e-06	227334/17246/16784/93759/76563/103583/12539/56336/15519/50789/72400/217166/20787/68339/13135/19090/83814/50873/14682/18712/13838/22218/17131/68833/215653/227753/56426/67916/50754/16905/13636/66868/20602/20779/65973/66408/11787/29810/54343/66889/22177/13036/53376/235441	44
GO:0043407	GO:0043407	negative regulation of MAP kinase activity	16/1938	63/28814	2.92219053415858e-06	1.96290811754124e-05	8.27092080628888e-06	19062/19016/15170/73914/24064/18753/18015/56637/19252/19735/69601/19271/19260/19246/70686/19259	16
GO:1905517	GO:1905517	macrophage migration	16/1938	63/28814	2.92219053415858e-06	1.96290811754124e-05	8.27092080628888e-06	71660/17387/17925/68279/63873/13618/12978/57781/83433/68050/19271/15139/18438/56792/20312/12527	16
GO:0050772	GO:0050772	positive regulation of axonogenesis	21/1938	101/28814	3.02568943616934e-06	2.0302145148037e-05	8.55452342453663e-06	21844/14025/12561/12904/83431/17762/20354/18208/56637/24001/18186/18845/24136/20482/52822/11426/140571/71955/18479/67784/20430	21
GO:1903320	GO:1903320	regulation of protein modification by small protein conjugation or removal	38/1938	254/28814	3.06194926557855e-06	2.05230651754955e-05	8.64761041293427e-06	328365/22083/11651/21812/19165/70097/12189/21929/109689/14360/67245/15519/24064/72400/11624/71816/15251/57783/19697/208650/65113/50873/13819/54354/17131/208727/11350/64685/67898/50754/16792/19260/80750/74244/71974/14629/66867/76863	38
GO:0002440	GO:0002440	production of molecular mediator of immune response	51/1938	386/28814	3.14531107706612e-06	2.10588673092359e-05	8.87337630469486e-06	15216/16197/21803/16160/15368/12491/50723/18987/17688/18106/93759/17686/16153/21929/73914/21939/619441/14462/108138/58185/19090/14102/65113/110213/12524/12053/17131/14130/19264/75570/18173/16177/16182/22030/24088/16183/16792/19260/74552/13844/100561/16159/56045/21938/27354/142980/14456/74131/20947/108655/16190	51
GO:0036475	GO:0036475	neuron death in response to oxidative stress	12/1938	37/28814	3.15117159970701e-06	2.10751726663013e-05	8.8802467392201e-06	16153/170719/14694/15251/83433/50873/11820/11545/50754/26570/19712/74244	12
GO:2000379	GO:2000379	positive regulation of reactive oxygen species metabolic process	18/1938	78/28814	3.19136660902712e-06	2.1313360920376e-05	8.98060987740443e-06	21803/12725/12491/16414/17762/18024/18753/20963/18792/20655/18596/22436/11820/18115/208727/14825/22177/11891	18
GO:0030258	GO:0030258	lipid modification	34/1938	216/28814	3.19371343549271e-06	2.1313360920376e-05	8.98060987740443e-06	19062/11651/19015/12491/19016/14792/18984/216190/11992/81535/104015/12894/20975/110197/27226/11307/11689/13167/20652/212111/16331/72674/15112/67916/230784/69772/76574/74121/20444/67800/68465/53857/20443/110446	34
GO:0010921	GO:0010921	regulation of phosphatase activity	19/1938	86/28814	3.43566709680612e-06	2.29032065510813e-05	9.65050813643551e-06	12313/17260/15451/14673/77976/17931/16398/14245/19878/20354/18596/105855/16452/52036/54720/19733/227059/19264/16150	19
GO:0030705	GO:0030705	cytoskeleton-dependent intracellular transport	32/1938	198/28814	3.47150823056216e-06	2.30831191785611e-05	9.72631622345899e-06	76411/12540/76779/103583/16560/83431/17762/17152/68339/56444/11774/16570/67269/15251/246177/20655/11777/11820/17916/56350/171567/54160/17281/68566/16574/19419/56273/67166/17921/81896/75782/71602	32
GO:0048146	GO:0048146	positive regulation of fibroblast proliferation	17/1938	71/28814	3.47391002102187e-06	2.30831191785611e-05	9.72631622345899e-06	328365/21803/23834/13982/67153/108138/16416/68964/19090/18596/17869/110355/11350/54635/13874/14456/12306	17
GO:2001244	GO:2001244	positive regulation of intrinsic apoptotic signaling pathway	17/1938	71/28814	3.47391002102187e-06	2.30831191785611e-05	9.72631622345899e-06	12122/170770/93759/237313/14694/20655/17869/58801/19255/12015/68428/50754/20482/12125/13666/54722/22038	17
GO:0050679	GO:0050679	positive regulation of epithelial cell proliferation	34/1938	217/28814	3.54590530602383e-06	2.35360899115045e-05	9.91718022907705e-06	21803/15368/11651/12540/11482/20683/56213/15451/93759/16153/13982/11541/21929/16416/18015/17869/21416/12015/15370/14645/12633/68833/16401/74370/18128/18129/404710/13601/14595/140571/108655/16438/14182/14183	34
GO:0036005	GO:0036005	response to macrophage colony-stimulating factor	7/1938	12/28814	3.61070750682558e-06	2.39146214095778e-05	1.00766784763599e-05	75766/12978/83433/19255/24088/56792/207728	7
GO:0036006	GO:0036006	cellular response to macrophage colony-stimulating factor stimulus	7/1938	12/28814	3.61070750682558e-06	2.39146214095778e-05	1.00766784763599e-05	75766/12978/83433/19255/24088/56792/207728	7
GO:0010742	GO:0010742	macrophage derived foam cell differentiation	10/1938	26/28814	3.62135193108151e-06	2.39593316472522e-05	1.00955176075311e-05	12491/19016/217265/18035/18755/16416/11307/20288/20652/16410	10
GO:0008347	GO:0008347	glial cell migration	16/1938	64/28814	3.65429072205232e-06	2.40663648669976e-05	1.01406171858683e-05	328365/18858/15212/83433/14102/17181/13838/14270/69601/18438/18441/56792/54126/20312/14766/12527	16
GO:0014911	GO:0014911	positive regulation of smooth muscle cell migration	16/1938	64/28814	3.65429072205232e-06	2.40663648669976e-05	1.01406171858683e-05	22402/76709/17246/16398/238871/18792/16416/18596/17869/223864/208727/214968/20779/20195/18479/29875	16
GO:0051893	GO:0051893	regulation of focal adhesion assembly	16/1938	64/28814	3.65429072205232e-06	2.40663648669976e-05	1.01406171858683e-05	17387/11482/23790/110829/20971/22330/216560/18186/11350/26921/19271/19262/20779/11426/11856/29875	16
GO:0090109	GO:0090109	regulation of cell-substrate junction assembly	16/1938	64/28814	3.65429072205232e-06	2.40663648669976e-05	1.01406171858683e-05	17387/11482/23790/110829/20971/22330/216560/18186/11350/26921/19271/19262/20779/11426/11856/29875	16
GO:0010565	GO:0010565	regulation of cellular ketone metabolic process	27/1938	153/28814	3.65708616132663e-06	2.40663648669976e-05	1.01406171858683e-05	20540/11651/19015/19016/93759/12189/216190/15378/52023/13132/217166/20787/12894/19733/13167/381290/100198/26570/20602/76574/108099/19712/13666/50790/67800/71974/68801	27
GO:0030514	GO:0030514	negative regulation of BMP signaling pathway	15/1938	57/28814	3.6733776789246e-06	2.40962610430949e-05	1.01532142556293e-05	19016/56213/71753/66313/19042/65960/50766/21416/17131/11350/18128/78558/20481/20482/73230	15
GO:0031529	GO:0031529	ruffle organization	15/1938	57/28814	3.6733776789246e-06	2.40962610430949e-05	1.01532142556293e-05	19062/23790/13860/83431/14245/68732/14026/216560/18596/12978/65970/56792/18720/20430/22003	15
GO:0050732	GO:0050732	negative regulation of peptidyl-tyrosine phosphorylation	15/1938	57/28814	3.6733776789246e-06	2.40962610430949e-05	1.01532142556293e-05	15170/19165/233328/15378/52023/18753/20354/24056/18613/208650/19255/67742/19264/208092/78388	15
GO:0007252	GO:0007252	I-kappaB phosphorylation	9/1938	21/28814	3.86958432048721e-06	2.53023935429945e-05	1.06614309316629e-05	11651/30940/69601/22030/24088/230233/142980/16150/20312	9
GO:0060099	GO:0060099	regulation of phagocytosis, engulfment	9/1938	21/28814	3.86958432048721e-06	2.53023935429945e-05	1.06614309316629e-05	12491/19016/16398/14129/216190/105855/83433/12266/56792	9
GO:0097284	GO:0097284	hepatocyte apoptotic process	9/1938	21/28814	3.86958432048721e-06	2.53023935429945e-05	1.06614309316629e-05	12048/16001/12122/30955/19645/56637/14102/12633/227753	9
GO:0051057	GO:0051057	positive regulation of small GTPase mediated signal transduction	18/1938	79/28814	3.87506386790921e-06	2.53113248187318e-05	1.06651942190864e-05	94176/109689/12175/17311/71704/59079/30955/212307/18596/16410/26921/18128/19419/18129/20779/14766/319974/233046	18
GO:0008277	GO:0008277	regulation of G protein-coupled receptor signaling pathway	25/1938	136/28814	3.89520097020619e-06	2.54158765320028e-05	1.07092481884443e-05	14773/216963/109689/11486/54401/13614/19878/213053/238871/16416/19739/12266/17237/23984/110355/11820/16412/19735/50778/381290/13429/71729/18578/67865/70461	25
GO:0046640	GO:0046640	regulation of alpha-beta T cell proliferation	13/1938	44/28814	3.99529471986863e-06	2.60138078427002e-05	1.09611928655376e-05	16160/18106/12505/60533/20963/11847/208650/16452/65960/19264/19260/16159/12144	13
GO:0070232	GO:0070232	regulation of T cell apoptotic process	13/1938	44/28814	3.99529471986863e-06	2.60138078427002e-05	1.09611928655376e-05	16197/170770/60533/20442/11486/11847/15251/18761/18566/20612/13636/14605/12144	13
GO:0008344	GO:0008344	adult locomotory behavior	22/1938	111/28814	4.08755440500542e-06	2.65863871606748e-05	1.12024552125607e-05	12725/98660/83429/22295/18858/13860/17762/12298/15902/170719/67269/18145/50873/20618/11820/13838/11352/13429/19063/21916/74244/76192	22
GO:0051251	GO:0051251	positive regulation of lymphocyte activation	56/1938	443/28814	4.19065822269817e-06	2.72282154638456e-05	1.14728963513651e-05	328365/16197/21803/26362/17260/16160/17387/50723/18106/12522/60533/58205/16153/17101/11486/21939/67245/22778/619441/14462/15519/20963/20851/11774/19090/105855/223601/12394/16452/12511/12524/12015/12053/547431/12504/16169/227059/18761/19264/16331/16184/19419/16183/19260/13844/16159/12494/18019/74734/16168/14456/74131/13641/12144/16190/22177	56
GO:0002793	GO:0002793	positive regulation of peptide secretion	24/1938	128/28814	4.22260426588851e-06	2.74068397130928e-05	1.15481615666038e-05	15216/215999/19015/93759/12289/109689/14756/93692/15251/16443/16452/76303/50873/21416/106347/12015/11307/14645/28146/12494/192185/54126/50790/74244	24
GO:0031623	GO:0031623	receptor internalization	25/1938	137/28814	4.46371061616633e-06	2.89412132995484e-05	1.21946860935252e-05	16337/12491/16414/271457/109689/64383/13132/20963/18222/16416/104015/72238/11838/110355/11820/93742/16412/13429/68566/53378/17957/94190/12527/19259/56440	25
GO:0032350	GO:0032350	regulation of hormone metabolic process	14/1938	51/28814	4.48778517824254e-06	2.90666760018172e-05	1.22475511290985e-05	16001/15451/18984/14462/13132/218461/15251/14599/14815/21416/100198/18033/19712/71974	14
GO:0051283	GO:0051283	negative regulation of sequestering of calcium ion	23/1938	120/28814	4.52027787875369e-06	2.92463404710531e-05	1.23232546520232e-05	21803/12313/14103/15170/170770/11749/238871/50527/16416/13367/57340/19264/13167/11350/16410/18439/65973/16439/20312/16438/74166/20190/72828	23
GO:0032615	GO:0032615	interleukin-12 production	16/1938	65/28814	4.54657832866242e-06	2.92626531969245e-05	1.23301281914727e-05	16170/16160/12491/19696/16153/73914/21939/52023/18753/20963/19697/24088/16792/18033/142980/108655	16
GO:0032835	GO:0032835	glomerulus development	16/1938	65/28814	4.54657832866242e-06	2.92626531969245e-05	1.23301281914727e-05	17260/72043/13618/16416/18596/211401/12633/93840/18128/15139/13809/18129/16194/11601/19277/71602	16
GO:0050854	GO:0050854	regulation of antigen receptor-mediated signaling pathway	16/1938	65/28814	4.54657832866242e-06	2.92626531969245e-05	1.23301281914727e-05	15170/11486/18755/19697/208650/19255/107321/547431/227059/19264/19271/16792/19260/56792/22217/108655	16
GO:0051148	GO:0051148	negative regulation of muscle cell differentiation	16/1938	65/28814	4.54657832866242e-06	2.92626531969245e-05	1.23301281914727e-05	13433/15184/327826/15902/18569/54720/74116/208727/19735/18128/13874/18019/17125/79362/108655/18479	16
GO:1901264	GO:1901264	carbohydrate derivative transport	16/1938	65/28814	4.54657832866242e-06	2.92626531969245e-05	1.23301281914727e-05	19156/241296/71279/18830/114304/65221/13340/11307/224674/434203/269346/18439/100561/76574/76775/56857	16
GO:0097553	GO:0097553	calcium ion transmembrane import into cytosol	27/1938	155/28814	4.71159898886152e-06	3.02930706149059e-05	1.27643054606676e-05	21803/12290/12313/14103/15170/170770/12287/12289/63873/14360/238871/50527/16416/13367/57340/19264/13167/11350/16410/18439/65973/16439/20312/16438/74166/20190/72828	27
GO:1905477	GO:1905477	positive regulation of protein localization to membrane	22/1938	112/28814	4.76679873680731e-06	3.06159839536277e-05	1.29003684086984e-05	21803/11651/13836/76709/170770/217154/14360/14694/83433/18189/58801/20411/50873/228357/16412/22349/381290/13830/76742/13844/74741/18479	22
GO:0014013	GO:0014013	regulation of gliogenesis	24/1938	129/28814	4.86053972080124e-06	3.11855066757978e-05	1.31403428267751e-05	21803/22671/19016/104156/64383/15902/217166/18755/18015/104015/19697/30948/17869/83433/14102/13392/16992/18128/20732/19262/24088/20481/21938/19744	24
GO:0002637	GO:0002637	regulation of immunoglobulin production	19/1938	88/28814	4.92658972211972e-06	3.1543503184394e-05	1.32911884392145e-05	21803/16153/21929/21939/619441/19090/65113/110213/12524/12053/14130/19264/22030/16183/13844/100561/74131/108655/16190	19
GO:0003281	GO:0003281	ventricular septum development	19/1938	88/28814	4.92658972211972e-06	3.1543503184394e-05	1.32911884392145e-05	268977/269593/21812/17246/22411/327826/14462/15902/71461/24069/17131/93840/18128/11477/21814/16974/14183/207728/112405	19
GO:0071214	GO:0071214	cellular response to abiotic stimulus	45/1938	330/28814	5.10688313721129e-06	3.26299604810603e-05	1.37489787035595e-05	21803/12048/11651/65964/98660/170770/17246/19272/93759/216001/12189/22411/234839/63873/14816/17395/14462/14756/18753/27015/19739/56637/16210/50505/18810/12015/73181/11545/14718/53416/12021/107723/50754/20544/18706/19712/17364/22591/17390/56449/29810/12144/80750/207728/11461	45
GO:0104004	GO:0104004	cellular response to environmental stimulus	45/1938	330/28814	5.10688313721129e-06	3.26299604810603e-05	1.37489787035595e-05	21803/12048/11651/65964/98660/170770/17246/19272/93759/216001/12189/22411/234839/63873/14816/17395/14462/14756/18753/27015/19739/56637/16210/50505/18810/12015/73181/11545/14718/53416/12021/107723/50754/20544/18706/19712/17364/22591/17390/56449/29810/12144/80750/207728/11461	45
GO:1902414	GO:1902414	protein localization to cell junction	23/1938	121/28814	5.22963287313623e-06	3.33795965439909e-05	1.40648457813218e-05	67826/224997/26556/56149/17274/216963/17762/22330/18613/56637/21873/18189/106347/72978/108100/16574/20619/16451/245537/11461/83964/58235/68178	23
GO:0042554	GO:0042554	superoxide anion generation	13/1938	45/28814	5.27347541421629e-06	3.35897455731603e-05	1.41533942957554e-05	21803/11651/16414/13058/17762/13614/18753/20963/20655/11820/17970/14825/22177	13
GO:1905521	GO:1905521	regulation of macrophage migration	13/1938	45/28814	5.27347541421629e-06	3.35897455731603e-05	1.41533942957554e-05	71660/17387/63873/12978/57781/83433/68050/19271/15139/18438/56792/20312/12527	13
GO:0032367	GO:0032367	intracellular cholesterol transport	10/1938	27/28814	5.40463882193325e-06	3.43540730075985e-05	1.44754517381705e-05	11303/67963/76303/18145/11307/227446/18718/16974/67166/12306	10
GO:2000310	GO:2000310	regulation of NMDA receptor activity	10/1938	27/28814	5.40463882193325e-06	3.43540730075985e-05	1.44754517381705e-05	17260/15979/69635/19418/19739/15980/18189/13844/245537/19894	10
GO:0003208	GO:0003208	cardiac ventricle morphogenesis	18/1938	81/28814	5.65136028707772e-06	3.58113489664153e-05	1.50894903648679e-05	21803/17260/21812/14462/20181/68927/15251/17069/17131/21952/18128/54485/21814/228788/20348/66993/14183/22003	18
GO:0050709	GO:0050709	negative regulation of protein secretion	18/1938	81/28814	5.65136028707772e-06	3.58113489664153e-05	1.50894903648679e-05	16160/16535/20787/217344/218461/58185/50873/209630/93691/74370/11747/19055/16159/57915/19712/18576/27414/75767	18
GO:1901880	GO:1901880	negative regulation of protein depolymerization	18/1938	81/28814	5.65136028707772e-06	3.58113489664153e-05	1.50894903648679e-05	76709/12343/260315/13860/68732/14026/20741/65970/225115/27360/22349/227753/18706/12345/21916/20947/14489/22003	18
GO:0061028	GO:0061028	establishment of endothelial barrier	14/1938	52/28814	5.76264071862426e-06	3.6466054246238e-05	1.53653573538769e-05	19280/19878/13618/218518/238871/22330/18613/21873/223864/18669/68268/16150/17698/207728	14
GO:0046330	GO:0046330	positive regulation of JNK cascade	21/1938	105/28814	5.78317311938527e-06	3.6466054246238e-05	1.53653573538769e-05	26403/12540/63873/13132/17940/23882/26401/22031/50932/16906/224014/11820/14130/22033/26921/215653/69601/22030/22029/19419/142980	21
GO:2000060	GO:2000060	positive regulation of ubiquitin-dependent protein catabolic process	21/1938	105/28814	5.78317311938527e-06	3.6466054246238e-05	1.53653573538769e-05	11651/12398/17246/19165/64383/13132/71816/14694/67269/108089/56637/50873/27373/22218/17131/50754/16792/12795/75234/74244/14629	21
GO:0001787	GO:0001787	natural killer cell proliferation	8/1938	17/28814	5.79023809500643e-06	3.6466054246238e-05	1.53653573538769e-05	16160/18106/20851/16452/19260/16159/16168/56501	8
GO:0010918	GO:0010918	positive regulation of mitochondrial membrane potential	8/1938	17/28814	5.79023809500643e-06	3.6466054246238e-05	1.53653573538769e-05	11651/12122/83429/56637/17869/50873/12015/18115	8
GO:0033194	GO:0033194	response to hydroperoxide	8/1938	17/28814	5.79023809500643e-06	3.6466054246238e-05	1.53653573538769e-05	22671/12491/20683/18753/170719/69635/16452/12494	8
GO:0007528	GO:0007528	neuromuscular junction development	15/1938	59/28814	5.84719072375533e-06	3.67828662041066e-05	1.54988494206018e-05	67533/104156/22288/18858/12298/56637/20411/11820/228357/11435/21923/230157/12826/18479/14183	15
GO:0016233	GO:0016233	telomere capping	12/1938	39/28814	5.86445502132758e-06	3.67828662041066e-05	1.54988494206018e-05	18768/26407/108138/19090/50505/18761/18005/55947/59125/140917/27354/21951	12
GO:0032743	GO:0032743	positive regulation of interleukin-2 production	12/1938	39/28814	5.86445502132758e-06	3.67828662041066e-05	1.54988494206018e-05	12522/238871/20851/12394/547431/11352/18761/19264/11350/22030/18578/74131	12
GO:0090049	GO:0090049	regulation of cell migration involved in sprouting angiogenesis	12/1938	39/28814	5.86445502132758e-06	3.67828662041066e-05	1.54988494206018e-05	79221/15368/15184/26406/56233/18186/11350/18128/54485/56426/50754/114715	12
GO:0002028	GO:0002028	regulation of sodium ion transport	20/1938	97/28814	5.90394876041254e-06	3.69811291388288e-05	1.55823896035199e-05	21803/11651/98660/18301/16535/215748/20393/93692/83814/17691/53416/381290/13830/18439/18438/20544/229709/14825/16150/69106	20
GO:0001649	GO:0001649	osteoblast differentiation	34/1938	222/28814	5.90808547756683e-06	3.69811291388288e-05	1.55823896035199e-05	22402/80707/17260/11651/15903/19016/17261/13836/15184/22411/15902/20354/26399/18015/56637/65960/12457/56233/50766/208727/29806/80752/215653/18128/11477/26427/20750/21814/16905/20481/19712/17125/14182/23845	34
GO:0006575	GO:0006575	cellular modified amino acid metabolic process	32/1938	203/28814	5.94897878343612e-06	3.7199254526913e-05	1.56742990410817e-05	192166/14864/14598/15451/20511/14792/83429/72472/18024/228858/14462/13030/108156/13039/30805/20655/12894/230779/224796/75475/67092/26570/76574/13038/13666/14782/54486/26457/14629/22038/15450/76192	32
GO:0071383	GO:0071383	cellular response to steroid hormone stimulus	28/1938	166/28814	6.01357654734778e-06	3.75650116708943e-05	1.582841467926e-05	328365/21803/17978/93760/98660/19060/93759/13982/12189/20393/74747/72068/13132/14599/16452/14815/18145/77889/67731/11545/13684/20602/20779/18600/17979/19712/108655/18479	28
GO:0051282	GO:0051282	regulation of sequestering of calcium ion	23/1938	122/28814	6.03875855394628e-06	3.76840581971922e-05	1.58785761912776e-05	21803/12313/14103/15170/170770/11749/238871/50527/16416/13367/57340/19264/13167/11350/16410/18439/65973/16439/20312/16438/74166/20190/72828	23
GO:0002706	GO:0002706	regulation of lymphocyte mediated immunity	35/1938	232/28814	6.1126911310763e-06	3.81067766256459e-05	1.60566930686727e-05	15216/16197/21803/16160/15170/53331/14129/21939/619441/14462/20851/58185/105855/83433/223601/12266/65113/12053/16992/17131/14130/19264/16177/16182/22030/19419/18439/16183/100561/16159/21938/74131/17059/16768/54725	35
GO:0010743	GO:0010743	regulation of macrophage derived foam cell differentiation	9/1938	22/28814	6.15693031067439e-06	3.83049466143372e-05	1.61401940877984e-05	12491/19016/217265/18035/18755/16416/11307/20288/16410	9
GO:1905153	GO:1905153	regulation of membrane invagination	9/1938	22/28814	6.15693031067439e-06	3.83049466143372e-05	1.61401940877984e-05	12491/19016/16398/14129/216190/105855/83433/12266/56792	9
GO:0046824	GO:0046824	positive regulation of nucleocytoplasmic transport	17/1938	74/28814	6.34666895353607e-06	3.94455091627348e-05	1.66207821717803e-05	12550/21803/17246/12189/18753/19042/56637/16452/223864/21416/15163/18761/19260/70572/14456/29810/19259	17
GO:0110148	GO:0110148	biomineralization	30/1938	185/28814	6.45269026190931e-06	4.00639789924601e-05	1.68813809709306e-05	22156/21803/17260/19073/67972/11540/22411/11486/15251/208659/211401/21416/11908/11689/12768/80752/18128/11477/18439/20750/14191/13601/13801/13666/14456/14182/14183/20866/58994/58235	30
GO:0032006	GO:0032006	regulation of TOR signaling	21/1938	106/28814	6.75930549954927e-06	4.19254100188777e-05	1.7665714606738e-05	11836/83429/14673/93759/67605/226419/74747/15251/71962/56637/105855/83433/97998/224826/74370/230784/19744/71406/231510/14456/319481	21
GO:0001936	GO:0001936	regulation of endothelial cell proliferation	28/1938	167/28814	6.76730118858072e-06	4.19327333467645e-05	1.76688003683408e-05	17260/16160/15368/11651/19016/11482/20683/21812/93759/16153/11541/20692/238328/66214/16416/18015/22436/15370/68833/11689/16401/74370/54485/56426/16159/13601/140571/14182	28
GO:0030890	GO:0030890	positive regulation of B cell proliferation	13/1938	46/28814	6.89982270845047e-06	4.27108743713237e-05	1.79966783129445e-05	17260/11486/21939/67245/105855/12053/227059/19264/16183/13844/12494/18019/74131	13
GO:0006611	GO:0006611	protein export from nucleus	16/1938	67/28814	6.93613527450126e-06	4.28925028582977e-05	1.80732093955002e-05	74204/21803/227720/17246/19042/56637/15526/223864/21416/19250/12021/20684/229709/14456/70686/29810	16
GO:0006913	GO:0006913	nucleocytoplasmic transport	45/1938	334/28814	7.01295864302985e-06	4.32805762593407e-05	1.82367282244444e-05	12550/74204/21803/11651/12491/227720/15937/17246/13557/17931/12189/216190/16647/15378/18035/218210/18753/20963/19042/18015/56637/15526/16452/223864/21416/15163/18969/73666/18761/19250/22218/12021/20684/18128/16649/16905/19055/19260/229709/70572/14456/70686/29810/19259/11737	45
GO:0051169	GO:0051169	nuclear transport	45/1938	334/28814	7.01295864302985e-06	4.32805762593407e-05	1.82367282244444e-05	12550/74204/21803/11651/12491/227720/15937/17246/13557/17931/12189/216190/16647/15378/18035/218210/18753/20963/19042/18015/56637/15526/16452/223864/21416/15163/18969/73666/18761/19250/22218/12021/20684/18128/16649/16905/19055/19260/229709/70572/14456/70686/29810/19259/11737	45
GO:0097696	GO:0097696	receptor signaling pathway via STAT	32/1938	205/28814	7.33187662833843e-06	4.51265533392037e-05	1.90145501765436e-05	16197/21803/16160/22083/19016/16153/54394/14360/15378/21939/52023/14586/20851/18613/14599/12978/16452/19255/76303/15163/16155/16169/19264/72674/18128/16183/13844/16159/16451/16194/16168/16154	32
GO:0060048	GO:0060048	cardiac muscle contraction	24/1938	132/28814	7.33667458013649e-06	4.51265533392037e-05	1.90145501765436e-05	12313/98660/16535/12289/20855/19165/26397/238871/26399/12291/30948/110355/22218/17131/208727/19735/21952/227753/18438/20544/18706/18578/74166/22003	24
GO:0016570	GO:0016570	histone modification	60/1938	495/28814	7.34476284089809e-06	4.51265533392037e-05	1.90145501765436e-05	18519/21803/79221/20375/22083/13433/19060/15184/64050/93759/12189/109689/76719/14051/64383/14462/14245/18753/15460/20787/73086/22367/54169/18193/76901/67367/224440/16452/76073/64144/17191/56233/69612/13831/11820/12053/224826/57261/212391/30951/208727/18602/18601/74016/14050/16905/70122/20602/81004/18600/19712/24116/71777/67773/74244/214899/11461/319974/18113/235441	60
GO:0043550	GO:0043550	regulation of lipid kinase activity	14/1938	53/28814	7.34874149941202e-06	4.51265533392037e-05	1.90145501765436e-05	21803/22325/12540/108083/19645/320207/18596/11820/69601/18718/14191/20779/18710/19651	14
GO:2000351	GO:2000351	regulation of endothelial cell apoptotic process	14/1938	53/28814	7.34874149941202e-06	4.51265533392037e-05	1.90145501765436e-05	14103/12822/16153/21929/18024/21939/14462/66214/18569/11352/11350/16401/14456/70584	14
GO:0032817	GO:0032817	regulation of natural killer cell proliferation	7/1938	13/28814	7.36659143014313e-06	4.51460528582377e-05	1.90227665049723e-05	16160/18106/20851/16452/19260/16159/16168	7
GO:1902548	GO:1902548	negative regulation of cellular response to vascular endothelial growth factor stimulus	7/1938	13/28814	7.36659143014313e-06	4.51460528582377e-05	1.90227665049723e-05	16160/24064/22436/381290/69601/16159/78560	7
GO:0002886	GO:0002886	regulation of myeloid leukocyte mediated immunity	17/1938	75/28814	7.69632675415131e-06	4.69353950310648e-05	1.97767247404368e-05	20375/15368/14389/110279/20911/16414/11542/109934/11541/14129/20963/12266/14191/56792/14825/16190/22177	17
GO:0007260	GO:0007260	tyrosine phosphorylation of STAT protein	17/1938	75/28814	7.69632675415131e-06	4.69353950310648e-05	1.97767247404368e-05	16160/14360/15378/21939/52023/18613/14599/12978/16452/19255/76303/15163/16183/16159/16451/16194/16168	17
GO:0030301	GO:0030301	cholesterol transport	17/1938	75/28814	7.69632675415131e-06	4.69353950310648e-05	1.97767247404368e-05	12491/14792/59045/217265/11303/67963/76303/18145/65970/11307/20288/227446/18718/16974/67166/12306/15450	17
GO:0042130	GO:0042130	negative regulation of T cell proliferation	17/1938	75/28814	7.69632675415131e-06	4.69353950310648e-05	1.97767247404368e-05	21803/12505/15170/60533/58205/20971/67245/11847/208650/65113/65960/94185/12524/16184/16792/93695/17120	17
GO:0002821	GO:0002821	positive regulation of adaptive immune response	27/1938	159/28814	7.69670300444407e-06	4.69353950310648e-05	1.97767247404368e-05	21803/16160/12505/60533/93759/53331/14129/11486/21939/619441/14462/58185/83433/223601/12266/16992/12504/18761/19264/18173/16177/16182/22030/18439/16183/16159/74131	27
GO:0006195	GO:0006195	purine nucleotide catabolic process	12/1938	40/28814	7.8663137711378e-06	4.78748057703372e-05	2.01725553837393e-05	11717/15254/11486/238871/22436/76952/70025/22262/56045/67528/207728/110446	12
GO:0051349	GO:0051349	positive regulation of lyase activity	12/1938	40/28814	7.8663137711378e-06	4.78748057703372e-05	2.01725553837393e-05	110157/12289/22355/11541/21858/104111/18015/14680/14913/66383/11513/20866	12
GO:0032928	GO:0032928	regulation of superoxide anion generation	10/1938	28/28814	7.90041656543142e-06	4.7940101703254e-05	2.02000685151641e-05	21803/11651/16414/17762/18753/20963/20655/11820/14825/22177	10
GO:0038083	GO:0038083	peptidyl-tyrosine autophosphorylation	10/1938	28/28814	7.90041656543142e-06	4.7940101703254e-05	2.02000685151641e-05	16001/16337/20963/16428/13548/11350/11302/21682/20779/29875	10
GO:0090077	GO:0090077	foam cell differentiation	10/1938	28/28814	7.90041656543142e-06	4.7940101703254e-05	2.02000685151641e-05	12491/19016/217265/18035/18755/16416/11307/20288/20652/16410	10
GO:0010976	GO:0010976	positive regulation of neuron projection development	34/1938	225/28814	7.94800544855225e-06	4.81813571674306e-05	2.03017240547412e-05	21844/14025/16001/93759/83431/17762/18024/14360/66713/16570/18015/13660/71461/11908/11352/12633/16403/16412/19735/11350/101513/108100/69601/13844/12492/140571/16150/20312/16974/16438/29875/14182/20430/19259	34
GO:0051208	GO:0051208	sequestering of calcium ion	23/1938	124/28814	8.00704101539757e-06	4.84914600076193e-05	2.04323891638253e-05	21803/12313/14103/15170/170770/11749/238871/50527/16416/13367/57340/19264/13167/11350/16410/18439/65973/16439/20312/16438/74166/20190/72828	23
GO:0007033	GO:0007033	vacuole organization	30/1938	187/28814	8.03772871999317e-06	4.86294442616696e-05	2.04905302875777e-05	64143/13033/108083/17101/75909/11303/15212/11774/217893/17158/72512/21425/240752/51897/227738/77040/18718/68365/18439/80877/16792/21982/100855/19063/209131/19332/67166/29810/17921/74244	30
GO:0002690	GO:0002690	positive regulation of leukocyte chemotaxis	20/1938	99/28814	8.16761553554583e-06	4.93182908638013e-05	2.07807830835694e-05	71660/20375/215999/63873/13614/19141/20290/12978/105855/27226/11820/68050/53416/12768/20343/19271/16159/14456/20947/20312	20
GO:0046031	GO:0046031	ADP metabolic process	20/1938	99/28814	8.16761553554583e-06	4.93182908638013e-05	2.07807830835694e-05	15277/16337/11717/12398/15937/216963/74747/56421/66129/15251/56490/17869/12015/11820/208727/18439/108099/11637/11674/18746	20
GO:0043242	GO:0043242	negative regulation of protein-containing complex disassembly	19/1938	91/28814	8.2683487677007e-06	4.98287462954578e-05	2.09958688745263e-05	76709/12343/260315/13860/73914/68732/14026/20741/65970/225115/27360/22349/227753/18706/12345/21916/20947/14489/22003	19
GO:0060420	GO:0060420	regulation of heart growth	19/1938	91/28814	8.2683487677007e-06	4.98287462954578e-05	2.09958688745263e-05	22402/17260/14465/21812/93759/17268/13614/14815/12818/74116/18712/19735/18128/21814/108655/18479/14182/232334/14183	19
GO:0016236	GO:0016236	macroautophagy	36/1938	245/28814	8.30651548991639e-06	5.00097747646336e-05	2.10721471332414e-05	64143/15368/13033/16784/108083/93759/11975/12539/230895/75909/12177/66270/66795/217893/15251/72238/18145/50873/53611/72512/67474/240752/51897/17281/227738/77040/208092/18718/24088/80877/230784/100855/209131/67166/29810/74244	36
GO:0002768	GO:0002768	immune response-regulating cell surface receptor signaling pathway	47/1938	358/28814	8.91846122820737e-06	5.36415365954642e-05	2.26024283635075e-05	17260/16822/50723/15170/19165/216190/14360/11486/21939/12298/14462/23880/14756/20963/238871/18755/16428/246177/105855/19697/208650/19255/107321/94185/547431/227059/12477/19264/11350/19271/24088/21682/16792/19260/56792/27028/12494/18578/18019/17474/22217/108655/22177/74585/12927/12988/22038	47
GO:0006110	GO:0006110	regulation of glycolytic process	13/1938	47/28814	8.95293918108327e-06	5.37963230285208e-05	2.26676492629606e-05	16337/12398/15937/216963/74747/66129/15251/56490/17869/11820/208727/18439/108099	13
GO:0080164	GO:0080164	regulation of nitric oxide metabolic process	17/1938	76/28814	9.29731319923337e-06	5.57566940690867e-05	2.34936723193924e-05	16337/11651/12491/16414/16153/13982/19223/15519/19878/16452/11820/19733/381290/24088/231252/109648/58994	17
GO:0140056	GO:0140056	organelle localization by membrane tethering	17/1938	76/28814	9.29731319923337e-06	5.57566940690867e-05	2.34936723193924e-05	64143/20911/17274/76787/19165/53331/19340/75909/19325/217893/18189/67474/23943/13852/229709/56041/20336	17
GO:1903202	GO:1903202	negative regulation of oxidative stress-induced cell death	14/1938	54/28814	9.30973719902444e-06	5.57768383501435e-05	2.35021603251137e-05	19156/93759/16153/18024/14360/93692/170719/14694/15251/50873/18584/26570/19712/74244	14
GO:0009266	GO:0009266	response to temperature stimulus	28/1938	170/28814	9.57614646796427e-06	5.7317149044148e-05	2.41511865150481e-05	15368/11651/19016/16890/18858/63873/17762/216190/15519/71145/18015/20655/12683/22218/68833/16177/69698/18578/231507/13666/20449/19414/56445/21426/29810/26457/233781/14629	28
GO:0034109	GO:0034109	homotypic cell-cell adhesion	18/1938	84/28814	9.70037910626271e-06	5.80043077170403e-05	2.44407280842157e-05	15170/18753/20963/16416/70417/21873/16452/246707/18761/72040/67916/228788/26570/16451/16194/14726/12527/72828	18
GO:0036035	GO:0036035	osteoclast development	8/1938	18/28814	9.80614890001443e-06	5.85798390114454e-05	2.46832342777062e-05	233328/21873/80752/50754/18129/20779/108655/22177	8
GO:0019218	GO:0019218	regulation of steroid metabolic process	22/1938	117/28814	9.96341926838566e-06	5.94616088830039e-05	2.50547773322108e-05	16001/76483/14792/18984/93759/11541/13132/217166/20787/20851/218461/21834/14599/20655/20788/14815/11307/100198/18033/19712/67800/19883	22
GO:1901224	GO:1901224	positive regulation of NIK/NF-kappaB signaling	16/1938	69/28814	1.03892790430454e-05	6.19430561549014e-05	2.61003613657903e-05	110829/70097/13614/93692/19697/83433/18569/12524/11820/16182/64685/24088/16792/214150/142980/58994	16
GO:0032365	GO:0032365	intracellular lipid transport	12/1938	41/28814	1.04426771890177e-05	6.21409987853251e-05	2.61837665851071e-05	52857/11303/67963/81535/76303/18145/11307/227446/18718/16974/67166/12306	12
GO:0035794	GO:0035794	positive regulation of mitochondrial membrane permeability	12/1938	41/28814	1.04426771890177e-05	6.21409987853251e-05	2.61837665851071e-05	12048/12122/15937/170770/12177/22334/56637/58801/20544/74919/12125/14629	12
GO:0002253	GO:0002253	activation of immune response	55/1938	446/28814	1.05518440152955e-05	6.27299480445539e-05	2.64319265798859e-05	17260/16822/18636/50723/15170/19165/11801/216190/14360/11486/12298/14462/15519/23880/14756/20963/238871/18755/66214/16428/246177/19090/105855/19697/83433/208650/19255/12266/107321/94185/72512/547431/12258/227059/12477/19264/11350/19271/15139/24088/21682/16792/19260/56792/27028/12494/18578/18019/22217/108655/22177/74585/12927/12988/22038	55
GO:0002705	GO:0002705	positive regulation of leukocyte mediated immunity	30/1938	190/28814	1.10905128637133e-05	6.58051356320423e-05	2.77276893704774e-05	21803/20375/16160/16414/53331/14129/21939/619441/14462/20851/58185/83433/223601/12266/16992/19264/16177/16182/22030/19419/18439/16183/56792/16159/14825/74131/17059/16768/22177/54725	30
GO:0043524	GO:0043524	negative regulation of neuron apoptotic process	30/1938	190/28814	1.10905128637133e-05	6.58051356320423e-05	2.77276893704774e-05	26362/12048/17260/15368/72183/18008/15191/93759/67579/16153/107449/11540/109689/14360/66270/170719/108138/19141/15251/12227/20655/16443/16452/50873/73181/18186/18706/19063/20312/14629	30
GO:0008544	GO:0008544	epidermis development	47/1938	361/28814	1.11271426889165e-05	6.59588718351668e-05	2.77924677444492e-05	16001/16337/14465/11651/19015/16450/110279/99683/13836/19156/16535/18822/12614/19165/22295/50523/19878/195733/18755/81535/11774/80913/13039/216560/18015/20655/19697/12394/224796/18810/226519/228357/93691/286940/13167/93840/18128/68268/20602/22234/21818/17979/19712/17921/14182/14183/13047	47
GO:0090630	GO:0090630	activation of GTPase activity	20/1938	101/28814	1.1186138126441e-05	6.61383825315444e-05	2.78681064735548e-05	21844/244668/110279/54610/13836/23790/109934/66687/83431/18003/72238/24001/29809/19419/100855/18720/57915/71310/74206/232201	20
GO:0046635	GO:0046635	positive regulation of alpha-beta T cell activation	17/1938	77/28814	1.11896727149907e-05	6.61383825315444e-05	2.78681064735548e-05	16160/18106/12522/11486/22778/20963/11774/105855/12394/16452/18761/19264/19260/16159/74131/12144/16190	17
GO:0060976	GO:0060976	coronary vasculature development	17/1938	77/28814	1.11896727149907e-05	6.61383825315444e-05	2.78681064735548e-05	268977/14465/99683/21812/20181/18596/71461/24069/18186/93840/18128/21814/114715/14182/14183/67784/207728	17
GO:0046622	GO:0046622	positive regulation of organ growth	15/1938	62/28814	1.12617839282628e-05	6.65007260178513e-05	2.80207837309943e-05	22402/17260/14465/11651/93759/13614/14815/18712/18128/21814/28146/74131/56449/14182/14183	15
GO:0006986	GO:0006986	response to unfolded protein	22/1938	118/28814	1.14773017412558e-05	6.76037467922575e-05	2.84855531917388e-05	80517/18858/18024/15519/50527/78943/15526/19255/110213/72265/11910/226641/69601/66861/26427/28146/76299/19246/13666/192193/29810/69187	22
GO:0031058	GO:0031058	positive regulation of histone modification	22/1938	118/28814	1.14773017412558e-05	6.76037467922575e-05	2.84855531917388e-05	21803/22083/13433/93759/12189/109689/76719/14462/14245/20787/73086/67367/69612/11820/12053/57261/212391/74016/16905/24116/67773/319974	22
GO:0140029	GO:0140029	exocytic process	19/1938	93/28814	1.15104953954288e-05	6.76037467922575e-05	2.84855531917388e-05	67826/64143/20911/14809/11542/17274/76787/78808/19340/20963/19325/104015/18189/67474/20619/13852/17957/20336/22317	19
GO:0010799	GO:0010799	regulation of peptidyl-threonine phosphorylation	13/1938	48/28814	1.1525488442236e-05	6.76037467922575e-05	2.84855531917388e-05	21803/19062/74747/64383/24064/56637/110355/11820/17131/93742/74370/108099/114715	13
GO:0032965	GO:0032965	regulation of collagen biosynthetic process	13/1938	48/28814	1.1525488442236e-05	6.76037467922575e-05	2.84855531917388e-05	21803/268977/19015/19016/16398/11541/66214/18596/223864/14718/30951/26427/16194	13
GO:0033628	GO:0033628	regulation of cell adhesion mediated by integrin	13/1938	48/28814	1.1525488442236e-05	6.76037467922575e-05	2.84855531917388e-05	13836/15170/234839/11486/20963/18792/16416/105855/107321/13636/11502/20947/83964	13
GO:0034205	GO:0034205	amyloid-beta formation	13/1938	48/28814	1.1525488442236e-05	6.76037467922575e-05	2.84855531917388e-05	20683/19165/15979/19878/68581/104001/19697/30948/13548/11307/13838/13636/23821	13
GO:0060041	GO:0060041	retina development in camera-type eye	29/1938	181/28814	1.15828570425098e-05	6.78755422691076e-05	2.86000770884228e-05	11482/15257/17245/320244/218772/22778/268451/17289/210992/67269/15251/21834/18596/225600/12266/17158/13392/73660/18186/54485/69743/20481/76574/66993/17364/18587/12826/16974/58235	29
GO:0010712	GO:0010712	regulation of collagen metabolic process	14/1938	55/28814	1.17197283385807e-05	6.85470422692844e-05	2.88830207103505e-05	21803/268977/19015/19016/16398/11541/66214/18596/223864/14718/30951/16412/26427/16194	14
GO:0042531	GO:0042531	positive regulation of tyrosine phosphorylation of STAT protein	14/1938	55/28814	1.17197283385807e-05	6.85470422692844e-05	2.88830207103505e-05	16160/14360/21939/52023/18613/14599/12978/16452/76303/15163/16183/16159/16194/16168	14
GO:0016525	GO:0016525	negative regulation of angiogenesis	21/1938	110/28814	1.23336949352722e-05	7.19329146319713e-05	3.03096938144928e-05	14103/12491/19016/13836/242705/269120/20692/19878/24064/238328/66214/18015/11689/381290/69601/26427/20351/114715/11601/12827/18576	21
GO:0055006	GO:0055006	cardiac cell development	21/1938	110/28814	1.23336949352722e-05	7.19329146319713e-05	3.03096938144928e-05	22402/93759/13614/65256/56637/18596/14815/12818/18569/18810/64082/74116/19735/18128/21814/16905/56376/17258/108655/18479/74244	21
GO:1901800	GO:1901800	positive regulation of proteasomal protein catabolic process	21/1938	110/28814	1.23336949352722e-05	7.19329146319713e-05	3.03096938144928e-05	11651/12398/17246/19165/64383/13132/71816/14694/108089/56637/83433/50873/27373/22218/17131/69601/50754/12795/75234/74244/14629	21
GO:0000086	GO:0000086	G2/M transition of mitotic cell cycle	24/1938	136/28814	1.24133407961437e-05	7.23288692411671e-05	3.04765334737859e-05	12313/18008/15937/74268/23834/12189/50789/67153/72400/56696/68964/53892/16906/50758/11820/57261/12013/18761/18647/18669/68592/66993/27354/12144	24
GO:0015800	GO:0015800	acidic amino acid transport	16/1938	70/28814	1.26327363725043e-05	7.33294593396404e-05	3.08981426866713e-05	20511/241296/50799/11540/14816/114644/12934/18015/14815/78830/16412/18439/26570/21366/18479/14412	16
GO:0042509	GO:0042509	regulation of tyrosine phosphorylation of STAT protein	16/1938	70/28814	1.26327363725043e-05	7.33294593396404e-05	3.08981426866713e-05	16160/14360/15378/21939/52023/18613/14599/12978/16452/19255/76303/15163/16183/16159/16194/16168	16
GO:0046324	GO:0046324	regulation of glucose import	16/1938	70/28814	1.26327363725043e-05	7.33294593396404e-05	3.08981426866713e-05	15277/16337/11651/20511/13982/18024/216190/14783/18753/104215/17869/20411/110355/74741/17258/68465	16
GO:0048662	GO:0048662	negative regulation of smooth muscle cell proliferation	16/1938	70/28814	1.26327363725043e-05	7.33294593396404e-05	3.08981426866713e-05	17260/16160/15368/19015/19016/14673/22355/16153/13982/21929/14674/18569/16159/18160/16168/22003	16
GO:0045930	GO:0045930	negative regulation of mitotic cell cycle	34/1938	230/28814	1.2829334153336e-05	7.44004646988467e-05	3.13494221138614e-05	65964/15937/74268/26931/17246/23834/13982/12189/54394/15378/21858/12298/72400/19645/66214/56696/12227/19090/70799/11350/227292/11477/68592/12795/27354/56190/208628/22591/93695/19651/12144/14183/30949/17120	34
GO:0035148	GO:0035148	tube formation	29/1938	182/28814	1.29053639941248e-05	7.47709083388416e-05	3.1505512456665e-05	12550/21803/93760/269593/99683/12614/76779/20971/14462/19878/108156/15251/225164/71461/76816/11352/24069/11350/93840/18128/69601/20732/24136/20481/12125/22323/16974/14183/81896	29
GO:0002275	GO:0002275	myeloid cell activation involved in immune response	22/1938	119/28814	1.3195968364417e-05	7.6310896002122e-05	3.21544025341898e-05	20375/15368/14389/110279/20911/16414/11542/15170/109934/94176/11541/209558/20963/83433/17916/64685/19419/20619/14191/11745/16190/22177	22
GO:0051209	GO:0051209	release of sequestered calcium ion into cytosol	22/1938	119/28814	1.3195968364417e-05	7.6310896002122e-05	3.21544025341898e-05	21803/12313/14103/15170/170770/238871/50527/16416/13367/57340/19264/13167/11350/16410/18439/65973/16439/20312/16438/74166/20190/72828	22
GO:0002562	GO:0002562	somatic diversification of immune receptors via germline recombination within a single locus	17/1938	78/28814	1.34187088428821e-05	7.74533916606509e-05	3.26358051545559e-05	21803/50723/17688/17686/21939/619441/108138/19090/65113/12053/19264/75570/16183/100561/27354/20947/108655	17
GO:0016444	GO:0016444	somatic cell DNA recombination	17/1938	78/28814	1.34187088428821e-05	7.74533916606509e-05	3.26358051545559e-05	21803/50723/17688/17686/21939/619441/108138/19090/65113/12053/19264/75570/16183/100561/27354/20947/108655	17
GO:0035304	GO:0035304	regulation of protein dephosphorylation	19/1938	94/28814	1.35254124258388e-05	7.79230923747063e-05	3.28337185145289e-05	21803/12313/14673/77976/17931/54401/19878/18753/18596/105855/16452/52036/54720/19733/227059/19264/16150/20947/74585	19
GO:0048644	GO:0048644	muscle organ morphogenesis	19/1938	94/28814	1.35254124258388e-05	7.79230923747063e-05	3.28337185145289e-05	21803/21812/71371/20181/68927/17069/17131/93840/21952/18128/54485/228785/21814/228788/28146/16974/14183/112405/22003	19
GO:0048754	GO:0048754	branching morphogenesis of an epithelial tube	30/1938	192/28814	1.36786222391151e-05	7.86185060415133e-05	3.31267384126267e-05	21803/17387/13836/12505/12614/18132/104156/13982/13614/24064/14674/17869/73181/18186/11350/93840/18128/54485/11477/21923/20779/14595/17979/12826/16974/18479/14183/67784/19303/13036	30
GO:0002200	GO:0002200	somatic diversification of immune receptors	18/1938	86/28814	1.36844498570552e-05	7.86185060415133e-05	3.31267384126267e-05	21803/50723/17688/17686/21939/619441/108138/19090/65113/12053/19264/75570/16183/100561/56045/27354/20947/108655	18
GO:0043525	GO:0043525	positive regulation of neuron apoptotic process	18/1938	86/28814	1.36844498570552e-05	7.86185060415133e-05	3.31267384126267e-05	26403/14103/12540/14809/170770/18015/56637/14102/58801/14815/11820/17970/208727/11350/50754/12125/22177/23821	18
GO:1900744	GO:1900744	regulation of p38MAPK cascade	12/1938	42/28814	1.37280173526812e-05	7.87217994138372e-05	3.31702621667276e-05	20375/26407/70097/23882/50932/26406/83433/22436/19252/53416/69601/19260	12
GO:1990748	GO:1990748	cellular detoxification	12/1938	42/28814	1.37280173526812e-05	7.87217994138372e-05	3.31702621667276e-05	12491/18024/20655/18712/66112/18115/11758/12359/27405/58810/11669/26357	12
GO:0042752	GO:0042752	regulation of circadian rhythm	23/1938	128/28814	1.37786441925864e-05	7.89385453603202e-05	3.32615903619918e-05	19016/103583/11540/15378/11486/50789/19878/15902/217166/353187/56637/19090/50758/12457/27373/17691/18143/50754/18587/20893/74244/53376/19883	23
GO:0010517	GO:0010517	regulation of phospholipase activity	15/1938	63/28814	1.38679068639203e-05	7.92642504415614e-05	3.33988296402381e-05	13982/18799/16428/14674/18596/14682/12524/11352/14767/19735/11350/19063/11856/14182/14183	15
GO:0032655	GO:0032655	regulation of interleukin-12 production	15/1938	63/28814	1.38679068639203e-05	7.92642504415614e-05	3.33988296402381e-05	16170/16160/12491/19696/16153/73914/21939/52023/20963/19697/24088/16792/18033/142980/108655	15
GO:0036444	GO:0036444	calcium import into the mitochondrion	7/1938	14/28814	1.38741423249734e-05	7.92642504415614e-05	3.33988296402381e-05	215999/11651/19165/216001/68514/76137/66815	7
GO:0001959	GO:0001959	regulation of cytokine-mediated signaling pathway	24/1938	137/28814	1.41017578255195e-05	8.04899034326733e-05	3.39152714815493e-05	26362/19016/15257/12539/73914/13614/17940/20963/15251/67338/83433/19255/50873/72512/19264/16177/24058/22030/16792/56792/56045/18600/13601/14456	24
GO:0032930	GO:0032930	positive regulation of superoxide anion generation	9/1938	24/28814	1.4308150984753e-05	8.15167157492458e-05	3.43479297031645e-05	21803/16414/17762/18753/20963/20655/11820/14825/22177	9
GO:1990776	GO:1990776	response to angiotensin	9/1938	24/28814	1.4308150984753e-05	8.15167157492458e-05	3.43479297031645e-05	11541/18024/19878/18753/19697/18033/229877/20779/229709	9
GO:0043090	GO:0043090	amino acid import	14/1938	56/28814	1.46645341655347e-05	8.34698230532239e-05	3.51708921074171e-05	20511/246049/215335/14816/18753/11847/30805/50934/94280/16412/19735/26570/21366/14412	14
GO:0071526	GO:0071526	semaphorin-plexin signaling pathway	13/1938	49/28814	1.4726016599023e-05	8.35878045514654e-05	3.52206048586071e-05	17260/20355/13614/20354/18186/18845/18187/214968/20351/20348/140571/20352/67784	13
GO:0089718	GO:0089718	amino acid import across plasma membrane	13/1938	49/28814	1.4726016599023e-05	8.35878045514654e-05	3.52206048586071e-05	20511/246049/215335/14816/18753/11847/30805/50934/16412/19735/26570/21366/14412	13
GO:0097237	GO:0097237	cellular response to toxic substance	13/1938	49/28814	1.4726016599023e-05	8.35878045514654e-05	3.52206048586071e-05	12491/18024/20655/50873/18712/66112/18115/11758/12359/27405/58810/11669/26357	13
GO:0001704	GO:0001704	formation of primary germ layer	20/1938	103/28814	1.51736455163235e-05	8.58119860863407e-05	3.61577872549389e-05	16402/93760/14465/22083/13836/22411/80294/50493/23872/65960/19252/16410/11477/13537/11426/21349/17125/14182/20336/319520	20
GO:0009135	GO:0009135	purine nucleoside diphosphate metabolic process	20/1938	103/28814	1.51736455163235e-05	8.58119860863407e-05	3.61577872549389e-05	15277/16337/11717/12398/15937/216963/74747/56421/66129/15251/56490/17869/12015/11820/208727/18439/108099/11637/11674/18746	20
GO:0009179	GO:0009179	purine ribonucleoside diphosphate metabolic process	20/1938	103/28814	1.51736455163235e-05	8.58119860863407e-05	3.61577872549389e-05	15277/16337/11717/12398/15937/216963/74747/56421/66129/15251/56490/17869/12015/11820/208727/18439/108099/11637/11674/18746	20
GO:0014066	GO:0014066	regulation of phosphatidylinositol 3-kinase signaling	20/1938	103/28814	1.51736455163235e-05	8.58119860863407e-05	3.61577872549389e-05	16001/16337/19015/11542/15170/93759/107449/14360/20354/18596/83433/16452/83490/15163/20344/69601/12359/19419/54635/14191	20
[truncated: 2,194 more rows]
