# Supplementary material for: Histone lactylation in macrophages is predictive for gene expression changes during ischemia induced-muscle regeneration
Source: Mol Metab. 2024 Mar 22;83:101923. doi: 10.1016/j.molmet.2024.101923 (PMC11002880; doi:10.1016/j.molmet.2024.101923)
Supplement: Supplementary file 2 — Supplementary Table 2. genes linked to the highest dELS H3K18la peaks. Ensembl identifiers, gene names and entrez identifiers of the top 2000 genes that are linked to the highest dELS H3K18la peaks [file mmc2.zip]

Archive with 1 entries (1 files):
- Table_S2_Fig3I_gene_table.txt
