# Supplementary material for: Histone lactylation in macrophages is predictive for gene expression changes during ischemia induced-muscle regeneration
Source: Mol Metab. 2024 Mar 22;83:101923. doi: 10.1016/j.molmet.2024.101923 (PMC11002880; doi:10.1016/j.molmet.2024.101923)
Supplement: Supplementary file 2 — Supplementary Table 2. genes linked to the highest dELS H3K18la peaks. Ensembl identifiers, gene names and entrez identifiers of the top 2000 genes that are linked to the highest dELS H3K18la peaks [file mmc2.zip › Table_S2_Fig3I_gene_table.txt]

ensembl_gene_id	external_gene_name	entrezgene_id
2	ENSMUSG00000001700	Gramd3	107022
3	ENSMUSG00000002489	Tiam1	21844
10	ENSMUSG00000002020	Ltbp2	16997
11	ENSMUSG00000007817	Zmiz1	328365
16	ENSMUSG00000000555	Itga5	16402
20	ENSMUSG00000004789	Dlst	78920
21	ENSMUSG00000005968	Tuft1	22156
25	ENSMUSG00000006611	Hfe	15216
31	ENSMUSG00000000253	Gmpr	66355
32	ENSMUSG00000000303	Cdh1	12550
36	ENSMUSG00000005371	Fbxo11	225055
44	ENSMUSG00000005873	Reep5	13476
53	ENSMUSG00000003882	Il7r	16197
55	ENSMUSG00000007867	Ift43	76411
63	ENSMUSG00000003153	Slc2a3	20527
73	ENSMUSG00000004054	Map3k11	26403
76	ENSMUSG00000000708	Kat2b	18519
92	ENSMUSG00000000131	Xpo6	74204
96	ENSMUSG00000003200	Sh3gl1	20405
104	ENSMUSG00000003228	Grk5	14773
109	ENSMUSG00000002603	Tgfb1	21803
110	ENSMUSG00000002608	Ccdc97	52132
111	ENSMUSG00000006127	Inpp5k	19062
118	ENSMUSG00000008845	Cd163	93671
128	ENSMUSG00000002602	Axl	26362
137	ENSMUSG00000000861	Bcl11a	14025
138	ENSMUSG00000005124	Ccn4	22402
144	ENSMUSG00000006191	Cdkal1	68916
147	ENSMUSG00000004018	Fancl	67030
148	ENSMUSG00000005125	Ndrg1	17988
150	ENSMUSG00000009894	Snap47	67826
152	ENSMUSG00000001741	Il16	16170
154	ENSMUSG00000004110	Cacna1e	12290
161	ENSMUSG00000001473	Tubb6	67951
177	ENSMUSG00000009614	Sardh	192166
181	ENSMUSG00000005823	Gpr108	78308
183	ENSMUSG00000009621	Vav2	22325
184	ENSMUSG00000006526	Stimate	69179
187	ENSMUSG00000001542	Ell2	192657
192	ENSMUSG00000007659	Bcl2l1	12048
194	ENSMUSG00000003316	Glg1	20340
202	ENSMUSG00000008398	Elk3	13713
211	ENSMUSG00000000305	Cdh4	12561
216	ENSMUSG00000005886	Ncoa2	17978
217	ENSMUSG00000009281	Rarres2	71660
222	ENSMUSG00000004451	Ralb	64143
223	ENSMUSG00000000159	Igsf5	72058
227	ENSMUSG00000002997	Prkar2b	19088
228	ENSMUSG00000004319	Clcn3	12725
236	ENSMUSG00000001175	Calm1	12313
251	ENSMUSG00000003283	Hck	15162
255	ENSMUSG00000004637	Wwox	80707
258	ENSMUSG00000003382	Etv3	27049
261	ENSMUSG00000004945	Tmem242	70544
262	ENSMUSG00000002365	Snx9	66616
268	ENSMUSG00000004698	Hdac9	79221
276	ENSMUSG00000005533	Igf1r	16001
279	ENSMUSG00000001630	Stk38l	232533
288	ENSMUSG00000000628	Hk2	15277
292	ENSMUSG00000003279	Dlgap1	224997
297	ENSMUSG00000006273	Atp6v1b2	11966
299	ENSMUSG00000005580	Adcy9	11515
320	ENSMUSG00000005583	Mef2c	17260
322	ENSMUSG00000004151	Etv1	14009
326	ENSMUSG00000004070	Hmox2	15369
334	ENSMUSG00000001627	Ifrd1	15982
336	ENSMUSG00000001930	Vwf	22371
344	ENSMUSG00000003746	Man1a	17155
346	ENSMUSG00000002111	Spi1	20375
347	ENSMUSG00000002699	Lcp2	16822
349	ENSMUSG00000002107	Celf2	14007
354	ENSMUSG00000004661	Arid3b	56380
359	ENSMUSG00000002814	Top3a	21975
366	ENSMUSG00000008393	Carhsp1	52502
377	ENSMUSG00000005534	Insr	16337
380	ENSMUSG00000009654	Oit3	18302
381	ENSMUSG00000009647	Mcu	215999
394	ENSMUSG00000003992	Ssbp2	66970
403	ENSMUSG00000010086	Rnf112	22671
407	ENSMUSG00000004296	Il12b	16160
411	ENSMUSG00000004633	Chn2	69993
420	ENSMUSG00000007880	Arid1a	93760
429	ENSMUSG00000005354	Txn2	56551
430	ENSMUSG00000009569	Mrtfb	239719
434	ENSMUSG00000006435	Neurl1a	18011
440	ENSMUSG00000007379	Dennd2c	329727
442	ENSMUSG00000001576	Ergic1	67458
445	ENSMUSG00000003644	Rps6ka1	20111
451	ENSMUSG00000007617	Homer1	26556
452	ENSMUSG00000006333	Rps9	76846
453	ENSMUSG00000001870	Ltbp1	268977
455	ENSMUSG00000006764	Tph2	216343
458	ENSMUSG00000001687	Ubl3	24109
477	ENSMUSG00000005836	Gata6	14465
479	ENSMUSG00000005686	Ampd3	11717
480	ENSMUSG00000009035	Tmem184b	223693
483	ENSMUSG00000001995	Sipa1l2	244668
484	ENSMUSG00000003665	Has1	15116
491	ENSMUSG00000004552	Ctse	13034
492	ENSMUSG00000005611	Irag1	17540
493	ENSMUSG00000000631	Myo18a	360013
494	ENSMUSG00000005609	Ctr9	22083
499	ENSMUSG00000004099	Dnmt1	13433
501	ENSMUSG00000000817	Fasl	14103
509	ENSMUSG00000003418	St8sia6	241230
523	ENSMUSG00000002233	Rhoc	11853
525	ENSMUSG00000005362	Crbn	58799
531	ENSMUSG00000005413	Hmox1	15368
537	ENSMUSG00000000958	Slc7a7	20540
540	ENSMUSG00000000957	Mmp14	17387
545	ENSMUSG00000000673	Haao	107766
554	ENSMUSG00000002257	Def6	23853
556	ENSMUSG00000001729	Akt1	11651
558	ENSMUSG00000002250	Ppard	19015
559	ENSMUSG00000002250	Ppard	69050
561	ENSMUSG00000004508	Gab2	14389
566	ENSMUSG00000002799	Jag2	16450
583	ENSMUSG00000002847	Pla1a	85031
584	ENSMUSG00000002844	Adprh	11544
589	ENSMUSG00000007872	Id3	15903
590	ENSMUSG00000002944	Cd36	12491
592	ENSMUSG00000001604	Tcea3	21401
602	ENSMUSG00000001089	Luzp1	269593
614	ENSMUSG00000004085	Map3k20	65964
615	ENSMUSG00000001424	Snd1	56463
625	ENSMUSG00000006699	Cdc42	12540
634	ENSMUSG00000004038	Gstm3	14864
657	ENSMUSG00000002910	Arrdc2	70807
661	ENSMUSG00000002210	Smg9	71997
692	ENSMUSG00000005656	Snx6	72183
705	ENSMUSG00000005103	Wdr1	22388
711	ENSMUSG00000009185	Ccl8	20307
716	ENSMUSG00000009681	Bcr	110279
719	ENSMUSG00000006345	Ggt1	14598
722	ENSMUSG00000002076	Hsf2bp	74377
726	ENSMUSG00000000440	Pparg	19016
727	ENSMUSG00000001127	Araf	11836
728	ENSMUSG00000004626	Stxbp2	20911
739	ENSMUSG00000001128	Cfp	18636
746	ENSMUSG00000000441	Raf1	110157
749	ENSMUSG00000005803	Sqor	59010
755	ENSMUSG00000000530	Acvrl1	11482
760	ENSMUSG00000000531	Tamalin	56149
763	ENSMUSG00000001120	Pcbp3	59093
765	ENSMUSG00000001435	Col18a1	12822
771	ENSMUSG00000003134	Tbc1d8	54610
772	ENSMUSG00000000290	Itgb2	16414
775	ENSMUSG00000001280	Sp1	20683
776	ENSMUSG00000006281	Tep1	21745
778	ENSMUSG00000009293	Ube2g2	22213
785	ENSMUSG00000005237	Dnah2	327954
794	ENSMUSG00000006362	Cbfa2t3	12398
799	ENSMUSG00000001419	Mef2d	17261
805	ENSMUSG00000000732	Icosl	50723
818	ENSMUSG00000008683	Rps15a	267019
824	ENSMUSG00000001052	Sec24b	99683
829	ENSMUSG00000000983	Wfdc18	14038
831	ENSMUSG00000000976	Heatr6	217026
833	ENSMUSG00000009863	Sdhb	67680
835	ENSMUSG00000003378	Grik5	14809
837	ENSMUSG00000004677	Myo9b	17925
840	ENSMUSG00000000594	Gm2a	14667
841	ENSMUSG00000004730	Adgre1	13733
843	ENSMUSG00000006205	Htra1	56213
845	ENSMUSG00000000562	Adora3	11542
846	ENSMUSG00000000562	Adora3	69296
848	ENSMUSG00000006445	Epha2	13836
853	ENSMUSG00000006216	Clcnkb	56365
854	ENSMUSG00000003037	Rab8a	17274
858	ENSMUSG00000006215	Zbtb17	22642
860	ENSMUSG00000003033	Ap1m1	11767
861	ENSMUSG00000006276	Eps15l1	13859
862	ENSMUSG00000006219	Fblim1	74202
869	ENSMUSG00000008496	Pou2f2	18987
883	ENSMUSG00000001985	Grik3	14807
887	ENSMUSG00000007097	Atp1a2	98660
899	ENSMUSG00000003812	Dnase2a	13423
900	ENSMUSG00000003812	Dnase2a	100503676
911	ENSMUSG00000008318	Relt	320100
914	ENSMUSG00000008730	Hipk1	15257
917	ENSMUSG00000006014	Prg4	96875
921	ENSMUSG00000003123	Lipe	16890
924	ENSMUSG00000003348	Mob3a	208228
926	ENSMUSG00000006411	Nectin4	71740
932	ENSMUSG00000004885	Crabp2	12904
933	ENSMUSG00000004891	Nes	18008
934	ENSMUSG00000004892	Bcan	12032
936	ENSMUSG00000004897	Hdgf	15191
940	ENSMUSG00000002897	Il17ra	16172
949	ENSMUSG00000004446	Bid	12122
950	ENSMUSG00000007030	Vwa7	27762
951	ENSMUSG00000001021	S100a3	20197
966	ENSMUSG00000009687	Fxyd5	18301
985	ENSMUSG00000001855	Nup214	227720
987	ENSMUSG00000002279	Lmf1	76483
990	ENSMUSG00000004207	Psap	19156
991	ENSMUSG00000000318	Clec10a	17312
998	ENSMUSG00000001999	Blvra	109778
1002	ENSMUSG00000001249	Hpn	15451
1003	ENSMUSG00000002588	Pon1	18979
1006	ENSMUSG00000003541	Ier3	15937
1014	ENSMUSG00000001248	Gramd1a	52857
1015	ENSMUSG00000001156	Mxd1	17119
1021	ENSMUSG00000009090	Ap1b1	11764
1025	ENSMUSG00000005089	Slc1a2	20511
1029	ENSMUSG00000000278	Scpep1	74617
1030	ENSMUSG00000004667	Polr2e	66420
1031	ENSMUSG00000005370	Msh6	17688
1034	ENSMUSG00000000275	Trim25	217069
1037	ENSMUSG00000002635	Pdcd2l	68079
1040	ENSMUSG00000003309	Ap1m2	11768
1049	ENSMUSG00000004709	Cd244a	18106
1053	ENSMUSG00000009772	Nuak2	74137
1058	ENSMUSG00000005087	Cd44	12505
1065	ENSMUSG00000007613	Tgfbr1	21812
1075	ENSMUSG00000000627	Sema4f	20355
1076	ENSMUSG00000009394	Syn2	20965
1078	ENSMUSG00000006304	Arpc2	76709
1080	ENSMUSG00000004270	Lpcat3	14792
1081	ENSMUSG00000008429	Herpud2	80517
1086	ENSMUSG00000006800	Sulf2	72043
1087	ENSMUSG00000004266	Ptpn6	15170
1097	ENSMUSG00000005947	Itgae	16407
1103	ENSMUSG00000005949	Ctns	83429
1105	ENSMUSG00000005514	Por	18984
1107	ENSMUSG00000007891	Ctsd	13033
1114	ENSMUSG00000004947	Dtx2	74198
1121	ENSMUSG00000000282	Mnt	17428
1122	ENSMUSG00000005474	Myl10	59310
1127	ENSMUSG00000005501	Usp40	227334
1135	ENSMUSG00000004105	Angptl2	26360
1144	ENSMUSG00000000149	Gna12	14673
1147	ENSMUSG00000009418	Nav1	215690
1149	ENSMUSG00000003604	Aven	74268
1150	ENSMUSG00000006019	Dhx34	71723
1151	ENSMUSG00000002083	Bbc3	170770
1155	ENSMUSG00000000544	Gpa33	59290
1164	ENSMUSG00000005198	Polr2a	20020
1170	ENSMUSG00000005043	Sgsh	27029
1176	ENSMUSG00000003099	Ppp5c	19060
1182	ENSMUSG00000003363	Pld3	18807
1186	ENSMUSG00000007850	Hnrnph1	59013
1188	ENSMUSG00000005107	Slc2a9	117591
1200	ENSMUSG00000001768	Rin2	74030
1201	ENSMUSG00000001768	Rin2	408057
1209	ENSMUSG00000001027	Scn4a	110880
1213	ENSMUSG00000001029	Icam2	15896
1232	ENSMUSG00000008855	Hdac5	15184
1233	ENSMUSG00000003863	Ppfia3	76787
1254	ENSMUSG00000001056	Nhp2	52530
1255	ENSMUSG00000001054	Rmnd5b	66089
1272	ENSMUSG00000005802	Slc30a4	22785
1279	ENSMUSG00000000031	H19	14955
1284	ENSMUSG00000003444	Med29	67224
1290	ENSMUSG00000009545	Kcnq1	16535
1291	ENSMUSG00000004530	Coro1c	23790
1301	ENSMUSG00000006462	A530013C23Rik	NA
1306	ENSMUSG00000007476	Lrrc8a	241296
1307	ENSMUSG00000004113	Cacna1b	12287
1309	ENSMUSG00000017843	Ppp2r5c	26931
1316	ENSMUSG00000020032	Nuak1	77976
1319	ENSMUSG00000020171	Yeats4	64050
1321	ENSMUSG00000019899	Lama2	16773
1325	ENSMUSG00000015396	Cd83	12522
1330	ENSMUSG00000020184	Mdm2	17246
1331	ENSMUSG00000019889	Ptprk	19272
1334	ENSMUSG00000011179	Odc1	18263
1336	ENSMUSG00000018042	Cyb5r3	109754
1338	ENSMUSG00000020077	Srgn	19073
1341	ENSMUSG00000016327	Atp1b4	67821
1342	ENSMUSG00000016664	Pacsin2	23970
1346	ENSMUSG00000016758	Bik	12124
1351	ENSMUSG00000020212	Mdm1	17245
1353	ENSMUSG00000012609	Ttll5	320244
1354	ENSMUSG00000016534	Lamp2	16784
1369	ENSMUSG00000016756	Cmah	12763
1370	ENSMUSG00000014547	Wdfy2	268752
1371	ENSMUSG00000015962	1700016C15Rik	69428
1375	ENSMUSG00000019055	Plod1	18822
1383	ENSMUSG00000018547	Pip4k2b	108083
1389	ENSMUSG00000012187	Mogat1	68393
1397	ENSMUSG00000017831	Rab5a	271457
1400	ENSMUSG00000020067	Mypn	68802
1403	ENSMUSG00000016087	Fli1	14247
1405	ENSMUSG00000019132	BC005537	79555
1410	ENSMUSG00000017756	Slc12a7	20499
1412	ENSMUSG00000016496	Cd274	60533
1413	ENSMUSG00000016498	Pdcd1lg2	58205
1416	ENSMUSG00000020063	Sirt1	93759
1422	ENSMUSG00000016028	Celsr1	12614
1423	ENSMUSG00000019873	Reep3	28193
1429	ENSMUSG00000017400	Stac2	217154
1434	ENSMUSG00000015968	Cacna1d	12289
1447	ENSMUSG00000020275	Rel	19696
1448	ENSMUSG00000018796	Acsl1	14081
1450	ENSMUSG00000020273	Papolg	216578
1451	ENSMUSG00000019947	Arid5b	71371
1453	ENSMUSG00000019945	Cabcoco1	73287
1458	ENSMUSG00000015702	Anxa9	71790
1460	ENSMUSG00000013367	Iglon5	210094
1466	ENSMUSG00000019951	Uhrf1bp1l	75089
1468	ENSMUSG00000019838	Slc16a10	72472
1473	ENSMUSG00000016477	E2f3	13557
1475	ENSMUSG00000020121	Srgap1	117600
1476	ENSMUSG00000015468	Notch4	18132
1477	ENSMUSG00000018167	Stard3	59045
1480	ENSMUSG00000013846	St3gal1	20442
1487	ENSMUSG00000019362	D8Ertd738e	101966
1502	ENSMUSG00000015476	Prrt1	260297
1505	ENSMUSG00000019823	Mical1	171580
1514	ENSMUSG00000014813	Stc1	20855
1518	ENSMUSG00000020102	Slc16a7	20503
1519	ENSMUSG00000020105	Lrig3	320398
1521	ENSMUSG00000019961	Tmpo	21917
1522	ENSMUSG00000015709	Arnt2	11864
1528	ENSMUSG00000019188	H13	14950
1531	ENSMUSG00000020014	Cfap54	380654
1533	ENSMUSG00000020015	Cdk17	237459
1538	ENSMUSG00000015889	Lta4h	16993
1542	ENSMUSG00000010609	Psen2	19165
1544	ENSMUSG00000020019	Ntn4	57764
1546	ENSMUSG00000015112	Slc25a13	50799
1548	ENSMUSG00000019863	Qrsl1	76563
1549	ENSMUSG00000011171	Vipr2	22355
1552	ENSMUSG00000015133	Lrrk1	233328
1554	ENSMUSG00000019866	Crybg1	11630
1557	ENSMUSG00000017499	Cdc6	23834
1559	ENSMUSG00000019849	Prep	19072
1562	ENSMUSG00000020021	Fgd6	13998
1565	ENSMUSG00000015749	Anp32e	66471
1566	ENSMUSG00000015745	Plekho1	67220
1567	ENSMUSG00000020023	Tmcc3	319880
1568	ENSMUSG00000015747	Vps45	22365
1569	ENSMUSG00000015852	Fcrls	80891
1570	ENSMUSG00000015854	Cd5l	11801
1587	ENSMUSG00000017631	Abr	109934
1590	ENSMUSG00000019943	Atp2b1	67972
1606	ENSMUSG00000014232	Cluap1	76779
1614	ENSMUSG00000020300	Cpeb4	67579
1615	ENSMUSG00000014550	Rbsn	78287
1616	ENSMUSG00000020299	4930524B15Rik	67592
1620	ENSMUSG00000016487	Ppfibp1	67533
1627	ENSMUSG00000011877	Git1	216963
1629	ENSMUSG00000020272	Stk10	20868
1634	ENSMUSG00000014303	Glis2	83396
1636	ENSMUSG00000020271	Fbxw11	103583
1651	ENSMUSG00000010517	Faf1	14084
1653	ENSMUSG00000011096	Akt1s1	67605
1654	ENSMUSG00000014198	Zfp385c	278304
1655	ENSMUSG00000015733	Capza2	12343
1659	ENSMUSG00000020143	Dock2	94176
1662	ENSMUSG00000019878	Hsf2	15500
1663	ENSMUSG00000019173	Rab5c	19345
1664	ENSMUSG00000011960	Ccnt1	12455
1668	ENSMUSG00000019876	Pkib	18768
1678	ENSMUSG00000018849	Wwc1	211652
1681	ENSMUSG00000013089	Etv5	104156
1682	ENSMUSG00000019920	Lims1	110829
1685	ENSMUSG00000016520	Lnx2	140887
1689	ENSMUSG00000018932	Map2k3	26397
1694	ENSMUSG00000010142	Tnfrsf13b	57916
1696	ENSMUSG00000019907	Ppp1r12a	17931
1698	ENSMUSG00000014426	Map3k4	26407
1701	ENSMUSG00000020111	Micu1	216001
1703	ENSMUSG00000020181	Nav3	260315
1705	ENSMUSG00000014554	Dguok	27369
1706	ENSMUSG00000015533	Itga2	16398
1707	ENSMUSG00000020109	Dnajb12	56709
1712	ENSMUSG00000015829	Tnr	21960
1721	ENSMUSG00000017715	Pgs1	74451
1722	ENSMUSG00000014850	Msh3	17686
1729	ENSMUSG00000019189	Rnf145	74315
1732	ENSMUSG00000019302	Atp6v0a1	11975
1733	ENSMUSG00000016529	Il10	16153
1736	ENSMUSG00000016528	Mapkapk2	17164
1738	ENSMUSG00000016526	Dyrk3	226419
1739	ENSMUSG00000019768	Esr1	13982
1742	ENSMUSG00000014498	Ankrd52	237615
1750	ENSMUSG00000020205	Phlda1	21664
1752	ENSMUSG00000015143	Actn1	109711
1759	ENSMUSG00000015575	Atp6v0e	11974
1760	ENSMUSG00000011256	Adam19	11492
1762	ENSMUSG00000017132	Cyth1	19157
1772	ENSMUSG00000020130	Tbc1d15	66687
1781	ENSMUSG00000019726	Lyst	17101
1784	ENSMUSG00000015202	Cnksr3	215748
1785	ENSMUSG00000014496	Ankrd28	105522
1788	ENSMUSG00000015305	Sash1	70097
1789	ENSMUSG00000018500	Adora2b	11541
1790	ENSMUSG00000019790	Stxbp5	78808
1798	ENSMUSG00000012819	Cdh23	22295
1804	ENSMUSG00000012126	Ubxn11	67586
1807	ENSMUSG00000020100	Slc29a3	71279
1811	ENSMUSG00000020099	Unc5b	107449
1814	ENSMUSG00000019820	Utrn	22288
1817	ENSMUSG00000020096	Tbata	65971
1818	ENSMUSG00000020092	Pald1	27355
1822	ENSMUSG00000020089	Ppa1	67895
1825	ENSMUSG00000020085	Aifm2	71361
1830	ENSMUSG00000019528	Gyg	27357
1842	ENSMUSG00000019806	Aig1	66253
1843	ENSMUSG00000015501	Hivep2	15273
1850	ENSMUSG00000019471	Cdc37	12539
1851	ENSMUSG00000019854	Reps1	19707
1857	ENSMUSG00000017146	Brca1	12189
1859	ENSMUSG00000019850	Tnfaip3	21929
1861	ENSMUSG00000020009	Ifngr1	15979
1862	ENSMUSG00000020007	Il20ra	237313
1867	ENSMUSG00000019990	Pde7b	29863
1869	ENSMUSG00000014245	Pigl	327942
1871	ENSMUSG00000019970	Sgk1	20393
1880	ENSMUSG00000019998	Stx7	53331
1883	ENSMUSG00000016200	Syt14	329324
1884	ENSMUSG00000011148	Adssl1	11565
1888	ENSMUSG00000018995	Nars2	244141
1889	ENSMUSG00000019989	Enpp3	209558
1890	ENSMUSG00000019978	Epb41l2	13822
1893	ENSMUSG00000018217	Pmp22	18858
1895	ENSMUSG00000014164	Klhl3	100503085
1900	ENSMUSG00000019254	Ppp1r12c	232807
1902	ENSMUSG00000012443	Kif11	16551
1912	ENSMUSG00000018983	E2f2	242705
1919	ENSMUSG00000018334	Ksr1	16706
1925	ENSMUSG00000011008	Mcoln2	68279
1928	ENSMUSG00000016942	Tmprss6	71753
1936	ENSMUSG00000014778	Fhod1	234686
1937	ENSMUSG00000017561	Crlf3	54394
1941	ENSMUSG00000010311	Optc	269120
1950	ENSMUSG00000015766	Eps8	13860
1957	ENSMUSG00000019261	Map1s	270058
1964	ENSMUSG00000015340	Cybb	13058
1967	ENSMUSG00000014602	Kif1a	16560
1970	ENSMUSG00000019066	Rab3d	19340
1976	ENSMUSG00000017491	Rarb	218772
1979	ENSMUSG00000011350	Gm5893	545936
1980	ENSMUSG00000015843	Rxrg	20183
1981	ENSMUSG00000018736	Ndel1	83431
1989	ENSMUSG00000020175	Rab36	76877
1991	ENSMUSG00000020178	Adora2a	11540
1993	ENSMUSG00000015957	Wnt11	22411
1995	ENSMUSG00000018906	P4ha2	18452
1997	ENSMUSG00000018008	Cyth4	72318
2002	ENSMUSG00000020196	Cabin1	104248
2008	ENSMUSG00000020231	Dip2a	64451
2010	ENSMUSG00000018909	Arrb1	109689
2016	ENSMUSG00000020260	Pofut2	80294
2023	ENSMUSG00000019659	Ccdc12	72654
2026	ENSMUSG00000014444	Piezo1	234839
2029	ENSMUSG00000015027	Galns	50917
2037	ENSMUSG00000014158	Trpv4	63873
2039	ENSMUSG00000020267	Hint1	15254
2041	ENSMUSG00000011884	Gltp	56356
2042	ENSMUSG00000010154	Spire2	234857
2043	ENSMUSG00000018411	Mapt	17762
2045	ENSMUSG00000018412	Kansl1	76719
2051	ENSMUSG00000015850	Adamtsl4	229595
2056	ENSMUSG00000015839	Nfe2l2	18024
2061	ENSMUSG00000018340	Anxa6	11749
2064	ENSMUSG00000020264	Slc36a2	246049
2065	ENSMUSG00000015947	Fcgr1	14129
2066	ENSMUSG00000020261	Slc36a1	215335
2071	ENSMUSG00000018593	Sparc	20692
2073	ENSMUSG00000018585	Atox1	11927
2075	ENSMUSG00000018583	G3bp1	27041
2089	ENSMUSG00000020220	Vps13d	230895
2106	ENSMUSG00000020250	Txnrd1	50493
2110	ENSMUSG00000020263	Appl2	216190
2111	ENSMUSG00000010461	Eya4	14051
2118	ENSMUSG00000011958	Bnip2	12175
2132	ENSMUSG00000020227	Irak3	73914
2136	ENSMUSG00000019843	Fyn	14360
2144	ENSMUSG00000020190	Mknk2	17347
2150	ENSMUSG00000018171	Vmp1	75909
2156	ENSMUSG00000018425	Dhx40	67487
2157	ENSMUSG00000018427	Ypel2	77864
2158	ENSMUSG00000018363	Smurf2	66313
2164	ENSMUSG00000018362	Kpna2	16647
2166	ENSMUSG00000019564	Arid3a	13496
2173	ENSMUSG00000020151	Ptprr	19279
2176	ENSMUSG00000020312	Shc2	216148
2177	ENSMUSG00000020308	Tpgs1	110012
2178	ENSMUSG00000019966	Kitl	17311
2179	ENSMUSG00000017943	Gdap1l1	228858
2181	ENSMUSG00000010721	Lmbr1	56873
2182	ENSMUSG00000017950	Hnf4a	15378
2184	ENSMUSG00000017679	Ttpal	76080
2190	ENSMUSG00000017697	Ada	11486
2193	ENSMUSG00000018326	Ywhab	54401
2197	ENSMUSG00000020108	Ddit4	74747
2198	ENSMUSG00000020107	Anapc16	52717
2208	ENSMUSG00000017002	Slpi	20568
2213	ENSMUSG00000017009	Sdc4	20971
2217	ENSMUSG00000018076	Med13l	76199
2225	ENSMUSG00000020169	Best3	382427
2226	ENSMUSG00000020170	Frs2	327826
2230	ENSMUSG00000017721	Pigt	78928
2231	ENSMUSG00000019944	Rhobtb1	69288
2237	ENSMUSG00000018919	Tm4sf5	75604
2238	ENSMUSG00000018286	Psmb6	19175
2239	ENSMUSG00000019952	Poc1b	382406
2241	ENSMUSG00000019828	Grm1	14816
2245	ENSMUSG00000018378	Cuedc1	70393
2246	ENSMUSG00000018378	Cuedc1	103841
2254	ENSMUSG00000017754	Pltp	18830
2257	ENSMUSG00000013236	Ptprs	19280
2264	ENSMUSG00000020166	Cnot2	72068
2265	ENSMUSG00000017737	Mmp9	17395
2269	ENSMUSG00000018800	Abca5	217265
2271	ENSMUSG00000017652	Cd40	21939
2276	ENSMUSG00000010914	Pdhx	27402
2283	ENSMUSG00000018858	Mrpl58	68572
2285	ENSMUSG00000016940	Kctd2	70382
2290	ENSMUSG00000010660	Plcd1	18799
2291	ENSMUSG00000015243	Abca1	11303
2292	ENSMUSG00000017670	Elmo2	140579
2295	ENSMUSG00000018459	Slc13a3	114644
2301	ENSMUSG00000020182	Ddc	13195
2302	ENSMUSG00000020176	Grb10	14783
2316	ENSMUSG00000020160	Meis1	17268
2317	ENSMUSG00000020152	Actr2	66713
2321	ENSMUSG00000017969	Ptgis	19223
2325	ENSMUSG00000017929	B4galt5	56336
2328	ENSMUSG00000020134	Peli1	67245
2348	ENSMUSG00000018678	Sp2	78912
2349	ENSMUSG00000018882	Mrpl45	67036
2351	ENSMUSG00000019122	Ccl9	20308
2354	ENSMUSG00000015981	Stk32c	57740
2355	ENSMUSG00000015980	Lrrc27	76612
2356	ENSMUSG00000013523	Bcas1	76960
2357	ENSMUSG00000018654	Ikzf1	22778
2361	ENSMUSG00000015149	Sirt2	64383
2368	ENSMUSG00000018752	Tnfsfm13	619441
2377	ENSMUSG00000018923	Med11	66172
2378	ENSMUSG00000015932	Dstn	56431
2383	ENSMUSG00000017639	Rab11fip4	268451
2387	ENSMUSG00000017466	Timp2	21858
2390	ENSMUSG00000019590	Cyb561	13056
2404	ENSMUSG00000017144	Rnd3	74194
2407	ENSMUSG00000017412	Cacnb4	12298
2410	ENSMUSG00000019539	Rcn3	52377
2435	ENSMUSG00000015619	Gata3	14462
2438	ENSMUSG00000014361	Mertk	17289
2446	ENSMUSG00000015846	Rxra	20181
2453	ENSMUSG00000021360	Gcnt2	14538
2457	ENSMUSG00000021242	Npc2	67963
2459	ENSMUSG00000021361	Tmem14c	66154
2461	ENSMUSG00000021322	Aoah	27052
2462	ENSMUSG00000021363	Mak	17152
2464	ENSMUSG00000021840	Mapk1ip1l	218975
2466	ENSMUSG00000022151	Ttc33	67515
2467	ENSMUSG00000022064	Pibf1	52023
2469	ENSMUSG00000021665	Hexb	15212
2471	ENSMUSG00000021959	Lats2	50523
2473	ENSMUSG00000021366	Hivep1	110521
2474	ENSMUSG00000021367	Edn1	13614
2475	ENSMUSG00000021270	Hsp90aa1	15519
2478	ENSMUSG00000021662	Arhgef28	110596
2479	ENSMUSG00000020593	Lpin1	14245
2481	ENSMUSG00000021969	Zdhhc20	75965
2484	ENSMUSG00000021973	Micu2	68514
2489	ENSMUSG00000022150	Dab2	13132
2494	ENSMUSG00000022124	Fbxl3	50789
2497	ENSMUSG00000021981	Cab39l	69008
2500	ENSMUSG00000021275	Tecpr2	104859
2502	ENSMUSG00000021371	Mcur1	76137
2504	ENSMUSG00000022148	Fyb	23880
2505	ENSMUSG00000021024	Psma6	26443
2507	ENSMUSG00000021025	Nfkbia	18035
2508	ENSMUSG00000020580	Rock2	19878
2509	ENSMUSG00000021650	Ptcd2	68927
2510	ENSMUSG00000021248	Tmed10	68581
2512	ENSMUSG00000021250	Fos	14281
2515	ENSMUSG00000021646	Mccc2	78038
2522	ENSMUSG00000021990	Spata13	219140
2524	ENSMUSG00000021879	Dnah12	110083
2526	ENSMUSG00000022122	Ednrb	13618
2541	ENSMUSG00000021895	Arhgef3	71704
2545	ENSMUSG00000021338	Carmil1	68732
2546	ENSMUSG00000021930	Spryd7	66674
2549	ENSMUSG00000021374	Nup153	218210
2551	ENSMUSG00000021608	Lpcat1	210992
2552	ENSMUSG00000022114	Spry2	24064
2553	ENSMUSG00000022113	Trim52	212085
2555	ENSMUSG00000021932	Rnaseh2b	67153
2558	ENSMUSG00000021640	Naip1	17940
2567	ENSMUSG00000021939	Ctsb	13030
2569	ENSMUSG00000022130	Tgds	76355
2573	ENSMUSG00000021273	Fdft1	14137
2574	ENSMUSG00000021636	Marveld2	218518
2585	ENSMUSG00000021958	Pinx1	72400
2591	ENSMUSG00000020744	Slc25a19	67283
2593	ENSMUSG00000021286	Zfyve21	68520
2595	ENSMUSG00000021256	Vash1	238328
2599	ENSMUSG00000022139	Mbnl2	105559
2601	ENSMUSG00000021565	Slc6a19	74338
2608	ENSMUSG00000021978	Extl3	54616
2612	ENSMUSG00000021624	Cd180	17079
2618	ENSMUSG00000022032	Scara5	71145
2619	ENSMUSG00000021340	Gpld1	14756
2635	ENSMUSG00000022246	Rai14	75646
2636	ENSMUSG00000020656	Grhl1	195733
2649	ENSMUSG00000021384	Susd3	66329
2652	ENSMUSG00000022205	Sub1	20024
2653	ENSMUSG00000021575	Ahrr	11624
2661	ENSMUSG00000020644	Id2	15902
2663	ENSMUSG00000022197	Pdzd2	68070
2674	ENSMUSG00000020752	Recql5	170472
2680	ENSMUSG00000021395	Spin1	20729
2682	ENSMUSG00000021709	Erbin	59079
2683	ENSMUSG00000020962	Gtf2a1	83602
2685	ENSMUSG00000022048	Dpysl2	12934
2686	ENSMUSG00000020961	Ston2	108800
2687	ENSMUSG00000021957	Tkt	21881
2688	ENSMUSG00000022051	Bnip3l	12177
2689	ENSMUSG00000022052	Ppp2r2a	71978
2693	ENSMUSG00000020974	Pole2	18974
2697	ENSMUSG00000020472	Zkscan17	268417
2698	ENSMUSG00000022272	Myo10	17909
2700	ENSMUSG00000021710	Nln	75805
2705	ENSMUSG00000022270	Retreg1	66270
2706	ENSMUSG00000021948	Prkcd	18753
2709	ENSMUSG00000021451	Sema4d	20354
2715	ENSMUSG00000021453	Gadd45g	23882
2721	ENSMUSG00000021457	Syk	20963
2731	ENSMUSG00000022263	Trio	223435
2740	ENSMUSG00000022262	Dnah5	110082
2741	ENSMUSG00000021460	Auh	11992
2743	ENSMUSG00000022074	Tnfrsf10b	21933
2744	ENSMUSG00000022075	Rhobtb2	246710
2746	ENSMUSG00000022085	Pebp4	73523
2761	ENSMUSG00000020889	Nr1d1	217166
2764	ENSMUSG00000021591	Glrx	93692
2768	ENSMUSG00000021715	Cwc27	67285
2771	ENSMUSG00000022094	Slc39a14	213053
2772	ENSMUSG00000022240	Ctnnd2	18163
2775	ENSMUSG00000021720	Rnf180	71816
2781	ENSMUSG00000022237	Ankrd33b	67434
2783	ENSMUSG00000022236	Ropn1l	252967
2789	ENSMUSG00000022235	Cmbl	69574
2790	ENSMUSG00000022096	Hr	15460
2795	ENSMUSG00000021843	Ktn1	16709
2805	ENSMUSG00000021176	Efcab11	78767
2806	ENSMUSG00000022255	Mtdh	67154
2808	ENSMUSG00000020573	Pik3cg	30955
2811	ENSMUSG00000021218	Gdi2	14569
2812	ENSMUSG00000021177	Tdp1	104884
2814	ENSMUSG00000020572	Nampt	59027
2815	ENSMUSG00000021178	Psmc1	19179
2818	ENSMUSG00000021693	Kif2a	16563
2819	ENSMUSG00000021175	Cdca7l	217946
2830	ENSMUSG00000020564	Atxn7l1	380753
2833	ENSMUSG00000021696	Elovl7	74559
2839	ENSMUSG00000021697	Depdc1b	218581
2840	ENSMUSG00000020538	Srebf1	20787
2841	ENSMUSG00000021180	Rps6ka5	73086
2845	ENSMUSG00000020841	Cpd	12874
2846	ENSMUSG00000021185	Dglucy	217830
2849	ENSMUSG00000020776	Fbf1	217335
2852	ENSMUSG00000021420	Fars2	69955
2859	ENSMUSG00000021423	Ly86	17084
2864	ENSMUSG00000021182	Ccdc88c	68339
2865	ENSMUSG00000021699	Pde4d	238871
2866	ENSMUSG00000021076	Actr10	56444
2867	ENSMUSG00000020780	Srp68	217337
2871	ENSMUSG00000020577	Tspan13	66109
2874	ENSMUSG00000021427	Ssr1	107513
2886	ENSMUSG00000021196	Pfkp	56421
2887	ENSMUSG00000022303	Dcstamp	75766
2888	ENSMUSG00000022304	Dpys	64705
2898	ENSMUSG00000021492	F12	58992
2900	ENSMUSG00000021754	Map3k1	26401
2901	ENSMUSG00000022307	Oxr1	170719
2908	ENSMUSG00000021087	Rtn1	104001
2909	ENSMUSG00000021090	Lrrc9	78257
2911	ENSMUSG00000022102	Dok2	13449
2913	ENSMUSG00000022103	Gfra2	14586
2914	ENSMUSG00000021096	Ppm1a	19042
2920	ENSMUSG00000021806	Nid2	18074
2923	ENSMUSG00000021103	Mnat1	17420
2924	ENSMUSG00000022106	Rcbtb2	105670
2927	ENSMUSG00000021108	Prkch	18755
2928	ENSMUSG00000020806	Rhbdf2	217344
2930	ENSMUSG00000021200	Asb2	65256
2933	ENSMUSG00000022105	Rb1	19645
2935	ENSMUSG00000020536	Llgl1	16897
2941	ENSMUSG00000021051	Ppp2r5e	26932
2943	ENSMUSG00000021054	Sgpp1	81535
2944	ENSMUSG00000020919	Stat5b	20851
2947	ENSMUSG00000020818	Mfsd11	69900
2951	ENSMUSG00000020823	Sec14l1	74136
2955	ENSMUSG00000021763	Cspg4b	408066
2969	ENSMUSG00000021997	Lrrc63	70859
2974	ENSMUSG00000021615	Xrcc4	108138
2978	ENSMUSG00000021619	Atg10	66795
2984	ENSMUSG00000021998	Lcp1	18826
2989	ENSMUSG00000021048	Mthfd1	108156
2993	ENSMUSG00000020955	Ap4s1	11782
2995	ENSMUSG00000021097	Clmn	94040
2998	ENSMUSG00000022008	Gpalpp1	67467
3003	ENSMUSG00000022009	Nufip1	27275
3005	ENSMUSG00000021910	Nisch	64652
3010	ENSMUSG00000022010	Tsc22d1	21807
3020	ENSMUSG00000021725	Parp8	52552
3022	ENSMUSG00000022012	Enox1	239188
3023	ENSMUSG00000022013	Dnajc15	66148
3024	ENSMUSG00000021728	Emb	13723
3028	ENSMUSG00000021125	Arg2	11847
3034	ENSMUSG00000022014	Epsti1	108670
3037	ENSMUSG00000021115	Vrk1	22367
3052	ENSMUSG00000021133	Susd6	217684
3054	ENSMUSG00000021892	Sh3bp5	24056
3059	ENSMUSG00000020340	Cyfip2	76884
3063	ENSMUSG00000022018	Rgcc	66214
3067	ENSMUSG00000021262	Evl	14026
3070	ENSMUSG00000021687	Scamp1	107767
3071	ENSMUSG00000020395	Itk	16428
3072	ENSMUSG00000021686	Ap3b1	11774
3073	ENSMUSG00000021263	Degs2	70059
3082	ENSMUSG00000021140	Pcnx	54604
3084	ENSMUSG00000021684	Pde8b	218461
3086	ENSMUSG00000021900	Btd	26363
3093	ENSMUSG00000020671	Rab10	19325
3096	ENSMUSG00000020668	Kif3c	16570
3098	ENSMUSG00000021676	Iqgap2	544963
3100	ENSMUSG00000020372	Rack1	14694
3111	ENSMUSG00000021553	Slc28a3	114304
3113	ENSMUSG00000021822	Plau	18792
3114	ENSMUSG00000020661	Dnmt3a	13435
3115	ENSMUSG00000021823	Vcl	22330
3121	ENSMUSG00000020658	Efr3b	668212
3126	ENSMUSG00000020654	Adcy3	104111
3127	ENSMUSG00000021767	Kat6b	54169
3129	ENSMUSG00000020652	Cenpo	52504
3133	ENSMUSG00000021559	Dapk1	69635
3138	ENSMUSG00000021770	Samd8	67630
3141	ENSMUSG00000021771	Vdac2	22334
3143	ENSMUSG00000021458	Aopep	72061
3148	ENSMUSG00000022174	Dad1	13135
3152	ENSMUSG00000020346	Mgat1	17308
3157	ENSMUSG00000020605	Hs1bp3	58240
3161	ENSMUSG00000020594	Pum2	80913
3162	ENSMUSG00000020362	Cnot6	104625
3163	ENSMUSG00000020363	Gfpt2	14584
3169	ENSMUSG00000021482	Prxl2c	66129
3170	ENSMUSG00000021477	Ctsl	13039
3172	ENSMUSG00000020592	Sdc1	20969
3177	ENSMUSG00000021708	Rasgrf2	19418
3192	ENSMUSG00000020589	Cyria	76820
3195	ENSMUSG00000020374	Rasgef1c	74563
3196	ENSMUSG00000021365	Nedd9	18003
3200	ENSMUSG00000020376	Rnf130	59044
3205	ENSMUSG00000021298	Gpr132	56696
3207	ENSMUSG00000021143	Pacs2	217893
3208	ENSMUSG00000021831	Ero1a	50527
3211	ENSMUSG00000021832	Psmc6	67089
3214	ENSMUSG00000021061	Sptb	20741
3243	ENSMUSG00000021557	Agtpbp1	67269
3244	ENSMUSG00000021557	Agtpbp1	319469
3246	ENSMUSG00000020585	Laptm4a	17775
3254	ENSMUSG00000021556	Golm1	105348
3262	ENSMUSG00000020389	Cdkl3	213084
3263	ENSMUSG00000020642	Rnf144a	108089
3264	ENSMUSG00000020641	Rsad2	58185
3268	ENSMUSG00000021488	Nsd1	18193
3274	ENSMUSG00000020709	Adap2	216991
3277	ENSMUSG00000021044	Adck1	72113
3279	ENSMUSG00000021668	Polk	27015
3286	ENSMUSG00000021190	Lgmn	19141
3292	ENSMUSG00000020902	Ntn1	18208
3293	ENSMUSG00000020901	Pik3r5	320207
3298	ENSMUSG00000020887	A230052G05Rik	NA
3299	ENSMUSG00000021224	Numb	18222
3306	ENSMUSG00000020590	Snx13	217463
3309	ENSMUSG00000021281	Tnfaip2	21928
3320	ENSMUSG00000021277	Traf3	22031
3323	ENSMUSG00000021279	Cdc42bpb	217866
3325	ENSMUSG00000021109	Hif1a	15251
3330	ENSMUSG00000021775	Nr1d2	353187
3332	ENSMUSG00000021779	Thrb	21834
3338	ENSMUSG00000020334	Slc22a4	30805
3339	ENSMUSG00000020702	Ccl1	20290
3355	ENSMUSG00000020935	Dcakd	68087
3357	ENSMUSG00000020696	Rffl	67338
3360	ENSMUSG00000021866	Anxa11	11744
3369	ENSMUSG00000020946	Gosr2	56494
3370	ENSMUSG00000021846	Peli2	93834
3371	ENSMUSG00000021846	Peli2	624367
3379	ENSMUSG00000022179	4931414P19Rik	74359
3384	ENSMUSG00000022180	Slc7a8	50934
3388	ENSMUSG00000020689	Itgb3	16416
3389	ENSMUSG00000020400	Tnip1	57783
3392	ENSMUSG00000020690	Efcab3	70894
3397	ENSMUSG00000021876	Rnase4	58809
3398	ENSMUSG00000021880	Rnase6	78416
3400	ENSMUSG00000022176	Rem2	140743
3403	ENSMUSG00000022108	Itm2b	16432
3406	ENSMUSG00000022070	Bora	77744
3419	ENSMUSG00000020520	Galnt10	171212
3428	ENSMUSG00000020715	Ern1	78943
3431	ENSMUSG00000020717	Pecam1	18613
3433	ENSMUSG00000020513	Tubd1	56427
3447	ENSMUSG00000020424	Castor1	71962
3456	ENSMUSG00000020599	Rgs9	19739
3457	ENSMUSG00000020611	Gna13	14674
3459	ENSMUSG00000020610	Amz2	13929
3462	ENSMUSG00000020604	Arsg	74008
3467	ENSMUSG00000020614	Fam20a	208659
3473	ENSMUSG00000020827	Mink1	50932
3474	ENSMUSG00000020423	Btg2	12227
3475	ENSMUSG00000020553	Pctp	18559
3479	ENSMUSG00000020623	Map2k6	26399
3505	ENSMUSG00000020422	Tns3	319939
3506	ENSMUSG00000020798	Spns3	77577
3509	ENSMUSG00000020790	Ankfy1	11736
3511	ENSMUSG00000020788	Atp2a3	53313
3513	ENSMUSG00000020785	Camkk1	55984
3519	ENSMUSG00000020321	Mdh1	17449
3520	ENSMUSG00000020319	Wdpcp	216560
3525	ENSMUSG00000020936	Nmt1	18107
3526	ENSMUSG00000020937	Plcd3	72469
3528	ENSMUSG00000020941	Map3k14	53859
3531	ENSMUSG00000020455	Trim11	94091
3545	ENSMUSG00000020716	Nf1	18015
3547	ENSMUSG00000020732	Rab37	58222
3550	ENSMUSG00000020700	Map3k3	26406
3555	ENSMUSG00000020713	Gh	14599
3559	ENSMUSG00000020859	Spag9	70834
3562	ENSMUSG00000020865	Abcc3	76408
3563	ENSMUSG00000020866	Cacna1g	12291
3574	ENSMUSG00000020387	Jade2	76901
3585	ENSMUSG00000020437	Myo1g	246177
3586	ENSMUSG00000020412	Ascc2	75452
3591	ENSMUSG00000020898	Ctc1	68964
3599	ENSMUSG00000020525	Ppm1d	53892
3606	ENSMUSG00000022816	Fstl1	14314
3607	ENSMUSG00000022812	Gsk3b	56637
3610	ENSMUSG00000022982	Sod1	20655
3613	ENSMUSG00000024590	Lmnb1	16906
3614	ENSMUSG00000024592	C330018D20Rik	77422
3615	ENSMUSG00000024593	Megf10	70417
3616	ENSMUSG00000022677	Cep20	66086
3623	ENSMUSG00000022973	Synj1	104015
3624	ENSMUSG00000024600	Slc27a6	225579
3630	ENSMUSG00000024812	Tjp2	21873
3631	ENSMUSG00000022974	Paxbp1	67367
3632	ENSMUSG00000024867	Pip5k1b	18719
3633	ENSMUSG00000022708	Zbtb20	56490
3634	ENSMUSG00000024603	Dctn4	67665
3635	ENSMUSG00000022672	Prkdc	19090
3637	ENSMUSG00000024608	Rps14	20044
3640	ENSMUSG00000022463	Srebf2	20788
3644	ENSMUSG00000024878	Cbwd1	226043
3645	ENSMUSG00000022701	Ccdc191	212153
3648	ENSMUSG00000024277	Mapre2	212307
3651	ENSMUSG00000022965	Ifngr2	15980
3655	ENSMUSG00000024613	Tcof1	21453
3661	ENSMUSG00000022364	Tbc1d31	210544
3671	ENSMUSG00000024620	Pdgfrb	18596
3675	ENSMUSG00000024621	Csf1r	12978
3676	ENSMUSG00000022487	Gtsf1	74174
3681	ENSMUSG00000024912	Fosl1	14283
3682	ENSMUSG00000022488	Nckap1l	105855
3685	ENSMUSG00000024575	Pde6a	225600
3690	ENSMUSG00000022788	Fgd4	224014
3700	ENSMUSG00000022667	Cd200r1	57781
3707	ENSMUSG00000022353	Mtss1	211401
3719	ENSMUSG00000022665	Ccdc80	67896
3721	ENSMUSG00000024143	Rhoq	104215
3727	ENSMUSG00000024581	Napg	108123
3729	ENSMUSG00000023991	Foxp4	74123
3731	ENSMUSG00000024927	Rela	19697
3732	ENSMUSG00000024381	Bin1	30948
3733	ENSMUSG00000022346	Myc	17869
3745	ENSMUSG00000023992	Trem2	83433
3747	ENSMUSG00000022957	Itsn1	16443
3749	ENSMUSG00000022378	Cyrib	223601
3750	ENSMUSG00000022442	Ttll1	319953
3762	ENSMUSG00000022952	Runx1	12394
3765	ENSMUSG00000022759	Lrrc74b	74685
3768	ENSMUSG00000022438	Parvb	170736
3770	ENSMUSG00000022948	Setd4	224440
3771	ENSMUSG00000023345	Poc1a	70235
3780	ENSMUSG00000024124	Prss30	30943
3781	ENSMUSG00000024109	Nrxn1	18189
3785	ENSMUSG00000022946	Dop1b	70028
3787	ENSMUSG00000022377	Asap1	13196
3789	ENSMUSG00000024587	Nars	70223
3790	ENSMUSG00000023923	Tbc1d5	72238
3796	ENSMUSG00000024359	Hspa9	15526
3804	ENSMUSG00000022637	Cblb	208650
3807	ENSMUSG00000024789	Jak2	16452
3808	ENSMUSG00000022636	Alcam	11658
3821	ENSMUSG00000024589	Nedd4l	83814
3829	ENSMUSG00000024993	Dennd10	67894
3839	ENSMUSG00000024827	Gldc	104174
3849	ENSMUSG00000024896	Minpp1	17330
3860	ENSMUSG00000024776	Stambpl1	76630
3861	ENSMUSG00000024778	Fas	14102
3862	ENSMUSG00000024781	Lipa	16889
3866	ENSMUSG00000022372	Sla	20491
3870	ENSMUSG00000024772	Ehd1	13660
3882	ENSMUSG00000022749	Tbc1d23	67581
3885	ENSMUSG00000022748	Cmss1	66497
3888	ENSMUSG00000024805	Pcgf5	76073
3896	ENSMUSG00000024900	Cpt1a	12894
3897	ENSMUSG00000024521	Pmaip1	58801
3901	ENSMUSG00000024524	Gnal	14680
3905	ENSMUSG00000024525	Impa2	114663
3906	ENSMUSG00000024908	Ppp6r3	52036
3907	ENSMUSG00000024526	Cidea	12683
3910	ENSMUSG00000023232	Serinc2	230779
3913	ENSMUSG00000024533	Spire1	68166
3915	ENSMUSG00000024212	Mllt1	64144
3917	ENSMUSG00000024456	Diaph1	13367
3918	ENSMUSG00000022898	Vps26c	13185
3919	ENSMUSG00000022897	Dyrk1a	13548
3923	ENSMUSG00000022747	St3gal6	54613
3925	ENSMUSG00000024539	Ptpn2	19255
3926	ENSMUSG00000022742	Cpox	12892
3929	ENSMUSG00000024542	Cep192	70799
3931	ENSMUSG00000024544	Ldlrad4	52662
3932	ENSMUSG00000024164	C3	12266
3934	ENSMUSG00000022723	Crybg3	224273
3941	ENSMUSG00000022895	Ets2	23872
3945	ENSMUSG00000024425	Ndfip1	65113
3947	ENSMUSG00000024431	Nr3c1	14815
3974	ENSMUSG00000022707	Gbe1	74185
3984	ENSMUSG00000024480	Ap3s1	11777
3987	ENSMUSG00000025006	Sorbs1	20411
3990	ENSMUSG00000022602	Arc	11838
4000	ENSMUSG00000022324	Matn2	17181
4001	ENSMUSG00000023965	Fbxl17	50758
4008	ENSMUSG00000024534	Sncaip	67847
4010	ENSMUSG00000022876	Samsn1	67742
4011	ENSMUSG00000024085	Man2a1	17158
4014	ENSMUSG00000024535	Snx24	69226
4017	ENSMUSG00000024091	Vapa	30960
4018	ENSMUSG00000022867	Usp25	30940
4021	ENSMUSG00000024098	Twsg1	65960
4029	ENSMUSG00000022864	D16Ertd472e	67102
4042	ENSMUSG00000022762	Ncam2	17968
4046	ENSMUSG00000024043	Arhgap28	268970
4051	ENSMUSG00000023800	Tiam2	24001
4052	ENSMUSG00000023087	Noct	12457
4057	ENSMUSG00000022634	Yaf2	67057
4063	ENSMUSG00000024044	Epb41l3	13823
4066	ENSMUSG00000025017	Pik3ap1	83490
4080	ENSMUSG00000023805	Synj2	20975
4082	ENSMUSG00000023169	Slc38a1	105727
4086	ENSMUSG00000022468	Endou	19011
4090	ENSMUSG00000022469	Rapgef3	223864
4091	ENSMUSG00000024513	Mbd2	17191
4092	ENSMUSG00000024661	Fth1	14319
4095	ENSMUSG00000024556	Me2	107029
4097	ENSMUSG00000024663	Rab3il1	74760
4099	ENSMUSG00000022307	Oxr1	170719
4105	ENSMUSG00000022519	Srl	106393
4111	ENSMUSG00000022475	Hdac7	56233
4116	ENSMUSG00000024049	Myom1	17929
4118	ENSMUSG00000022518	4930562C15Rik	78809
4120	ENSMUSG00000022517	Mgrn1	17237
4126	ENSMUSG00000024052	Lpin2	64898
4127	ENSMUSG00000024668	Sdhaf2	66072
4130	ENSMUSG00000024566	Atp9b	50771
4138	ENSMUSG00000024053	Emilin2	246707
4148	ENSMUSG00000024670	Cd6	12511
4153	ENSMUSG00000022992	Kansl2	69612
4154	ENSMUSG00000024737	Slc15a3	65221
4167	ENSMUSG00000024734	Zp1	22786
4168	ENSMUSG00000024646	Cyb5a	109672
4177	ENSMUSG00000023868	Pde10a	23984
4178	ENSMUSG00000024677	Ms4a6b	69774
4179	ENSMUSG00000022419	Deptor	97998
4183	ENSMUSG00000022371	Col14a1	12818
4192	ENSMUSG00000022861	Dgkg	110197
4194	ENSMUSG00000024404	Riok3	66878
4197	ENSMUSG00000024410	Rmc1	76482
4198	ENSMUSG00000024687	Osbp	76303
4200	ENSMUSG00000024413	Npc1	18145
4201	ENSMUSG00000024063	Lbh	77889
4204	ENSMUSG00000023008	Fmnl3	22379
4207	ENSMUSG00000024424	Ttc39c	72747
4211	ENSMUSG00000024691	Fam111a	107373
4212	ENSMUSG00000023010	Tmbim6	110213
4214	ENSMUSG00000023826	Prkn	50873
4216	ENSMUSG00000023827	Agpat4	68262
4218	ENSMUSG00000024066	Xdh	22436
4219	ENSMUSG00000022505	Emp2	13731
4220	ENSMUSG00000022503	Nubp1	26425
4224	ENSMUSG00000024696	Lpxn	107321
4226	ENSMUSG00000022504	Ciita	12265
4232	ENSMUSG00000023830	Igf2r	16004
4234	ENSMUSG00000024642	Tle4	21888
4237	ENSMUSG00000023022	Lima1	65970
4241	ENSMUSG00000024423	Impact	16210
4242	ENSMUSG00000022885	St6gal1	20440
4245	ENSMUSG00000024639	Gnaq	14682
4247	ENSMUSG00000023026	Dip2b	239667
4250	ENSMUSG00000023032	Slc4a8	59033
4259	ENSMUSG00000024725	Ostf1	20409
4262	ENSMUSG00000022496	Tnfrsf17	21935
4265	ENSMUSG00000022494	Shisa9	72555
4270	ENSMUSG00000022443	Myh9	17886
4271	ENSMUSG00000024236	Svil	225115
4272	ENSMUSG00000024078	Ttc27	74196
4273	ENSMUSG00000022545	Ercc4	50505
4277	ENSMUSG00000024190	Dusp1	19252
4289	ENSMUSG00000024238	Zeb1	21417
4290	ENSMUSG00000024240	Epc1	13831
4292	ENSMUSG00000024754	Cemip2	83921
4305	ENSMUSG00000022533	Atp13a3	224088
4308	ENSMUSG00000022537	Tmem44	224090
4310	ENSMUSG00000024074	Crim1	50766
4320	ENSMUSG00000024294	Mib1	225164
4323	ENSMUSG00000024975	Pdcd4	18569
4324	ENSMUSG00000023915	Tnfrsf21	94185
4327	ENSMUSG00000023845	Lnpep	240028
4333	ENSMUSG00000022433	Csnk1e	27373
4347	ENSMUSG00000023913	Pla2g7	27226
4350	ENSMUSG00000024210	Ip6k3	271424
4351	ENSMUSG00000022408	Fam83f	213956
4353	ENSMUSG00000024366	Gfra3	14587
4354	ENSMUSG00000024235	Map3k8	26410
4355	ENSMUSG00000024486	Hbegf	15200
4359	ENSMUSG00000022817	Itgb5	16419
4362	ENSMUSG00000022814	Umps	22247
4366	ENSMUSG00000023959	Clic5	224796
4383	ENSMUSG00000023892	Zfp51	22709
4388	ENSMUSG00000022848	Slc49a4	224132
4395	ENSMUSG00000024983	Vti1a	53611
4398	ENSMUSG00000024985	Tcf7l2	21416
4401	ENSMUSG00000024349	Sting1	72512
4407	ENSMUSG00000022901	Cd86	12524
4409	ENSMUSG00000022900	Ildr1	106347
4415	ENSMUSG00000023391	Dlx2	13392
4422	ENSMUSG00000022831	Hcls1	15163
4428	ENSMUSG00000024242	Map4k3	225028
4434	ENSMUSG00000024558	Mapk4	225724
4436	ENSMUSG00000024885	Aldh3b1	67689
4442	ENSMUSG00000024219	Anks1	224650
4446	ENSMUSG00000024570	Rbfa	68731
4453	ENSMUSG00000024847	Aip	11632
4455	ENSMUSG00000024842	Cabp4	73660
4464	ENSMUSG00000023064	Sncg	20618
4468	ENSMUSG00000024858	Grk2	110355
4469	ENSMUSG00000022565	Plec	18810
4472	ENSMUSG00000024248	Cox7a2l	20463
4475	ENSMUSG00000024833	Pola2	18969
4481	ENSMUSG00000022807	Osbpl11	106326
4483	ENSMUSG00000024251	Thada	240174
4497	ENSMUSG00000023952	Gtpbp2	56055
4499	ENSMUSG00000022639	Dubr	NA
4503	ENSMUSG00000024959	Bad	12015
4510	ENSMUSG00000022951	Rcan1	54720
4512	ENSMUSG00000022971	Ifnar2	15976
4515	ENSMUSG00000022969	Il10rb	16155
4521	ENSMUSG00000022892	App	11820
4527	ENSMUSG00000022803	Popdc2	64082
4529	ENSMUSG00000022508	Bcl6	12053
4530	ENSMUSG00000024222	Fkbp5	14229
4538	ENSMUSG00000022799	Arhgap31	12549
4543	ENSMUSG00000022562	Oplah	75475
4545	ENSMUSG00000022500	Litaf	56722
4548	ENSMUSG00000023972	Ptk7	71461
4563	ENSMUSG00000022358	Fbxo32	67731
4565	ENSMUSG00000023070	Rgn	19733
4566	ENSMUSG00000024732	Ccdc86	108673
4569	ENSMUSG00000024729	Ms4a20	69369
4574	ENSMUSG00000022765	Snap29	67474
4575	ENSMUSG00000024672	Ms4a7	109225
4578	ENSMUSG00000024899	Papss2	23972
4586	ENSMUSG00000022587	Ly6e	17069
4588	ENSMUSG00000023977	Ubr2	224826
4592	ENSMUSG00000024891	Slc29a2	13340
4604	ENSMUSG00000024011	Pi16	74116
4606	ENSMUSG00000023094	Msrb2	76467
4608	ENSMUSG00000024013	Fgd2	26382
4617	ENSMUSG00000023990	Tfeb	21425
4619	ENSMUSG00000023411	Nfatc4	73181
4620	ENSMUSG00000022415	Syngr1	20972
4634	ENSMUSG00000024030	Abcg1	11307
4640	ENSMUSG00000024036	Slc37a1	224674
4656	ENSMUSG00000024042	Sik1	17691
4657	ENSMUSG00000024002	Brd4	57261
4660	ENSMUSG00000023027	Atf1	11908
4661	ENSMUSG00000023030	Slc11a2	18174
4663	ENSMUSG00000023156	Rpp14	67053
4664	ENSMUSG00000023156	Rpp14	109729085
4665	ENSMUSG00000023031	Cela1	109901
4672	ENSMUSG00000023034	Nr4a1	15370
4678	ENSMUSG00000024300	Myo1f	17916
4684	ENSMUSG00000023982	Guca1a	14913
4686	ENSMUSG00000023988	Bysl	53414
4704	ENSMUSG00000024187	Fam234a	106581
4728	ENSMUSG00000024340	Btnl2	547431
4730	ENSMUSG00000023764	Sfi1	78887
4731	ENSMUSG00000023075	Akirin1	68050
4735	ENSMUSG00000023939	Mrpl14	68463
4755	ENSMUSG00000024014	Pim1	18712
4764	ENSMUSG00000024402	Lta	16992
4767	ENSMUSG00000024140	Epas1	13819
4774	ENSMUSG00000023473	Celsr3	107934
4784	ENSMUSG00000024206	Rfx2	19725
4796	ENSMUSG00000023274	Cd4	12504
4805	ENSMUSG00000023106	Denr	68184
4812	ENSMUSG00000023452	Pisd	320951
4813	ENSMUSG00000023224	Serping1	12258
4814	ENSMUSG00000023206	Il15ra	16169
4822	ENSMUSG00000025078	Nhlrc2	66866
4825	ENSMUSG00000025083	Afap1l2	226250
4829	ENSMUSG00000025922	Rpl7-ps8	NA
4838	ENSMUSG00000025085	Ablim1	226251
4843	ENSMUSG00000026504	Sdccag8	76816
4844	ENSMUSG00000026483	Niban1	63913
4848	ENSMUSG00000026235	Epha4	13838
4859	ENSMUSG00000026482	Rgl1	19731
4860	ENSMUSG00000025090	Ccdc172	75645
4862	ENSMUSG00000026495	Efcab2	68226
4865	ENSMUSG00000026480	Ncf2	17970
4867	ENSMUSG00000026494	Kif26b	269152
4870	ENSMUSG00000025915	Sgk3	170755
4885	ENSMUSG00000026479	Lamc2	16782
4886	ENSMUSG00000026478	Lamc1	226519
4888	ENSMUSG00000025986	Slc39a10	227059
4892	ENSMUSG00000025795	Rassf3	192678
4896	ENSMUSG00000026473	Glul	14645
4900	ENSMUSG00000026645	Olah	99035
4915	ENSMUSG00000026469	Xpr1	19775
4917	ENSMUSG00000026893	Gca	227960
4925	ENSMUSG00000026655	Fam107b	66540
4932	ENSMUSG00000025872	Thoc3	73666
4933	ENSMUSG00000026489	Coq8a	67426
4935	ENSMUSG00000026159	Agfg1	15463
4944	ENSMUSG00000025743	Sdc3	20970
4949	ENSMUSG00000026657	Frmd4a	209630
4950	ENSMUSG00000026496	Parp1	11545
4951	ENSMUSG00000025935	Tram1	72265
4952	ENSMUSG00000025937	Lactb2	212442
4953	ENSMUSG00000026596	Abl2	11352
4979	ENSMUSG00000027293	Ehd4	98878
4983	ENSMUSG00000025321	Itgb8	320910
4985	ENSMUSG00000026387	Sctr	319229
4986	ENSMUSG00000026516	Nvl	67459
4991	ENSMUSG00000025610	Map3k7cl	224419
4992	ENSMUSG00000025612	Bach1	12013
4993	ENSMUSG00000025017	Pik3ap1	83490
4994	ENSMUSG00000025019	Lcor	212391
4995	ENSMUSG00000026821	Ralgds	19730
4996	ENSMUSG00000025020	Slit1	20562
4997	ENSMUSG00000026514	Cnih3	72978
4998	ENSMUSG00000026102	Inpp1	16329
5000	ENSMUSG00000025154	Arhgap19	71085
5011	ENSMUSG00000025602	Zfp202	80902
5012	ENSMUSG00000026094	Stk17b	98267
5014	ENSMUSG00000026342	Slc35f5	74150
5022	ENSMUSG00000025171	Ubtd1	226122
5031	ENSMUSG00000025184	R3hcc1l	52013
5036	ENSMUSG00000026594	Ralgps2	78255
5040	ENSMUSG00000025190	Got1	14718
5042	ENSMUSG00000026807	Ak8	68870
5044	ENSMUSG00000025192	Entpd7	93685
5048	ENSMUSG00000027030	Stk39	53416
5050	ENSMUSG00000025195	Dnmbp	71972
5054	ENSMUSG00000025196	Cpn1	93721
5065	ENSMUSG00000027035	Cers6	241447
5067	ENSMUSG00000026509	Capn2	12334
5068	ENSMUSG00000026237	Nmur1	14767
5074	ENSMUSG00000026238	Ptma	19231
5075	ENSMUSG00000025790	Slco3a1	108116
5093	ENSMUSG00000025978	Rftn2	74013
5106	ENSMUSG00000027068	Dhrs9	241452
5108	ENSMUSG00000026251	Chrnd	11447
5110	ENSMUSG00000025221	Kcnip2	80906
5111	ENSMUSG00000026356	Dars	226414
5123	ENSMUSG00000026621	Mtarc1	66112
5125	ENSMUSG00000026158	Ogfrl1	70155
5140	ENSMUSG00000025572	Tmc6	217353
5151	ENSMUSG00000025429	Pstpip2	19201
5156	ENSMUSG00000025231	Sufu	24069
5159	ENSMUSG00000025034	Trim8	93679
5160	ENSMUSG00000025035	Arl3	56350
5161	ENSMUSG00000026778	Prkcq	18761
5166	ENSMUSG00000026615	Eprs	107508
5167	ENSMUSG00000025041	Nt5c2	76952
5170	ENSMUSG00000116207	Nnt	NA
5174	ENSMUSG00000025453	Nnt	18115
5177	ENSMUSG00000026141	Col19a1	12823
5182	ENSMUSG00000026721	Rabgap1l	29809
5190	ENSMUSG00000025742	Prps2	110639
5205	ENSMUSG00000025026	Add3	27360
5207	ENSMUSG00000025366	Esyt1	23943
5208	ENSMUSG00000026427	Eif2d	16865
5212	ENSMUSG00000026610	Esrrg	26381
5220	ENSMUSG00000026430	Rassf5	54354
5224	ENSMUSG00000026031	Cflar	12633
5227	ENSMUSG00000025578	Cbx8	30951
5229	ENSMUSG00000026425	Srgap2	14270
5234	ENSMUSG00000026768	Itga8	241226
5237	ENSMUSG00000026708	Cenpl	70454
5239	ENSMUSG00000026604	Ptpn14	19250
5248	ENSMUSG00000025420	Katnal2	71206
5250	ENSMUSG00000026701	Prdx6	11758
5256	ENSMUSG00000026726	Cubn	65969
5258	ENSMUSG00000026723	Trdmt1	13434
5259	ENSMUSG00000027010	Slc25a12	78830
5263	ENSMUSG00000026630	Batf3	381319
5264	ENSMUSG00000026628	Atf3	11910
5268	ENSMUSG00000027111	Itga6	16403
5270	ENSMUSG00000026627	Pacc1	66950
5271	ENSMUSG00000026023	Cdk15	271697
5273	ENSMUSG00000026021	Sumo1	22218
5274	ENSMUSG00000026696	Vamp4	53330
5280	ENSMUSG00000026018	Ica1l	70375
5281	ENSMUSG00000026622	Nek2	18005
5283	ENSMUSG00000025880	Smad7	17131
5286	ENSMUSG00000025650	Col7a1	12836
5290	ENSMUSG00000025648	Pfkfb4	270198
5291	ENSMUSG00000026586	Prrx1	18933
5299	ENSMUSG00000025812	Pard3	93742
5302	ENSMUSG00000026447	Pik3c2b	240752
5306	ENSMUSG00000026011	Ctla4	12477
5313	ENSMUSG00000025077	Dclre1a	55947
5314	ENSMUSG00000026123	Plekhb2	226971
5315	ENSMUSG00000025810	Nrp1	18186
5319	ENSMUSG00000026640	Plxna2	18845
5326	ENSMUSG00000026305	Lrrfip1	16978
5327	ENSMUSG00000025044	Msr1	20288
5330	ENSMUSG00000026575	Nme7	171567
5332	ENSMUSG00000025969	Nrp2	18187
5336	ENSMUSG00000025212	Sfxn3	94280
5342	ENSMUSG00000025129	Ppp1r27	68701
5350	ENSMUSG00000025025	Mxi1	17859
5370	ENSMUSG00000026313	Hdac4	208727
5371	ENSMUSG00000027108	Ola1	67059
5385	ENSMUSG00000027253	Lrp4	228357
5388	ENSMUSG00000025959	Klf7	93691
5399	ENSMUSG00000027233	Patl2	67578
5400	ENSMUSG00000027107	Chrna1	11435
5409	ENSMUSG00000026558	Uck2	80914
5417	ENSMUSG00000026110	Mgat4a	269181
5420	ENSMUSG00000025726	Slc28a1	434203
5421	ENSMUSG00000026090	Cracdl	72097
5424	ENSMUSG00000025584	Pde8a	18584
5429	ENSMUSG00000027219	Slc28a2	269346
5449	ENSMUSG00000026083	Eif5b	226982
5453	ENSMUSG00000026285	Pdcd1	18566
5454	ENSMUSG00000026663	Atf6	226641
5458	ENSMUSG00000025278	Flnb	286940
5462	ENSMUSG00000026078	Pdcl3	68833
5463	ENSMUSG00000026656	Fcgr2b	14130
5464	ENSMUSG00000026679	Enkur	71233
5465	ENSMUSG00000026077	Npas2	18143
5467	ENSMUSG00000025607	Copg2	54160
5473	ENSMUSG00000025318	Jph3	57340
5474	ENSMUSG00000026786	Apbb1ip	54519
5476	ENSMUSG00000027244	Atg13	51897
5479	ENSMUSG00000025317	Car5a	12352
5480	ENSMUSG00000025316	Banp	53325
5482	ENSMUSG00000026196	Bard1	12021
5484	ENSMUSG00000026335	Pam	18484
5490	ENSMUSG00000025701	Alox5	11689
5491	ENSMUSG00000026404	Ddx59	67997
5493	ENSMUSG00000026319	Relch	227446
5494	ENSMUSG00000026321	Tnfrsf11a	21934
5500	ENSMUSG00000025330	Padi4	18602
5501	ENSMUSG00000027200	Sema6d	214968
5502	ENSMUSG00000026395	Ptprc	19264
5503	ENSMUSG00000025328	Padi3	18601
5506	ENSMUSG00000026394	Atp6v1g3	338375
5508	ENSMUSG00000026393	Nek7	59125
5515	ENSMUSG00000026315	Serpinb8	20725
5531	ENSMUSG00000025809	Itgb1	16412
5537	ENSMUSG00000026360	Rgs2	19735
5539	ENSMUSG00000026358	Rgs1	50778
5550	ENSMUSG00000026535	Ifi202b	26388
5553	ENSMUSG00000027221	Chst1	76969
5564	ENSMUSG00000026385	Dbi	13167
5565	ENSMUSG00000026388	3110009E18Rik	73103
5566	ENSMUSG00000026389	Steap3	68428
5567	ENSMUSG00000027217	Tspan18	241556
5568	ENSMUSG00000026390	Marco	17167
5570	ENSMUSG00000026162	Nhej1	75570
5572	ENSMUSG00000026637	Traf5	22033
5575	ENSMUSG00000026213	Stk11ip	71728
5578	ENSMUSG00000027215	Cd82	12521
5580	ENSMUSG00000026600	Soat1	20652
5582	ENSMUSG00000026842	Abl1	11350
5598	ENSMUSG00000027195	Hsd17b12	56348
5599	ENSMUSG00000027009	Itga4	16401
5602	ENSMUSG00000026177	Slc11a1	18173
5604	ENSMUSG00000026176	Ctdsp1	227292
5606	ENSMUSG00000026175	Vil1	22349
5615	ENSMUSG00000025730	Rab40c	224624
5622	ENSMUSG00000025241	Fyco1	17281
5623	ENSMUSG00000025804	Ccr1	12768
5624	ENSMUSG00000025239	Limd1	29806
5644	ENSMUSG00000026581	Sell	20343
5645	ENSMUSG00000026580	Selp	20344
5649	ENSMUSG00000025477	Inpp5a	212111
5652	ENSMUSG00000026556	Vangl2	93840
5669	ENSMUSG00000027087	Itgav	16410
5684	ENSMUSG00000026074	Map4k4	26921
5687	ENSMUSG00000026463	Atp2b4	381290
5690	ENSMUSG00000026825	Dnm1	13429
5694	ENSMUSG00000025324	Atp10a	11982
5697	ENSMUSG00000026126	Ptpn18	19253
5702	ENSMUSG00000026113	Inpp4a	269180
5711	ENSMUSG00000026072	Il1r1	16177
5714	ENSMUSG00000026070	Il18r1	16182
5719	ENSMUSG00000027175	Tcp11l1	320554
5720	ENSMUSG00000027173	Depdc7	211896
5729	ENSMUSG00000025497	Cdhr5	72040
5741	ENSMUSG00000026170	Cyp27a1	104086
5747	ENSMUSG00000025147	Mob2	101513
5748	ENSMUSG00000027312	Atrn	11990
5754	ENSMUSG00000027316	Gfra4	14588
5761	ENSMUSG00000026796	Niban2	227737
5763	ENSMUSG00000026222	Sp100	20684
5765	ENSMUSG00000026288	Inpp5d	16331
5766	ENSMUSG00000027322	Siglec1	20612
5767	ENSMUSG00000026792	Lrsam1	227738
5770	ENSMUSG00000026289	Atg16l1	77040
5775	ENSMUSG00000025854	Fam20c	80752
5796	ENSMUSG00000027339	Rassf2	215653
5800	ENSMUSG00000025468	Caly	68566
5801	ENSMUSG00000027340	Slc23a2	54338
5805	ENSMUSG00000026437	Cdk18	18557
5812	ENSMUSG00000026458	Ppfia4	68507
5815	ENSMUSG00000026457	Adipor1	72674
5818	ENSMUSG00000027130	Slc12a6	107723
5821	ENSMUSG00000027132	Katnbl1	72425
5822	ENSMUSG00000026418	Tnni1	21952
5827	ENSMUSG00000027346	Gpcpd1	74182
5830	ENSMUSG00000026564	Dusp27	240892
5837	ENSMUSG00000027261	Hao1	15112
5848	ENSMUSG00000025371	Chmp6	208092
5849	ENSMUSG00000025372	Baiap2	108100
5850	ENSMUSG00000025375	Aatk	11302
5852	ENSMUSG00000027281	Slx4ip	74243
5854	ENSMUSG00000025583	Rptor	74370
5866	ENSMUSG00000026923	Notch1	18128
5868	ENSMUSG00000026883	Dab2ip	69601
5870	ENSMUSG00000025103	Btbd1	83962
5872	ENSMUSG00000026885	Ttll11	74410
5873	ENSMUSG00000026895	Ndufa8	68375
5889	ENSMUSG00000025486	Sirt3	64384
5893	ENSMUSG00000025491	Ifitm1	68713
5895	ENSMUSG00000025494	Sigirr	24058
5903	ENSMUSG00000026749	Nek6	59126
5908	ENSMUSG00000027315	Spint1	20732
5909	ENSMUSG00000027314	Dll4	54485
5916	ENSMUSG00000026872	Zeb2	24136
5919	ENSMUSG00000026764	Kif5c	16574
5921	ENSMUSG00000026946	Nmi	64685
5930	ENSMUSG00000026832	Cytip	227929
5932	ENSMUSG00000026836	Acvr1	11477
5934	ENSMUSG00000026991	Pkp4	227937
5937	ENSMUSG00000026987	Baz2b	407823
5941	ENSMUSG00000026970	Rbms1	56878
5944	ENSMUSG00000027199	Gatm	67092
5947	ENSMUSG00000025825	Iscu	66383
5948	ENSMUSG00000027333	Smox	228608
5958	ENSMUSG00000025314	Ptprj	19271
5962	ENSMUSG00000026819	Slc25a25	227731
5968	ENSMUSG00000025782	Taf3	209361
5984	ENSMUSG00000027303	Ptpra	19262
5995	ENSMUSG00000026773	Pfkfb3	170768
5996	ENSMUSG00000026770	Il2ra	16184
5999	ENSMUSG00000026712	Mrc1	17533
6004	ENSMUSG00000026737	Pip4k2a	18718
6005	ENSMUSG00000026736	4930426L09Rik	NA
6010	ENSMUSG00000026942	Traf2	22030
6026	ENSMUSG00000026873	Phf19	74016
6027	ENSMUSG00000026875	Traf1	22029
6028	ENSMUSG00000026874	Hc	15139
6029	ENSMUSG00000026878	Rab14	68365
6030	ENSMUSG00000026879	Gsn	227753
6031	ENSMUSG00000026880	Stom	13830
6032	ENSMUSG00000027007	Itprid2	70599
6033	ENSMUSG00000027006	Dnajc10	66861
6037	ENSMUSG00000027230	Creb3l1	26427
6041	ENSMUSG00000027187	Cat	12359
6044	ENSMUSG00000027347	Rasgrp1	19419
6045	ENSMUSG00000027287	Snap23	20619
6065	ENSMUSG00000027782	Kpna4	16649
6066	ENSMUSG00000027784	Ppm1l	242083
6070	ENSMUSG00000028136	Snx27	76742
6073	ENSMUSG00000027835	Pdcd10	56426
6079	ENSMUSG00000028134	Ptbp2	56195
6086	ENSMUSG00000027956	Tmem144	70652
6089	ENSMUSG00000027955	Gask1b	68659
6090	ENSMUSG00000028517	Plpp3	67916
6100	ENSMUSG00000028019	Pdgfc	54635
6108	ENSMUSG00000028008	Asic5	58170
6110	ENSMUSG00000027712	Anxa5	11747
6111	ENSMUSG00000027713	1810062G17Rik	72282
6122	ENSMUSG00000028788	Ptp4a2	19244
6128	ENSMUSG00000028121	Bcar3	29815
6133	ENSMUSG00000028621	Cyb5rl	230582
6140	ENSMUSG00000027995	Tlr2	24088
6148	ENSMUSG00000028614	Ndc1	72787
6155	ENSMUSG00000029468	P2rx7	18439
6158	ENSMUSG00000028926	Cdk14	18647
6162	ENSMUSG00000029321	Slc10a6	75750
6168	ENSMUSG00000027463	Slc52a3	69698
6169	ENSMUSG00000029470	P2rx4	18438
6171	ENSMUSG00000028977	Casz1	69743
6172	ENSMUSG00000028975	Pex14	56273
6175	ENSMUSG00000029313	Aff1	17355
6180	ENSMUSG00000027720	Il2	16183
6181	ENSMUSG00000028779	Pef1	67898
6182	ENSMUSG00000028086	Fbxw7	50754
6184	ENSMUSG00000029471	Camkk2	207565
6193	ENSMUSG00000027722	Spata5	57815
6198	ENSMUSG00000028082	Sh3d19	27059
6201	ENSMUSG00000029304	Spp1	20750
6202	ENSMUSG00000029299	Abcg3	27405
6210	ENSMUSG00000029217	Tec	21682
6211	ENSMUSG00000028080	Lrba	80877
6223	ENSMUSG00000028600	Podn	242608
6230	ENSMUSG00000027470	Mylk2	228785
6234	ENSMUSG00000028581	Laptm5	16792
6246	ENSMUSG00000029287	Tgfbr3	21814
6248	ENSMUSG00000028910	Mecr	26922
6249	ENSMUSG00000027474	Ccm2l	228788
6253	ENSMUSG00000028980	H6pd	100198
6260	ENSMUSG00000028972	Car6	12353
6263	ENSMUSG00000028364	Tnc	21923
6268	ENSMUSG00000027737	Slc7a11	26570
6270	ENSMUSG00000028024	Enpep	13809
6272	ENSMUSG00000028373	Astn2	56079
6275	ENSMUSG00000029449	Rhof	23912
6276	ENSMUSG00000027570	Col9a3	12841
6277	ENSMUSG00000028906	Epb41	269587
6285	ENSMUSG00000028098	Rnf115	67845
6295	ENSMUSG00000028559	Osbpl9	100273
6301	ENSMUSG00000028032	Papss1	23971
6302	ENSMUSG00000028031	Dkk2	56811
6309	ENSMUSG00000029438	Bcl7a	77045
6310	ENSMUSG00000027878	Notch2	18129
6320	ENSMUSG00000028893	Sesn2	230784
6322	ENSMUSG00000029270	Dipk1a	67266
6331	ENSMUSG00000028970	Abcb1b	18669
6333	ENSMUSG00000028398	Dmac1	66928
6338	ENSMUSG00000028167	Bdh2	69772
6346	ENSMUSG00000027865	Gdap2	14547
6347	ENSMUSG00000028886	Eya3	14050
6353	ENSMUSG00000028885	Smpdl3b	100340
6362	ENSMUSG00000028033	Kcnq5	226922
6364	ENSMUSG00000028064	Sema4a	20351
6367	ENSMUSG00000027864	Ptgfrn	19221
6368	ENSMUSG00000027863	Cd2	12481
6372	ENSMUSG00000028164	Manba	110173
6373	ENSMUSG00000028878	Fam76a	230789
6375	ENSMUSG00000028063	Lmna	16905
6376	ENSMUSG00000028937	Acot7	70025
6378	ENSMUSG00000028874	Fgr	14191
6380	ENSMUSG00000027506	Tpd52	21985
6385	ENSMUSG00000028868	Wasf2	242687
6390	ENSMUSG00000027508	Pag1	94212
6393	ENSMUSG00000028163	Nfkb1	18033
6399	ENSMUSG00000027858	Tspan2	70747
6403	ENSMUSG00000027530	Fabp12	75497
6407	ENSMUSG00000027797	Dclk1	13175
6409	ENSMUSG00000029427	Zcchc8	70650
6410	ENSMUSG00000029233	Srd5a3	57357
6412	ENSMUSG00000028161	Ppp3ca	19055
6413	ENSMUSG00000027534	Snx16	74718
6414	ENSMUSG00000029234	Tmem165	21982
6416	ENSMUSG00000028854	Slc9a1	20544
6417	ENSMUSG00000027799	Nbea	26422
6421	ENSMUSG00000027801	Tm4sf4	229302
6435	ENSMUSG00000028716	Pdzk1ip1	67182
6436	ENSMUSG00000027806	Tsc22d2	72033
6437	ENSMUSG00000027808	Serp1	28146
6451	ENSMUSG00000029101	Rgs12	71729
6452	ENSMUSG00000028156	Eif4e	13684
6453	ENSMUSG00000028152	Tspan5	56224
6462	ENSMUSG00000028709	Mob3c	100465
6468	ENSMUSG00000028149	Rap1gds1	229877
6472	ENSMUSG00000029096	Htra3	78558
6475	ENSMUSG00000028708	Mknk1	17346
6479	ENSMUSG00000027845	Dclre1b	140917
6485	ENSMUSG00000027763	Mbnl1	56758
6487	ENSMUSG00000027765	P2ry1	18441
6489	ENSMUSG00000027843	Ptpn22	19260
6493	ENSMUSG00000027615	Hps3	12807
6495	ENSMUSG00000028403	Zdhhc21	68268
6500	ENSMUSG00000028273	Pdlim5	56376
6523	ENSMUSG00000028821	Syf2	68592
6533	ENSMUSG00000029049	Morn1	76866
6536	ENSMUSG00000029050	Ski	20481
6542	ENSMUSG00000028803	Nipal3	74552
6544	ENSMUSG00000028494	Plin2	11520
6546	ENSMUSG00000027954	Efna1	13636
6547	ENSMUSG00000027698	Nceh1	320024
6550	ENSMUSG00000028692	Akr1a1	58810
6552	ENSMUSG00000027827	Kcnab1	16497
6563	ENSMUSG00000029192	Tbc1d14	100855
6568	ENSMUSG00000028496	Mllt3	70122
6574	ENSMUSG00000029190	D5Ertd579e	320661
6578	ENSMUSG00000028780	Sema3c	20348
6579	ENSMUSG00000029343	Crybb1	12960
6581	ENSMUSG00000029344	Tpst2	22022
6593	ENSMUSG00000028777	Gnat3	242851
6598	ENSMUSG00000027774	Gfm1	28030
6600	ENSMUSG00000027775	Mfsd1	66868
6605	ENSMUSG00000028680	Plk3	12795
6611	ENSMUSG00000029478	Ncor2	20602
6613	ENSMUSG00000027583	Zbtb46	72147
6617	ENSMUSG00000028677	Rnf220	66743
6618	ENSMUSG00000028189	Ctbs	74245
6621	ENSMUSG00000028664	Ephb2	13844
6624	ENSMUSG00000028186	Uox	22262
6625	ENSMUSG00000028185	Dnase2b	56629
6628	ENSMUSG00000028573	Fggy	75578
6633	ENSMUSG00000028538	St3gal3	20441
6642	ENSMUSG00000028184	Adgrl2	99633
6645	ENSMUSG00000028760	Eif4g3	230861
6647	ENSMUSG00000028771	Ptpn12	19248
6648	ENSMUSG00000029480	Dhx37	208144
6651	ENSMUSG00000027624	Epb41l1	13821
6652	ENSMUSG00000027883	Gpsm2	76123
6653	ENSMUSG00000028645	Slc2a1	20525
6657	ENSMUSG00000029254	Stap1	56792
6658	ENSMUSG00000029416	Slc15a4	100561
6659	ENSMUSG00000027881	Prpf38b	66921
6660	ENSMUSG00000027660	Skil	20482
6663	ENSMUSG00000028644	Ermap	27028
6668	ENSMUSG00000027665	Pik3ca	18706
6678	ENSMUSG00000028755	Cda	72269
6684	ENSMUSG00000029128	Rab28	100972
6700	ENSMUSG00000027908	Tchhl1	71325
6701	ENSMUSG00000027630	Tbl1xr1	81004
6705	ENSMUSG00000028745	Capzb	12345
6707	ENSMUSG00000029428	Stx2	13852
6708	ENSMUSG00000028744	Slc66a1	212555
6720	ENSMUSG00000027776	Il12a	16159
6731	ENSMUSG00000028530	Jak1	16451
6734	ENSMUSG00000028634	Hivep3	16656
6743	ENSMUSG00000027639	Samhd1	56045
6750	ENSMUSG00000028629	Exo5	73172
6752	ENSMUSG00000029084	Cd38	12494
6755	ENSMUSG00000028657	Ppt1	19063
6758	ENSMUSG00000028068	Iqgap3	404710
6759	ENSMUSG00000028525	Pde4b	18578
6762	ENSMUSG00000028656	Cap1	12331
6775	ENSMUSG00000027646	Src	20779
6776	ENSMUSG00000027994	Mcub	66815
6777	ENSMUSG00000028655	Mfsd2a	76574
6783	ENSMUSG00000028973	Abcb8	74610
6784	ENSMUSG00000029291	Rufy3	52822
6785	ENSMUSG00000028927	Padi2	18600
6786	ENSMUSG00000028524	Sgip1	73094
6787	ENSMUSG00000028111	Ctsk	13038
6791	ENSMUSG00000028108	Ecm1	13601
6797	ENSMUSG00000027651	Rprd1b	70470
6799	ENSMUSG00000028159	Dapp1	26377
6810	ENSMUSG00000028104	Polr3gl	69870
6814	ENSMUSG00000028920	Fbxo42	213499
6818	ENSMUSG00000027947	Il6ra	16194
6822	ENSMUSG00000028917	Plekhm2	69582
6823	ENSMUSG00000028583	Pdpn	14726
6826	ENSMUSG00000028599	Tnfrsf1b	21938
6828	ENSMUSG00000028602	Tnfrsf8	21941
6839	ENSMUSG00000028949	Smarcd3	66993
6848	ENSMUSG00000027606	Dnajc5b	66326
6850	ENSMUSG00000028869	Gnl2	230737
6855	ENSMUSG00000028859	Csf3r	12986
6857	ENSMUSG00000028945	Rheb	19744
6859	ENSMUSG00000028944	Prkag2	108099
6861	ENSMUSG00000028849	Map7d1	245877
6866	ENSMUSG00000028842	Ago3	214150
6867	ENSMUSG00000027655	Dhx35	71715
6876	ENSMUSG00000028796	Phc2	54383
6881	ENSMUSG00000028799	Zfp362	230761
6887	ENSMUSG00000027893	Ahcyl1	229709
6892	ENSMUSG00000027907	S100a11	20195
6894	ENSMUSG00000029370	Rassf6	73246
6895	ENSMUSG00000028434	Epb41l4b	54357
6900	ENSMUSG00000029373	Pf4	56744
6902	ENSMUSG00000029379	Cxcl3	330122
6907	ENSMUSG00000029380	Cxcl1	14825
6908	ENSMUSG00000027360	Hdc	15186
6912	ENSMUSG00000029377	Ereg	13874
6923	ENSMUSG00000028126	Pip5k1a	18720
6924	ENSMUSG00000029403	Cdkl2	53886
6933	ENSMUSG00000029405	G3bp2	23881
6934	ENSMUSG00000027932	Slc27a3	26568
6935	ENSMUSG00000028381	Ugcg	22234
6939	ENSMUSG00000028233	Tgs1	116940
6940	ENSMUSG00000029179	Zcchc4	78796
6941	ENSMUSG00000027931	Npr1	18160
6942	ENSMUSG00000029407	Uso1	56041
6949	ENSMUSG00000029176	Anapc4	52206
6953	ENSMUSG00000028382	Ptbp3	230257
6957	ENSMUSG00000028274	Rngtt	24018
6958	ENSMUSG00000029189	Sel1l3	231238
6964	ENSMUSG00000028385	Snx30	209131
6967	ENSMUSG00000028249	Sdcbp	53378
6968	ENSMUSG00000028245	Nsmaf	18201
6971	ENSMUSG00000029364	Wsb2	59043
6976	ENSMUSG00000029426	Scarb2	12492
6982	ENSMUSG00000028405	Aco1	11428
6983	ENSMUSG00000029108	Pcdh7	54216
6986	ENSMUSG00000028207	Asph	65973
6989	ENSMUSG00000028411	Aptx	66408
6995	ENSMUSG00000028413	B4galt1	14595
6998	ENSMUSG00000029174	Tbc1d1	57915
7004	ENSMUSG00000028435	Aqp3	11828
7005	ENSMUSG00000027368	Dusp2	13537
7011	ENSMUSG00000029166	Mapre3	100732
7012	ENSMUSG00000028437	Ubap1	67123
7023	ENSMUSG00000029338	Antxr2	71914
7028	ENSMUSG00000028224	Nbn	27354
7031	ENSMUSG00000028238	Atp6v0d2	242341
7033	ENSMUSG00000028252	Ccnc	51813
7042	ENSMUSG00000029202	Pds5a	71521
7044	ENSMUSG00000028459	Cd72	12517
7045	ENSMUSG00000028460	Sit1	54390
7050	ENSMUSG00000028465	Tln1	21894
7057	ENSMUSG00000028475	Spaar	71406
7058	ENSMUSG00000028476	Reck	53614
7060	ENSMUSG00000028480	Glipr2	384009
7071	ENSMUSG00000028328	Tmod1	21916
7080	ENSMUSG00000028337	Coro2a	107684
7082	ENSMUSG00000027401	Tgm3	21818
7083	ENSMUSG00000028339	Col15a1	12819
7086	ENSMUSG00000028343	Erp44	76299
7090	ENSMUSG00000028347	Tmeff1	230157
7099	ENSMUSG00000028412	Slc44a1	100434
7105	ENSMUSG00000029136	Rbks	71336
7108	ENSMUSG00000027670	Ocstamp	74614
7118	ENSMUSG00000027678	Ncoa3	17979
7119	ENSMUSG00000028649	Macf1	11426
7120	ENSMUSG00000028698	Pik3r3	18710
7137	ENSMUSG00000027540	Ptpn1	19246
7139	ENSMUSG00000028550	Atg4c	242557
7142	ENSMUSG00000027544	Nfatc2	18019
7143	ENSMUSG00000028717	Tal1	21349
7150	ENSMUSG00000028378	Ptgr1	67103
7151	ENSMUSG00000029063	Nadk	192185
7179	ENSMUSG00000029392	Rilpl1	75695
7205	ENSMUSG00000027510	Rbm38	56190
7210	ENSMUSG00000029322	Plac8	231507
7211	ENSMUSG00000029319	Coq2	71883
7213	ENSMUSG00000028497	Hacd4	66775
7214	ENSMUSG00000029314	Gpat3	231510
7215	ENSMUSG00000028431	Elp1	230233
7218	ENSMUSG00000028792	Ak2	11637
7219	ENSMUSG00000028793	Rnf19b	75234
7226	ENSMUSG00000027420	Bfsp1	12075
7227	ENSMUSG00000027422	Rrbp1	81910
7229	ENSMUSG00000027424	Mgme1	74528
7237	ENSMUSG00000027430	Dtd1	66044
7244	ENSMUSG00000029414	Kntc1	208628
7247	ENSMUSG00000027435	Cd93	17064
7249	ENSMUSG00000027438	Napb	17957
7254	ENSMUSG00000027446	Cstdc2	77705
7255	ENSMUSG00000027447	Cst3	13010
7256	ENSMUSG00000029249	Rest	19712
7262	ENSMUSG00000027456	Sdcbp2	228765
7267	ENSMUSG00000029111	Nelfa	24116
7269	ENSMUSG00000029207	Apbb2	11787
7271	ENSMUSG00000029204	Rhoh	74734
7272	ENSMUSG00000029205	Chrna9	231252
7273	ENSMUSG00000027403	Tgm6	241636
7276	ENSMUSG00000029408	Abcb9	56325
7279	ENSMUSG00000027593	Raly	19383
7281	ENSMUSG00000027377	Mall	228576
7291	ENSMUSG00000029286	Enam	13801
7294	ENSMUSG00000029455	Aldh2	11669
7299	ENSMUSG00000029175	Slc35f6	74919
7310	ENSMUSG00000027452	Acss1	68738
7313	ENSMUSG00000027454	Gins1	69270
7316	ENSMUSG00000027605	Acss2	60525
7326	ENSMUSG00000027351	Spred1	114715
7328	ENSMUSG00000027347	Rasgrp1	19419
7329	ENSMUSG00000027380	Acoxl	74121
7330	ENSMUSG00000027381	Bcl2l11	12125
7348	ENSMUSG00000031093	Dock11	75974
7354	ENSMUSG00000031511	Arhgef7	54126
7359	ENSMUSG00000031684	Slc10a7	76775
7366	ENSMUSG00000031682	1700011L22Rik	67687
7367	ENSMUSG00000031639	Tlr3	142980
7368	ENSMUSG00000031681	Smad1	17125
7369	ENSMUSG00000031376	Atp2b3	320707
7375	ENSMUSG00000031712	Il15	16168
7377	ENSMUSG00000031246	Sh3bgrl	56726
7382	ENSMUSG00000031709	Tbc1d9	71310
7388	ENSMUSG00000031385	Plxnb3	140571
7395	ENSMUSG00000030245	Golt1b	66964
7398	ENSMUSG00000029862	Clcn1	12723
7407	ENSMUSG00000031668	Eif2ak3	13666
7411	ENSMUSG00000030148	Clec4a2	26888
7414	ENSMUSG00000030662	Ipo5	70572
7418	ENSMUSG00000030144	Clec4d	17474
7427	ENSMUSG00000030083	Abtb1	80283
7430	ENSMUSG00000029735	Tpk1	29807
7433	ENSMUSG00000031730	Dhodh	56749
7454	ENSMUSG00000031451	Gas6	14456
7456	ENSMUSG00000030282	Cmas	12764
7457	ENSMUSG00000030283	St8sia1	20449
7459	ENSMUSG00000031729	Ist1	71955
7465	ENSMUSG00000031453	Rasa3	19414
7470	ENSMUSG00000031627	Irf2	16363
7473	ENSMUSG00000031101	Sash3	74131
7474	ENSMUSG00000030472	Ceacam18	72431
7484	ENSMUSG00000031103	Elf4	56501
7485	ENSMUSG00000031563	Wwc2	52357
7487	ENSMUSG00000030523	Trpm1	17364
7490	ENSMUSG00000030086	Chchd6	66098
7497	ENSMUSG00000031070	Mrgprf	211577
7501	ENSMUSG00000030279	C2cd5	74741
7506	ENSMUSG00000031749	St3gal2	20444
7514	ENSMUSG00000031465	Angpt2	11601
7525	ENSMUSG00000031613	Hpgd	15446
7527	ENSMUSG00000030268	Bcat1	12035
7528	ENSMUSG00000031309	Rps6ka3	110651
7529	ENSMUSG00000030089	Slc41a3	71699
7547	ENSMUSG00000030091	Nup210	54563
7549	ENSMUSG00000031112	Stk26	70415
7562	ENSMUSG00000030259	Rassf8	71323
7564	ENSMUSG00000030256	Bhlhe41	79362
7569	ENSMUSG00000030255	Sspn	16651
7576	ENSMUSG00000030094	Xpc	22591
7577	ENSMUSG00000031537	Ikbkb	16150
7578	ENSMUSG00000031303	Map3k15	270672
7579	ENSMUSG00000029810	Tmem176b	65963
7585	ENSMUSG00000030096	Slc6a6	21366
7586	ENSMUSG00000030560	Ctsc	13032
7590	ENSMUSG00000030557	Mef2a	17258
7591	ENSMUSG00000029816	Gpnmb	93695
7595	ENSMUSG00000030287	Itpr2	16439
7597	ENSMUSG00000031758	Cdyl2	75796
7607	ENSMUSG00000030556	Lrrc28	67867
7613	ENSMUSG00000029817	Tra2a	101214
7624	ENSMUSG00000029819	Npy	109648
7632	ENSMUSG00000031700	Gpt2	108682
7634	ENSMUSG00000031701	Dnaja2	56445
7638	ENSMUSG00000031605	Klhl2	77113
7640	ENSMUSG00000029569	Tmem168	101118
7646	ENSMUSG00000030465	Psd3	234353
7652	ENSMUSG00000029821	Gsdme	54722
7655	ENSMUSG00000031295	Phka2	110094
7663	ENSMUSG00000031432	Prps1	19139
7664	ENSMUSG00000031431	Tsc22d3	14605
7668	ENSMUSG00000029553	Tfec	21426
7669	ENSMUSG00000029822	Osbpl3	71720
7683	ENSMUSG00000029831	Npvf	60531
7689	ENSMUSG00000030029	Lrig1	16206
7711	ENSMUSG00000029640	Usp12	22217
7713	ENSMUSG00000029491	Pde6b	18587
7725	ENSMUSG00000031373	Car5b	56078
7731	ENSMUSG00000030064	Frmd4b	232288
7736	ENSMUSG00000029646	Cdx2	12591
7751	ENSMUSG00000031666	Rbl2	19651
7755	ENSMUSG00000031129	Slc9a9	331004
7757	ENSMUSG00000029534	St7	64213
7771	ENSMUSG00000031740	Mmp2	17390
7772	ENSMUSG00000031555	Adam9	11502
7777	ENSMUSG00000030403	Vasp	22323
7781	ENSMUSG00000031557	Plekha2	83436
7793	ENSMUSG00000031755	Bbs2	67378
7802	ENSMUSG00000029650	Slc46a3	71706
7803	ENSMUSG00000031766	Slc12a3	20497
7810	ENSMUSG00000031015	Swap70	20947
7813	ENSMUSG00000030154	Klrb1f	232408
7827	ENSMUSG00000029670	Ing3	71777
7830	ENSMUSG00000031778	Cx3cl1	20312
7838	ENSMUSG00000031355	Arhgap6	11856
7840	ENSMUSG00000029672	Fam3c	27999
7844	ENSMUSG00000030067	Foxp1	108655
7851	ENSMUSG00000030068	Gm20696	NA
7853	ENSMUSG00000031785	Adgrg1	14766
7860	ENSMUSG00000030801	Kat8	67773
7864	ENSMUSG00000030788	Rnf141	67150
7867	ENSMUSG00000031207	Msn	17698
7874	ENSMUSG00000031485	Plpbp	114863
7882	ENSMUSG00000031486	Adgra2	78560
7886	ENSMUSG00000031788	Kifc3	16582
7894	ENSMUSG00000031214	Ophn1	94190
7897	ENSMUSG00000030189	Ybx3	56449
7898	ENSMUSG00000031216	Stard8	236920
7900	ENSMUSG00000031217	Efnb1	13641
7902	ENSMUSG00000031502	Col4a1	12826
7908	ENSMUSG00000031796	Cfap20	14894
7909	ENSMUSG00000031503	Col4a2	12827
7910	ENSMUSG00000031504	Rab20	19332
7922	ENSMUSG00000029780	Nt5c3	107569
7924	ENSMUSG00000030199	Etv6	14011
7926	ENSMUSG00000030201	Lrp6	16974
7932	ENSMUSG00000030203	Dusp16	70686
7937	ENSMUSG00000029655	N4bp2l2	381695
7940	ENSMUSG00000030643	Rab30	75985
7948	ENSMUSG00000030789	Itgax	16411
7966	ENSMUSG00000030539	Sema4b	20352
7967	ENSMUSG00000031584	Gsr	14782
7972	ENSMUSG00000029802	Abcg2	26357
7980	ENSMUSG00000029804	Herc3	73998
7985	ENSMUSG00000030102	Itpr1	16438
7986	ENSMUSG00000030844	Rgs10	67865
7988	ENSMUSG00000031586	Rbpms	19663
7993	ENSMUSG00000030103	Bhlhe40	20893
7997	ENSMUSG00000030774	Pak1	18479
8000	ENSMUSG00000030105	Arl8b	67166
8005	ENSMUSG00000030104	Edem1	192193
8006	ENSMUSG00000030847	Bag3	29810
8008	ENSMUSG00000030213	Atf7ip	54343
8012	ENSMUSG00000030214	Plbd1	66857
8018	ENSMUSG00000031438	Rnf128	66889
8023	ENSMUSG00000029919	Hpgds	54486
8032	ENSMUSG00000030219	Erp27	69187
8036	ENSMUSG00000030220	Arhgdib	11857
8045	ENSMUSG00000031133	Arhgef6	73341
8046	ENSMUSG00000030257	Srgap3	259302
8051	ENSMUSG00000030223	Ptpro	19277
8054	ENSMUSG00000030751	Psma1	26440
8058	ENSMUSG00000030671	Pde3b	18576
8060	ENSMUSG00000030224	Strap	20901
8062	ENSMUSG00000030225	Dera	232449
8066	ENSMUSG00000030528	Blm	12144
8072	ENSMUSG00000030583	Sipa1l3	74206
8073	ENSMUSG00000030527	Crtc3	70461
8074	ENSMUSG00000031351	Zfp185	22673
8076	ENSMUSG00000030536	Iqgap1	29875
8078	ENSMUSG00000031808	Slc27a1	26457
8084	ENSMUSG00000030231	Plekha5	109135
8088	ENSMUSG00000029480	Dhx37	208144
8089	ENSMUSG00000030761	Myo7a	17921
8091	ENSMUSG00000031302	Nlgn3	245537
8092	ENSMUSG00000029772	Ahcyl2	74340
8094	ENSMUSG00000031652	N4bp1	80750
8095	ENSMUSG00000031565	Fgfr1	14182
8105	ENSMUSG00000030047	Arhgap25	232201
8106	ENSMUSG00000030307	Slc6a11	243616
8113	ENSMUSG00000031278	Acsl4	50790
8115	ENSMUSG00000030663	1110004F10Rik	56372
8118	ENSMUSG00000030314	Atg7	74244
8125	ENSMUSG00000030747	Dgat2	67800
8126	ENSMUSG00000030315	Vgll4	232334
8143	ENSMUSG00000030849	Fgfr2	14183
8147	ENSMUSG00000030323	Ift122	81896
8154	ENSMUSG00000030123	Plxnd1	67784
8162	ENSMUSG00000029763	Exoc4	20336
8167	ENSMUSG00000030657	Xylt1	233781
8176	ENSMUSG00000029848	Stra8	20899
8178	ENSMUSG00000029847	Slc23a4	243753
8184	ENSMUSG00000031608	Galnt7	108150
8186	ENSMUSG00000029840	Mtpn	14489
8187	ENSMUSG00000031767	Nudt7	67528
8200	ENSMUSG00000031529	Tnks	21951
8201	ENSMUSG00000029925	Tbxas1	21391
8202	ENSMUSG00000030708	Dnajb13	69387
8206	ENSMUSG00000031530	Dusp4	319520
8207	ENSMUSG00000029924	Slc37a3	72144
8208	ENSMUSG00000031799	Tpm4	326618
8211	ENSMUSG00000030706	Mrpl48	52443
8214	ENSMUSG00000029918	Mrps33	14548
8216	ENSMUSG00000031791	Tmem38a	74166
8221	ENSMUSG00000029915	Clec5a	23845
8230	ENSMUSG00000029528	Pxn	19303
8233	ENSMUSG00000030839	Sergef	27414
8237	ENSMUSG00000031488	Rab11fip1	75767
8254	ENSMUSG00000031659	Adcy7	11513
8255	ENSMUSG00000030691	Fchsd2	207278
8258	ENSMUSG00000030168	Adipor2	68465
8268	ENSMUSG00000030180	Kdm5a	214899
8269	ENSMUSG00000030688	Stard10	56018
8273	ENSMUSG00000030137	Tuba8	53857
8275	ENSMUSG00000030108	Slc6a13	14412
8279	ENSMUSG00000030922	Lyrm1	73919
8286	ENSMUSG00000030653	Gm45837	207728
8295	ENSMUSG00000031004	Mki67	17345
8301	ENSMUSG00000030505	Prmt3	71974
8310	ENSMUSG00000029594	Rbm19	74111
8315	ENSMUSG00000029994	Anxa4	11746
8319	ENSMUSG00000030498	Gas2	14453
8320	ENSMUSG00000029484	Anxa3	11745
8343	ENSMUSG00000030325	Klrb1c	17059
8348	ENSMUSG00000029608	Rph3a	19894
8355	ENSMUSG00000030447	Cyfip1	20430
8358	ENSMUSG00000030495	Slc7a10	53896
8370	ENSMUSG00000030779	Rbbp6	19647
8371	ENSMUSG00000030062	Rpn1	103963
8378	ENSMUSG00000030337	Vamp1	22317
8379	ENSMUSG00000030337	Vamp1	78668
8384	ENSMUSG00000030987	Stim1	20866
8387	ENSMUSG00000030342	Cd9	12527
8389	ENSMUSG00000029992	Gfpt1	14583
8399	ENSMUSG00000030766	Arhgap17	70497
8404	ENSMUSG00000030763	Lcmt1	30949
8407	ENSMUSG00000030281	Il17rc	171095
8410	ENSMUSG00000030750	Nsmce1	67711
8412	ENSMUSG00000030748	Il4ra	16190
8413	ENSMUSG00000030041	M1ap	110958
8415	ENSMUSG00000030745	Il21r	60504
8420	ENSMUSG00000030232	Aebp2	11569
8423	ENSMUSG00000030074	Gxylt2	232313
8424	ENSMUSG00000029681	Bcl7b	12054
8425	ENSMUSG00000030124	Lag3	16768
8429	ENSMUSG00000030329	Pianp	319352
8434	ENSMUSG00000029699	Ssc4d	109267
8439	ENSMUSG00000029705	Cux1	13047
8453	ENSMUSG00000029554	Mad1l1	17120
8455	ENSMUSG00000029560	Snx8	231834
8456	ENSMUSG00000029570	Lfng	16848
8461	ENSMUSG00000029580	Actb	11461
8465	ENSMUSG00000030854	Ptpn5	19259
8481	ENSMUSG00000029673	Auts2	319974
8484	ENSMUSG00000030982	Vps35l	71517
8496	ENSMUSG00000030986	Dhx32	101437
8511	ENSMUSG00000030703	Gdpd3	68616
8514	ENSMUSG00000030695	Aldoa	11674
8516	ENSMUSG00000114515	Aldoa	NA
8524	ENSMUSG00000030681	Mvp	78388
8528	ENSMUSG00000030674	Qprt	67375
8537	ENSMUSG00000030825	Hsd17b14	66065
8538	ENSMUSG00000030826	Bcat2	12036
8542	ENSMUSG00000029486	Mrpl1	94061
8544	ENSMUSG00000030579	Tyrobp	22177
8547	ENSMUSG00000029722	Agfg2	231801
8551	ENSMUSG00000029516	Cit	12704
8563	ENSMUSG00000029550	Sppl3	74585
8565	ENSMUSG00000030602	Pak4	70584
8567	ENSMUSG00000030592	Ryr1	20190
8568	ENSMUSG00000030589	Rasgrp4	233046
8635	ENSMUSG00000031906	Smpd3	58994
8638	ENSMUSG00000031907	Zfp90	22751
8639	ENSMUSG00000031990	Jam3	83964
8641	ENSMUSG00000032271	Nnmt	18113
8649	ENSMUSG00000032358	Fam83b	208994
8660	ENSMUSG00000031924	Cyb5b	66427
8669	ENSMUSG00000032352	Lrrc1	214345
8671	ENSMUSG00000032350	Gclc	14629
8674	ENSMUSG00000032349	Elovl5	68801
8676	ENSMUSG00000031996	Aplp2	11804
8679	ENSMUSG00000032068	Plet1	76509
8701	ENSMUSG00000032035	Ets1	23871
8712	ENSMUSG00000031930	Wwp2	66894
8730	ENSMUSG00000032038	St3gal4	20443
8731	ENSMUSG00000032040	Dcps	69305
8742	ENSMUSG00000032058	Ppp2r1b	73699
8792	ENSMUSG00000032047	Acat1	110446
8808	ENSMUSG00000032258	Lca5	75782
8827	ENSMUSG00000032281	Acsbg1	94180
8829	ENSMUSG00000032122	Slc37a2	56857
8862	ENSMUSG00000031959	Wdr59	319481
8872	ENSMUSG00000031958	Ldhd	52815
8877	ENSMUSG00000031955	Bcar1	12927
8900	ENSMUSG00000032311	Nrg4	83961
8910	ENSMUSG00000032313	Tmem266	244886
8926	ENSMUSG00000032320	Rcn2	26611
8934	ENSMUSG00000032322	Pstpip1	19200
8936	ENSMUSG00000032324	Tspan3	56434
8941	ENSMUSG00000032329	Hmg20a	66867
8982	ENSMUSG00000031925	Maml2	270118
8993	ENSMUSG00000032300	1700017B05Rik	74211
9029	ENSMUSG00000032020	Ubash3b	72828
9034	ENSMUSG00000032312	Csk	12988
9040	ENSMUSG00000031927	1700012B09Rik	69325
9044	ENSMUSG00000032359	Ctsh	13036
9059	ENSMUSG00000031934	Panx1	55991
9062	ENSMUSG00000032017	Grik4	110637
9065	ENSMUSG00000032363	Adamts7	108153
9078	ENSMUSG00000032013	Trim29	72169
9079	ENSMUSG00000032369	Plscr1	22038
9082	ENSMUSG00000032012	Nectin1	58235
9086	ENSMUSG00000032377	Plscr4	235527
9096	ENSMUSG00000032010	Usp2	53376
9115	ENSMUSG00000032333	Stoml1	69106
9160	ENSMUSG00000031987	Egln1	112405
9172	ENSMUSG00000031851	Ntpcr	66566
9181	ENSMUSG00000032294	Pkm	18746
9223	ENSMUSG00000032289	Thsd4	207596
9265	ENSMUSG00000032094	Cd3d	12500
9282	ENSMUSG00000032089	Il10ra	16154
9285	ENSMUSG00000032280	Tle3	21887
9302	ENSMUSG00000032278	Paqr5	74090
9309	ENSMUSG00000032249	Anp32a	11737
9324	ENSMUSG00000032086	Bace1	23821
9387	ENSMUSG00000031845	Bco1	63857
9418	ENSMUSG00000032076	Cadm1	54725
9432	ENSMUSG00000031827	Cotl1	72042
9434	ENSMUSG00000031828	Klhl36	234796
9439	ENSMUSG00000031825	Crispld2	78892
9441	ENSMUSG00000031824	6430548M08Rik	234797
9442	ENSMUSG00000031822	Gse1	382034
9452	ENSMUSG00000031963	Bmper	73230
9500	ENSMUSG00000032382	Snx1	56440
9506	ENSMUSG00000032376	Usp3	235441
9509	ENSMUSG00000032373	Car12	76459
9511	ENSMUSG00000032370	Lactb	80907
9529	ENSMUSG00000032366	Tpm1	22003
9563	ENSMUSG00000032238	Rora	19883
9567	ENSMUSG00000032231	Anxa2	12306
9575	ENSMUSG00000032220	Myo1e	71602
9592	ENSMUSG00000032207	Lipc	15450
9593	ENSMUSG00000032204	Aqp9	64008
[truncated: 8 more rows]
