# Supplementary material for: Histone lactylation in macrophages is predictive for gene expression changes during ischemia induced-muscle regeneration
Source: Mol Metab. 2024 Mar 22;83:101923. doi: 10.1016/j.molmet.2024.101923 (PMC11002880; doi:10.1016/j.molmet.2024.101923)
Supplement: Supplementary file 3 — Supplementary Table 3. Subset of genes related to muscle terms in Table S1. [file mmc3.zip]

Archive with 1 entries (1 files):
- Table_S3_Fig3I_gene_table_related_to_muscle_terms.txt
