# Supplementary material for: Histone lactylation in macrophages is predictive for gene expression changes during ischemia induced-muscle regeneration
Source: Mol Metab. 2024 Mar 22;83:101923. doi: 10.1016/j.molmet.2024.101923 (PMC11002880; doi:10.1016/j.molmet.2024.101923)
Supplement: Supplementary file 3 — Supplementary Table 3. Subset of genes related to muscle terms in Table S1. [file mmc3.zip › Table_S3_Fig3I_gene_table_related_to_muscle_terms.txt]

ensembl_gene_id	external_gene_name	entrezgene_id
109	ENSMUSG00000002603	Tgfb1	21803
138	ENSMUSG00000005124	Ccn4	22402
236	ENSMUSG00000001175	Calm1	12313
268	ENSMUSG00000004698	Hdac9	79221
276	ENSMUSG00000005533	Igf1r	16001
320	ENSMUSG00000005583	Mef2c	17260
322	ENSMUSG00000004151	Etv1	14009
334	ENSMUSG00000001627	Ifrd1	15982
407	ENSMUSG00000004296	Il12b	16160
420	ENSMUSG00000007880	Arid1a	93760
430	ENSMUSG00000009569	Mrtfb	239719
451	ENSMUSG00000007617	Homer1	26556
477	ENSMUSG00000005836	Gata6	14465
492	ENSMUSG00000005611	Irag1	17540
499	ENSMUSG00000004099	Dnmt1	13433
531	ENSMUSG00000005413	Hmox1	15368
540	ENSMUSG00000000957	Mmp14	17387
556	ENSMUSG00000001729	Akt1	11651
558	ENSMUSG00000002250	Ppard	19015
589	ENSMUSG00000007872	Id3	15903
625	ENSMUSG00000006699	Cdc42	12540
705	ENSMUSG00000005103	Wdr1	22388
711	ENSMUSG00000009185	Ccl8	20307
726	ENSMUSG00000000440	Pparg	19016
746	ENSMUSG00000000441	Raf1	110157
799	ENSMUSG00000001419	Mef2d	17261
887	ENSMUSG00000007097	Atp1a2	98660
1065	ENSMUSG00000007613	Tgfbr1	21812
1078	ENSMUSG00000006304	Arpc2	76709
1086	ENSMUSG00000006800	Sulf2	72043
1144	ENSMUSG00000000149	Gna12	14673
1182	ENSMUSG00000003363	Pld3	18807
1209	ENSMUSG00000001027	Scn4a	110880
1232	ENSMUSG00000008855	Hdac5	15184
1290	ENSMUSG00000009545	Kcnq1	16535
1330	ENSMUSG00000020184	Mdm2	17246
1354	ENSMUSG00000016534	Lamp2	16784
1400	ENSMUSG00000020067	Mypn	68802
1416	ENSMUSG00000020063	Sirt1	93759
1429	ENSMUSG00000017400	Stac2	217154
1434	ENSMUSG00000015968	Cacna1d	12289
1451	ENSMUSG00000019947	Arid5b	71371
1473	ENSMUSG00000016477	E2f3	13557
1514	ENSMUSG00000014813	Stc1	20855
1542	ENSMUSG00000010609	Psen2	19165
1549	ENSMUSG00000011171	Vipr2	22355
1566	ENSMUSG00000015745	Plekho1	67220
1590	ENSMUSG00000019943	Atp2b1	67972
1689	ENSMUSG00000018932	Map2k3	26397
1706	ENSMUSG00000015533	Itga2	16398
1733	ENSMUSG00000016529	Il10	16153
1739	ENSMUSG00000019768	Esr1	13982
1752	ENSMUSG00000015143	Actn1	109711
1789	ENSMUSG00000018500	Adora2b	11541
1859	ENSMUSG00000019850	Tnfaip3	21929
1893	ENSMUSG00000018217	Pmp22	18858
1976	ENSMUSG00000017491	Rarb	218772
2010	ENSMUSG00000018909	Arrb1	109689
2026	ENSMUSG00000014444	Piezo1	234839
2037	ENSMUSG00000014158	Trpv4	63873
2056	ENSMUSG00000015839	Nfe2l2	18024
2061	ENSMUSG00000018340	Anxa6	11749
2118	ENSMUSG00000011958	Bnip2	12175
2190	ENSMUSG00000017697	Ada	11486
2226	ENSMUSG00000020170	Frs2	327826
2265	ENSMUSG00000017737	Mmp9	17395
2302	ENSMUSG00000020176	Grb10	14783
2316	ENSMUSG00000020160	Meis1	17268
2361	ENSMUSG00000015149	Sirt2	64383
2407	ENSMUSG00000017412	Cacnb4	12298
2446	ENSMUSG00000015846	Rxra	20181
2474	ENSMUSG00000021367	Edn1	13614
2505	ENSMUSG00000021024	Psma6	26443
2507	ENSMUSG00000021025	Nfkbia	18035
2508	ENSMUSG00000020580	Rock2	19878
2509	ENSMUSG00000021650	Ptcd2	68927
2512	ENSMUSG00000021250	Fos	14281
2526	ENSMUSG00000022122	Ednrb	13618
2661	ENSMUSG00000020644	Id2	15902
2700	ENSMUSG00000021710	Nln	75805
2814	ENSMUSG00000020572	Nampt	59027
2865	ENSMUSG00000021699	Pde4d	238871
2923	ENSMUSG00000021103	Mnat1	17420
2930	ENSMUSG00000021200	Asb2	65256
2933	ENSMUSG00000022105	Rb1	19645
2944	ENSMUSG00000020919	Stat5b	20851
3028	ENSMUSG00000021125	Arg2	11847
3113	ENSMUSG00000021822	Plau	18792
3325	ENSMUSG00000021109	Hif1a	15251
3330	ENSMUSG00000021775	Nr1d2	353187
3388	ENSMUSG00000020689	Itgb3	16416
3428	ENSMUSG00000020715	Ern1	78943
3457	ENSMUSG00000020611	Gna13	14674
3474	ENSMUSG00000020423	Btg2	12227
3479	ENSMUSG00000020623	Map2k6	26399
3545	ENSMUSG00000020716	Nf1	18015
3559	ENSMUSG00000020859	Spag9	70834
3563	ENSMUSG00000020866	Cacna1g	12291
3607	ENSMUSG00000022812	Gsk3b	56637
3610	ENSMUSG00000022982	Sod1	20655
3615	ENSMUSG00000024593	Megf10	70417
3631	ENSMUSG00000022974	Paxbp1	67367
3635	ENSMUSG00000022672	Prkdc	19090
3671	ENSMUSG00000024620	Pdgfrb	18596
3707	ENSMUSG00000022353	Mtss1	211401
3731	ENSMUSG00000024927	Rela	19697
3732	ENSMUSG00000024381	Bin1	30948
3733	ENSMUSG00000022346	Myc	17869
3807	ENSMUSG00000024789	Jak2	16452
3870	ENSMUSG00000024772	Ehd1	13660
3932	ENSMUSG00000024164	C3	12266
3947	ENSMUSG00000024431	Nr3c1	14815
4090	ENSMUSG00000022469	Rapgef3	223864
4105	ENSMUSG00000022519	Srl	106393
4111	ENSMUSG00000022475	Hdac7	56233
4116	ENSMUSG00000024049	Myom1	17929
4183	ENSMUSG00000022371	Col14a1	12818
4245	ENSMUSG00000024639	Gnaq	14682
4270	ENSMUSG00000022443	Myh9	17886
4271	ENSMUSG00000024236	Svil	225115
4289	ENSMUSG00000024238	Zeb1	21417
4290	ENSMUSG00000024240	Epc1	13831
4323	ENSMUSG00000024975	Pdcd4	18569
4355	ENSMUSG00000024486	Hbegf	15200
4398	ENSMUSG00000024985	Tcf7l2	21416
4468	ENSMUSG00000024858	Grk2	110355
4469	ENSMUSG00000022565	Plec	18810
4510	ENSMUSG00000022951	Rcan1	54720
4527	ENSMUSG00000022803	Popdc2	64082
4563	ENSMUSG00000022358	Fbxo32	67731
4586	ENSMUSG00000022587	Ly6e	17069
4604	ENSMUSG00000024011	Pi16	74116
4619	ENSMUSG00000023411	Nfatc4	73181
4656	ENSMUSG00000024042	Sik1	17691
4672	ENSMUSG00000023034	Nr4a1	15370
4731	ENSMUSG00000023075	Akirin1	68050
4755	ENSMUSG00000024014	Pim1	18712
4950	ENSMUSG00000026496	Parp1	11545
5067	ENSMUSG00000026509	Capn2	12334
5108	ENSMUSG00000026251	Chrnd	11447
5177	ENSMUSG00000026141	Col19a1	12823
5224	ENSMUSG00000026031	Cflar	12633
5234	ENSMUSG00000026768	Itga8	241226
5264	ENSMUSG00000026628	Atf3	11910
5273	ENSMUSG00000026021	Sumo1	22218
5283	ENSMUSG00000025880	Smad7	17131
5370	ENSMUSG00000026313	Hdac4	208727
5400	ENSMUSG00000027107	Chrna1	11435
5458	ENSMUSG00000025278	Flnb	286940
5501	ENSMUSG00000027200	Sema6d	214968
5531	ENSMUSG00000025809	Itgb1	16412
5537	ENSMUSG00000026360	Rgs2	19735
5652	ENSMUSG00000026556	Vangl2	93840
5687	ENSMUSG00000026463	Atp2b4	381290
5822	ENSMUSG00000026418	Tnni1	21952
5827	ENSMUSG00000027346	Gpcpd1	74182
5866	ENSMUSG00000026923	Notch1	18128
5870	ENSMUSG00000025103	Btbd1	83962
5909	ENSMUSG00000027314	Dll4	54485
5932	ENSMUSG00000026836	Acvr1	11477
5944	ENSMUSG00000027199	Gatm	67092
6030	ENSMUSG00000026879	Gsn	227753
6169	ENSMUSG00000029470	P2rx4	18438
6230	ENSMUSG00000027470	Mylk2	228785
6246	ENSMUSG00000029287	Tgfbr3	21814
6249	ENSMUSG00000027474	Ccm2l	228788
6367	ENSMUSG00000027864	Ptgfrn	19221
6375	ENSMUSG00000028063	Lmna	16905
6393	ENSMUSG00000028163	Nfkb1	18033
6412	ENSMUSG00000028161	Ppp3ca	19055
6416	ENSMUSG00000028854	Slc9a1	20544
6437	ENSMUSG00000027808	Serp1	28146
6468	ENSMUSG00000028149	Rap1gds1	229877
6485	ENSMUSG00000027763	Mbnl1	56758
6487	ENSMUSG00000027765	P2ry1	18441
6495	ENSMUSG00000028403	Zdhhc21	68268
6500	ENSMUSG00000028273	Pdlim5	56376
6536	ENSMUSG00000029050	Ski	20481
6578	ENSMUSG00000028780	Sema3c	20348
6660	ENSMUSG00000027660	Skil	20482
6668	ENSMUSG00000027665	Pik3ca	18706
6705	ENSMUSG00000028745	Capzb	12345
6720	ENSMUSG00000027776	Il12a	16159
6734	ENSMUSG00000028634	Hivep3	16656
6752	ENSMUSG00000029084	Cd38	12494
6759	ENSMUSG00000028525	Pde4b	18578
6775	ENSMUSG00000027646	Src	20779
6818	ENSMUSG00000027947	Il6ra	16194
6826	ENSMUSG00000028599	Tnfrsf1b	21938
6839	ENSMUSG00000028949	Smarcd3	66993
6892	ENSMUSG00000027907	S100a11	20195
6912	ENSMUSG00000029377	Ereg	13874
6941	ENSMUSG00000027931	Npr1	18160
7057	ENSMUSG00000028475	Spaar	71406
7071	ENSMUSG00000028328	Tmod1	21916
7142	ENSMUSG00000027544	Nfatc2	18019
7205	ENSMUSG00000027510	Rbm38	56190
7269	ENSMUSG00000029207	Apbb2	11787
7368	ENSMUSG00000031681	Smad1	17125
7375	ENSMUSG00000031712	Il15	16168
7398	ENSMUSG00000029862	Clcn1	12723
7525	ENSMUSG00000031613	Hpgd	15446
7564	ENSMUSG00000030256	Bhlhe41	79362
7590	ENSMUSG00000030557	Mef2a	17258
7664	ENSMUSG00000031431	Tsc22d3	14605
7771	ENSMUSG00000031740	Mmp2	17390
7793	ENSMUSG00000031755	Bbs2	67378
7830	ENSMUSG00000031778	Cx3cl1	20312
7844	ENSMUSG00000030067	Foxp1	108655
7897	ENSMUSG00000030189	Ybx3	56449
7926	ENSMUSG00000030201	Lrp6	16974
7997	ENSMUSG00000030774	Pak1	18479
8006	ENSMUSG00000030847	Bag3	29810
8076	ENSMUSG00000030536	Iqgap1	29875
8095	ENSMUSG00000031565	Fgfr1	14182
8118	ENSMUSG00000030314	Atg7	74244
8126	ENSMUSG00000030315	Vgll4	232334
8143	ENSMUSG00000030849	Fgfr2	14183
8186	ENSMUSG00000029840	Mtpn	14489
8208	ENSMUSG00000031799	Tpm4	326618
8216	ENSMUSG00000031791	Tmem38a	74166
8384	ENSMUSG00000030987	Stim1	20866
8387	ENSMUSG00000030342	Cd9	12527
8412	ENSMUSG00000030748	Il4ra	16190
8514	ENSMUSG00000030695	Aldoa	11674
8567	ENSMUSG00000030592	Ryr1	20190
8635	ENSMUSG00000031906	Smpd3	58994
9096	ENSMUSG00000032010	Usp2	53376
9160	ENSMUSG00000031987	Egln1	112405
9181	ENSMUSG00000032294	Pkm	18746
9529	ENSMUSG00000032366	Tpm1	22003
9563	ENSMUSG00000032238	Rora	19883
