# Supplementary material for: Histone lactylation in macrophages is predictive for gene expression changes during ischemia induced-muscle regeneration
Source: Mol Metab. 2024 Mar 22;83:101923. doi: 10.1016/j.molmet.2024.101923 (PMC11002880; doi:10.1016/j.molmet.2024.101923)
Supplement: Supplementary file 4 — Supplementary Table 4. Genes with hyperlactylated PLS. List of genes that have hyperlactylated peaks (from 2 to 4 dpi) overlapping with their PLS. [file mmc4.xlsx]

## Sheet: Sheet1
Gene	pair overlap PLS
Cd82	1
Gm10804	1
Rab20	2
E230013L22Rik	2
Supt6	3
Sdf2	3
Cxcl16	4
Zmynd15	4
H2-Eb1	5
Gm20513	5
Speg
C1qa
C1qc
Agpat3
Hpn
R3hdm2
Ccrl2
Gm32633
H2-Aa
Ighm
