# Supplementary material for: Histone lactylation in macrophages is predictive for gene expression changes during ischemia induced-muscle regeneration
Source: Mol Metab. 2024 Mar 22;83:101923. doi: 10.1016/j.molmet.2024.101923 (PMC11002880; doi:10.1016/j.molmet.2024.101923)
Supplement: Supplementary file 5 — Supplementary Table 5. GO analysis of genes with hyperlactylated PLS. List of Gene Ontology terms that are enriched among genes that have hyperlactylated peaks (from 2 to 4 dpi) overlapping with their PLS. The table is the direct result from the enrichGO function from the clusterProfiler package (see methods). [file mmc5.zip]

Archive with 1 entries (1 files):
- Table_S5_GO_PLS_hyperlactylated.txt
