# Supplementary material for: Histone lactylation in macrophages is predictive for gene expression changes during ischemia induced-muscle regeneration
Source: Mol Metab. 2024 Mar 22;83:101923. doi: 10.1016/j.molmet.2024.101923 (PMC11002880; doi:10.1016/j.molmet.2024.101923)
Supplement: Supplementary file 5 — Supplementary Table 5. GO analysis of genes with hyperlactylated PLS. List of Gene Ontology terms that are enriched among genes that have hyperlactylated peaks (from 2 to 4 dpi) overlapping with their PLS. The table is the direct result from the enrichGO function from the clusterProfiler package (see methods). [file mmc5.zip › Table_S5_GO_PLS_hyperlactylated.txt]

ID	Description	GeneRatio	BgRatio	pvalue	p.adjust	qvalue	geneID	Count
GO:0016064	GO:0016064	immunoglobulin mediated immune response	5/16	288/28814	3.84584879185825e-07	6.61839223489499e-05	3.96272639848855e-05	20926/14960/12259/12262/14969	5
GO:0019724	GO:0019724	B cell mediated immunity	5/16	291/28814	4.04794632103669e-07	6.61839223489499e-05	3.96272639848855e-05	20926/14960/12259/12262/14969	5
GO:0034341	GO:0034341	response to interferon-gamma	4/16	139/28814	9.02280660126676e-07	9.83485919538076e-05	5.88856851872146e-05	66102/19332/14960/14969	4
GO:0002460	GO:0002460	adaptive immune response based on somatic recombination of immune receptors built from immunoglobulin superfamily domains	5/16	486/28814	5.00985875307634e-06	0.000334255593473056	0.00020013372086267	20926/14960/12259/12262/14969	5
GO:0002449	GO:0002449	lymphocyte mediated immunity	5/16	488/28814	5.1109417962241e-06	0.000334255593473056	0.00020013372086267	20926/14960/12259/12262/14969	5
GO:0002381	GO:0002381	immunoglobulin production involved in immunoglobulin-mediated immune response	3/16	83/28814	1.25613852973776e-05	0.000575997829617462	0.00034487557157202	20926/14960/14969	3
GO:0098883	GO:0098883	synapse pruning	2/16	10/28814	1.29749627433628e-05	0.000575997829617462	0.00034487557157202	12259/12262	2
GO:0002399	GO:0002399	MHC class II protein complex assembly	2/16	11/28814	1.58531512738751e-05	0.000575997829617462	0.00034487557157202	14960/14969	2
GO:0002503	GO:0002503	peptide antigen assembly with MHC class II protein complex	2/16	11/28814	1.58531512738751e-05	0.000575997829617462	0.00034487557157202	14960/14969	2
GO:0002396	GO:0002396	MHC protein complex assembly	2/16	15/28814	3.02259157909503e-05	0.000898534042149159	0.000537992376757584	14960/14969	2
GO:0002501	GO:0002501	peptide antigen assembly with MHC protein complex	2/16	15/28814	3.02259157909503e-05	0.000898534042149159	0.000537992376757584	14960/14969	2
GO:0019886	GO:0019886	antigen processing and presentation of exogenous peptide antigen via MHC class II	2/16	20/28814	5.46060024782112e-05	0.00148801356753126	0.000890940040433973	14960/14969	2
GO:0150146	GO:0150146	cell junction disassembly	2/16	21/28814	6.0334456831534e-05	0.00151764364491628	0.000908680888312982	12259/12262	2
GO:0002495	GO:0002495	antigen processing and presentation of peptide antigen via MHC class II	2/16	24/28814	7.92197001256424e-05	0.00185034585293465	0.00110788452807289	14960/14969	2
GO:0002504	GO:0002504	antigen processing and presentation of peptide or polysaccharide antigen via MHC class II	2/16	26/28814	9.32236600249142e-05	0.00203227578854313	0.00121681408874625	14960/14969	2
GO:0002478	GO:0002478	antigen processing and presentation of exogenous peptide antigen	2/16	33/28814	0.000151109630687097	0.00308830307716755	0.00184910469130264	14960/14969	2
GO:0019884	GO:0019884	antigen processing and presentation of exogenous antigen	2/16	40/28814	0.000222724687583407	0.00428417487292788	0.00256512643284914	14960/14969	2
GO:0002377	GO:0002377	immunoglobulin production	3/16	281/28814	0.000467733718878173	0.00849716255962014	0.00508762992463977	20926/14960/14969	3
GO:0048002	GO:0048002	antigen processing and presentation of peptide antigen	2/16	79/28814	0.000868725236395039	0.0149512185421672	0.00895196088473558	14960/14969	2
GO:0002440	GO:0002440	production of molecular mediator of immune response	3/16	386/28814	0.00117341375099444	0.0191853148287591	0.0114871030360508	20926/14960/14969	3
GO:0022411	GO:0022411	cellular component disassembly	3/16	427/28814	0.00156769113142988	0.0244111904751224	0.0146160676915267	15451/12259/12262	3
GO:0019882	GO:0019882	antigen processing and presentation	2/16	128/28814	0.00225574529678493	0.0335285778203941	0.0200750538374161	14960/14969	2
